# Supplementary material for: Bis{4-(all­yloxy)-N′-[4-(oct­yloxy)benzyl­idene]benzohydrazidato}nickel(II)
Source: IUCrdata. 2025 Feb 14;10(Pt 2):x250120. doi: 10.1107/S2414314625001208 (PMC11904626; doi:10.1107/S2414314625001208)
Supplement: Supplementary file 1 [file x-10-x250120-sup1.cif]

##############################################################################
#                                                                            #
# This CIF contains the data for a data article accepted for                 #
# publication in IUCrData. It conforms to the requirements of                #
# Notes for Authors for IUCrData, and has been                               #
# peer reviewed under the auspices of IUCrData.                              #
#                                                                            #
# Full details of the Crystallographic Information File format               #
# are given in the paper "The Crystallographic Information File (CIF):       #
# a New Standard Archive File for Crystallography" by S. R. Hall, F. H.      #
# Allen and I. D. Brown [Acta Cryst. (1991), A47, 655-685].                  #
#                                                                            #
# The current version of the core CIF dictionary is obtainable from          #
# ftp://ftp.iucr.org/pub/cif_core.dic.                                       #
#                                                                            #
# Software is freely available for graphical display of the structure(s)     #
# in this CIF. For information consult the CIF software page                 #
# http://www.iucr.org/resources/cif/software.                                #
#                                                                            #
# This file may be used for bona fide research purposes within the           #
# scientific community so long as proper attribution is given to the data    # 
# article from which it was obtained.                                        #
#                                                                            #
##############################################################################
data_global
_audit_creation_method     'by CrystalStructure 4.3'
_journal_date_recd_electronic     2025-02-04
_journal_date_accepted     2025-02-10
_journal_name_full     'IUCrData'
_journal_year     2025
_journal_volume     10
_journal_issue      1
_journal_page_first     0
_journal_page_last     0
_journal_paper_category     HM
_journal_paper_doi     10.1107/S2414314625001208
_journal_coeditor_code     BX4033
_publ_contact_author_name     'Sultana Shakila Khan'
_publ_contact_author_address
;
Department of Pharmacy, Pabna University of Science and Technology,
Pabna-6600, Bangladesh
;
_publ_contact_author_email     'sshakilak@gmail.com'
_publ_contact_author_phone     'ENTER PHONE NUMBER'
_publ_section_title
;
Bis{4-(allyloxy)-<i>N</i>'-[4-(octyloxy)benzylidene]benzohydrazidato}nickel(II)
;
loop_
    _publ_author_name
    _publ_author_address
    'Sultana Shakila Khan'
;
Department of Pharmacy, Pabna University of Science and Technology, Pabna-6600,
 Bangladesh
;
    'Md. Belayet Hossain Howlader'
;
Department of Chemistry, Rajshahi University, Rajshahi-6205, Bangladesh
;
    'Md. Chanmiya Sheikh'
;
Division of Applied Chemistry,
Graduate School of Natural Science and Technology,
Okayama University,
1-1 Tsushima-naka, 3-Chome,
 Okayama 700-8530, Japan
;
    'Ryuta Miyatake'
;
Center for Environmental Conservation and Research Safety,
University of Toyama, 3190 Gofuku, Toyama, 930-8555, Japan
;
    'Ennio Zangrando'
;
Department of Chemical and Pharmaceutical Sciences, University of Trieste,
 Italy
;
_publ_section_synopsis
;
A bischelated mononuclear nickel(II) complex with benzohydrazide ligands bearing
an allyloxy group and a long saturated alkyl chain is reported.
;
data_I
_audit_creation_method     'SHELXL-2019/2'
_chemical_name_systematic
;\
Bis(<i>N</i>'-{[4-(octyloxy)phenyl]methylidene}-4-(prop-2-en-1-yloxy)\
benzohydrazidato)nickel(II)
;
_chemical_name_common
;\
Bis{4-(allyloxy)-<i>N</i>'-[4-(octyloxy)benzylidene]benzohydrazidato}\
nickel(II)
;
_chemical_formula_moiety     'C50 H62 N4 Ni O6'
_chemical_formula_sum     'C50 H62 N4 Ni O6'
_chemical_formula_iupac     '[Ni (C25 H31 N2 O3)2]'
_chemical_formula_weight     873.74
_chemical_melting_point     ?
_space_group_crystal_system     triclinic
_space_group_name_H-M_alt     'P -1'
_space_group_name_Hall     '-P 1'
loop_
    _space_group_symop_operation_xyz
    'x, y, z'
    '-x, -y, -z'
_cell_length_a     5.5532(3)
_cell_length_b     12.0594(5)
_cell_length_c     17.0230(8)
_cell_angle_alpha     86.599(6)
_cell_angle_beta     83.723(6)
_cell_angle_gamma     82.426(6)
_cell_volume     1122.13(9)
_cell_formula_units_Z     1
_cell_measurement_reflns_used     8635
_cell_measurement_theta_min     2.04
_cell_measurement_theta_max     27.46
_cell_measurement_temperature     173(2)
_exptl_crystal_description     platelet
_exptl_crystal_colour     orange
_exptl_crystal_size_max     0.140
_exptl_crystal_size_mid     0.070
_exptl_crystal_size_min     0.020
_exptl_crystal_density_diffrn     1.293
_exptl_crystal_density_meas     ?
_exptl_crystal_density_method     ?
_exptl_crystal_F_000     466
_exptl_absorpt_coefficient_mu     0.486
_exptl_absorpt_correction_type     multi-scan
_exptl_absorpt_process_details
;
(ABSCOR; Rigaku, 1995)
;
_exptl_absorpt_correction_T_min     0.840
_exptl_absorpt_correction_T_max     0.990
_diffrn_ambient_temperature     173(2)
_diffrn_source     ?
_diffrn_radiation_type     MoK\a
_diffrn_radiation_wavelength     0.71075
_diffrn_measurement_device_type     'Rigaku R-AXIS RAPID'
_diffrn_measurement_method     \w
_diffrn_detector_area_resol_mean     ?
_diffrn_reflns_number     10908
_diffrn_reflns_av_R_equivalents     0.0333
_diffrn_reflns_av_unetI/netI     0.0489
_diffrn_reflns_theta_min     2.889
_diffrn_reflns_theta_max     27.459
_diffrn_reflns_theta_full     25.242
_diffrn_measured_fraction_theta_max     0.995
_diffrn_measured_fraction_theta_full     0.996
_diffrn_reflns_limit_h_min     -7
_diffrn_reflns_limit_h_max     6
_diffrn_reflns_limit_k_min     -15
_diffrn_reflns_limit_k_max     15
_diffrn_reflns_limit_l_min     -22
_diffrn_reflns_limit_l_max     22
_refine_special_details     ?
_reflns_number_total     5100
_reflns_number_gt     4014
_reflns_threshold_expression     'I > 2\s(I)'
_refine_ls_structure_factor_coef     Fsqd
_refine_ls_matrix_type     full
_refine_ls_R_factor_all     0.0661
_refine_ls_R_factor_gt     0.0441
_refine_ls_wR_factor_gt     0.0871
_refine_ls_wR_factor_ref     0.0944
_refine_ls_goodness_of_fit_ref     1.018
_refine_ls_restrained_S_all     1.018
_refine_ls_number_reflns     5100
_refine_ls_number_parameters     278
_refine_ls_number_restraints     0
_refine_ls_hydrogen_treatment     constr
_refine_ls_weighting_scheme     calc
_refine_ls_weighting_details
              'w=1/[\s^2^(Fo^2^)+(0.0373P)^2^+0.4947P] where P=(Fo^2^+2Fc^2^)/3'
_atom_sites_solution_hydrogens     geom
_atom_sites_solution_primary     ?
_atom_sites_solution_secondary     ?
_refine_ls_shift/su_max     0.000
_refine_ls_shift/su_mean     0.000
_refine_diff_density_max     0.389
_refine_diff_density_min     -0.261
_refine_ls_extinction_method     none
_refine_ls_extinction_coef     .
loop_
    _atom_type_symbol
    _atom_type_description
    _atom_type_scat_dispersion_real
    _atom_type_scat_dispersion_imag
    _atom_type_scat_source
    'C' 'C' 0.0033 0.0016
                         'International Tables Vol C Tables 4.2.6.8 and 6.1.1.4'
    'H' 'H' 0.0000 0.0000
                         'International Tables Vol C Tables 4.2.6.8 and 6.1.1.4'
    'N' 'N' 0.0061 0.0033
                         'International Tables Vol C Tables 4.2.6.8 and 6.1.1.4'
    'Ni' 'Ni' 0.3393 1.1124
                         'International Tables Vol C Tables 4.2.6.8 and 6.1.1.4'
    'O' 'O' 0.0106 0.0060
                         'International Tables Vol C Tables 4.2.6.8 and 6.1.1.4'
_computing_data_collection
;
RAPID-AUTO (Rigaku, 2010)
;
_computing_cell_refinement
;
RAPID-AUTO (Rigaku, 2010)
;
_computing_data_reduction
;
RAPID-AUTO (Rigaku, 2010)
;
_computing_structure_solution
;
<i>SHELXT2014/5</i> (Sheldrick, 2015a)
;
_computing_structure_refinement
;
<i>SHELXL2019/2</i> (Sheldrick, 2015b)
;
_computing_molecular_graphics
;
CrystalStructure (Rigaku, 2019
;
_computing_publication_material     ?
loop_
    _atom_site_type_symbol
    _atom_site_label
    _atom_site_fract_x
    _atom_site_fract_y
    _atom_site_fract_z
    _atom_site_U_iso_or_equiv
    _atom_site_adp_type
    _atom_site_calc_flag
    _atom_site_occupancy
    _atom_site_disorder_assembly
    _atom_site_disorder_group
    Ni Ni1 1.000000 0.500000 1.000000 0.02555(11) Uani d 1 . .
    O O2 1.3156(2) 0.39178(11) 0.51487(7) 0.0272(3) Uani d 1 . .
    O O1 0.7075(2) 0.58957(11) 0.99238(7) 0.0313(3) Uani d 1 . .
    O O3 -0.1756(3) 0.88993(14) 0.84389(9) 0.0459(4) Uani d 1 . .
    N N1 0.9936(3) 0.48735(14) 0.89141(9) 0.0289(4) Uani d 1 . .
    N N2 0.7837(3) 0.54396(14) 0.86172(9) 0.0305(4) Uani d 1 . .
    C C1 0.9657(5) -0.1354(2) 0.30337(15) 0.0539(7) Uani d 1 . .
    H H1A 0.924174 -0.061646 0.277505 0.065 Uiso calc 1 . .
    H H1B 0.836194 -0.181922 0.298985 0.065 Uiso calc 1 . .
    H H1C 1.120435 -0.171450 0.277660 0.065 Uiso calc 1 . .
    C C2 0.9909(4) -0.12196(17) 0.38963(13) 0.0377(5) Uani d 1 . .
    H H2A 1.016646 -0.197144 0.416317 0.045 Uiso calc 1 . .
    H H2B 0.836226 -0.082433 0.414423 0.045 Uiso calc 1 . .
    C C3 1.1995(4) -0.05776(16) 0.40339(12) 0.0348(5) Uani d 1 . .
    H H3A 1.351869 -0.093339 0.374511 0.042 Uiso calc 1 . .
    H H3B 1.221544 -0.063783 0.460479 0.042 Uiso calc 1 . .
    C C4 1.1605(4) 0.06573(16) 0.37706(12) 0.0315(4) Uani d 1 . .
    H H4A 1.144580 0.071857 0.319556 0.038 Uiso calc 1 . .
    H H4B 1.005242 0.100830 0.404511 0.038 Uiso calc 1 . .
    C C5 1.3653(4) 0.13003(16) 0.39362(12) 0.0323(4) Uani d 1 . .
    H H5A 1.516692 0.101308 0.360912 0.039 Uiso calc 1 . .
    H H5B 1.395144 0.116517 0.449873 0.039 Uiso calc 1 . .
    C C6 1.3093(4) 0.25547(15) 0.37622(11) 0.0279(4) Uani d 1 . .
    H H6A 1.156858 0.283582 0.408611 0.033 Uiso calc 1 . .
    H H6B 1.279765 0.268496 0.319913 0.033 Uiso calc 1 . .
    C C7 1.5106(4) 0.32294(16) 0.39263(10) 0.0276(4) Uani d 1 . .
    H H7A 1.667812 0.288387 0.366078 0.033 Uiso calc 1 . .
    H H7B 1.476372 0.399690 0.369053 0.033 Uiso calc 1 . .
    C C8 1.5370(3) 0.33040(16) 0.47970(10) 0.0263(4) Uani d 1 . .
    H H8A 1.562562 0.254437 0.505230 0.032 Uiso calc 1 . .
    H H8B 1.678896 0.369471 0.486457 0.032 Uiso calc 1 . .
    C C9 1.2890(3) 0.40152(14) 0.59504(10) 0.0224(4) Uani d 1 . .
    C C10 1.0664(3) 0.45783(16) 0.62585(10) 0.0256(4) Uani d 1 . .
    H H10 0.947015 0.486275 0.591372 0.031 Uiso calc 1 . .
    C C11 1.0180(3) 0.47257(16) 0.70626(10) 0.0262(4) Uani d 1 . .
    H H11 0.865513 0.510709 0.726758 0.031 Uiso calc 1 . .
    C C12 1.1944(3) 0.43120(15) 0.75792(10) 0.0237(4) Uani d 1 . .
    C C13 1.4157(3) 0.37686(15) 0.72535(10) 0.0256(4) Uani d 1 . .
    H H13 1.536885 0.349306 0.759374 0.031 Uiso calc 1 . .
    C C14 1.4657(3) 0.36145(15) 0.64485(10) 0.0246(4) Uani d 1 . .
    H H14 1.618655 0.323997 0.624127 0.030 Uiso calc 1 . .
    C C15 1.1673(4) 0.44005(16) 0.84378(10) 0.0281(4) Uani d 1 . .
    H H15 1.303146 0.404296 0.869019 0.034 Uiso calc 1 . .
    C C16 0.6494(4) 0.59609(17) 0.92044(11) 0.0291(4) Uani d 1 . .
    C C17 0.4257(4) 0.67020(17) 0.90249(11) 0.0294(4) Uani d 1 . .
    C C18 0.2732(4) 0.72326(18) 0.96231(11) 0.0334(5) Uani d 1 . .
    H H18 0.308620 0.708848 1.015579 0.040 Uiso calc 1 . .
    C C19 0.0678(4) 0.79769(18) 0.94600(12) 0.0367(5) Uani d 1 . .
    H H19 -0.034176 0.834476 0.987607 0.044 Uiso calc 1 . .
    C C20 0.0150(4) 0.81708(18) 0.86844(12) 0.0361(5) Uani d 1 . .
    C C21 0.1636(4) 0.76076(19) 0.80798(12) 0.0399(5) Uani d 1 . .
    H H21 0.124748 0.772476 0.754906 0.048 Uiso calc 1 . .
    C C22 0.3656(4) 0.68858(18) 0.82496(11) 0.0352(5) Uani d 1 . .
    H H22 0.465618 0.650708 0.783432 0.042 Uiso calc 1 . .
    C C23 -0.3349(4) 0.9511(2) 0.90235(14) 0.0443(5) Uani d 1 . .
    H H23A -0.243037 0.999510 0.929629 0.053 Uiso calc 1 . .
    H H23B -0.408270 0.898833 0.942242 0.053 Uiso calc 1 . .
    C C24 -0.5296(5) 1.0207(2) 0.86110(15) 0.0498(6) Uani d 1 . .
    H H24 -0.606909 0.985027 0.824224 0.060 Uiso calc 1 . .
    C C25 -0.6015(6) 1.1256(2) 0.87151(16) 0.0678(8) Uani d 1 . .
    H H25A -0.528832 1.164291 0.907875 0.081 Uiso calc 1 . .
    H H25B -0.727128 1.164038 0.842807 0.081 Uiso calc 1 . .
loop_
    _atom_site_aniso_label
    _atom_site_aniso_U_11
    _atom_site_aniso_U_22
    _atom_site_aniso_U_33
    _atom_site_aniso_U_12
    _atom_site_aniso_U_13
    _atom_site_aniso_U_23
    Ni1 0.0277(2) 0.0329(2) 0.01594(16) -0.00290(15) -0.00241(13) -0.00230(14)
    O2 0.0301(7) 0.0322(7) 0.0180(6) 0.0033(6) -0.0029(5) -0.0045(5)
    O1 0.0323(8) 0.0399(8) 0.0221(6) -0.0045(6) -0.0045(5) -0.0012(6)
    O3 0.0411(9) 0.0540(10) 0.0380(8) 0.0101(8) -0.0050(7) 0.0018(7)
    N1 0.0307(9) 0.0336(9) 0.0222(7) -0.0033(7) -0.0020(6) -0.0025(7)
    N2 0.0291(9) 0.0388(9) 0.0229(8) -0.0003(7) -0.0041(7) -0.0026(7)
    C1 0.0678(18) 0.0453(14) 0.0559(15) -0.0210(13) -0.0212(13) -0.0040(12)
    C2 0.0370(12) 0.0282(11) 0.0485(12) -0.0054(9) -0.0053(10) -0.0006(9)
    C3 0.0386(12) 0.0266(10) 0.0400(11) -0.0033(9) -0.0100(9) 0.0001(9)
    C4 0.0338(11) 0.0254(10) 0.0369(10) -0.0034(8) -0.0109(9) -0.0009(8)
    C5 0.0340(11) 0.0276(10) 0.0363(10) -0.0032(9) -0.0089(9) -0.0025(8)
    C6 0.0336(11) 0.0255(10) 0.0248(9) -0.0029(8) -0.0056(8) -0.0018(8)
    C7 0.0353(11) 0.0257(10) 0.0216(8) -0.0039(8) -0.0012(8) -0.0035(7)
    C8 0.0285(10) 0.0265(9) 0.0234(8) -0.0003(8) -0.0011(7) -0.0053(7)
    C9 0.0288(10) 0.0203(9) 0.0187(8) -0.0056(7) -0.0019(7) -0.0014(7)
    C10 0.0263(10) 0.0288(10) 0.0223(8) -0.0017(8) -0.0069(7) -0.0014(7)
    C11 0.0248(10) 0.0300(10) 0.0228(8) 0.0010(8) -0.0020(7) -0.0036(7)
    C12 0.0271(10) 0.0246(9) 0.0199(8) -0.0040(8) -0.0027(7) -0.0021(7)
    C13 0.0276(10) 0.0266(9) 0.0233(8) -0.0022(8) -0.0083(7) -0.0005(7)
    C14 0.0239(10) 0.0252(9) 0.0245(8) -0.0012(8) -0.0022(7) -0.0040(7)
    C15 0.0325(11) 0.0316(10) 0.0207(8) -0.0051(9) -0.0040(8) -0.0014(8)
    C16 0.0305(11) 0.0340(10) 0.0234(9) -0.0090(8) 0.0003(8) -0.0019(8)
    C17 0.0295(10) 0.0338(11) 0.0255(9) -0.0077(8) -0.0017(8) -0.0015(8)
    C18 0.0348(12) 0.0421(12) 0.0237(9) -0.0071(9) -0.0021(8) -0.0025(8)
    C19 0.0347(12) 0.0432(12) 0.0309(10) -0.0025(10) 0.0019(9) -0.0054(9)
    C20 0.0344(12) 0.0383(12) 0.0345(10) -0.0041(9) -0.0029(9) 0.0043(9)
    C21 0.0429(13) 0.0491(13) 0.0260(10) 0.0004(10) -0.0061(9) 0.0010(9)
    C22 0.0396(12) 0.0408(12) 0.0236(9) -0.0016(10) -0.0001(8) -0.0013(8)
    C23 0.0389(13) 0.0448(13) 0.0468(13) 0.0031(10) -0.0034(10) -0.0023(11)
    C24 0.0450(14) 0.0481(14) 0.0562(15) 0.0022(11) -0.0129(12) -0.0047(12)
    C25 0.092(2) 0.0566(17) 0.0520(15) 0.0152(16) -0.0234(15) -0.0039(13)
_geom_special_details
;
 All esds (except the esd in the dihedral angle between two l.s. planes)
 are estimated using the full covariance matrix.  The cell esds are taken
 into account individually in the estimation of esds in distances, angles
 and torsion angles; correlations between esds in cell parameters are only
 used when they are defined by crystal symmetry.  An approximate (isotropic)
 treatment of cell esds is used for estimating esds involving l.s. planes.
;
loop_
    _geom_bond_atom_site_label_1
    _geom_bond_atom_site_label_2
    _geom_bond_site_symmetry_2
    _geom_bond_distance
    _geom_bond_publ_flag
    Ni1 O1 . 1.8409(14) ?
    Ni1 O1 2_767 1.8410(14) ?
    Ni1 N1 . 1.8685(15) ?
    Ni1 N1 2_767 1.8685(15) ?
    O2 C9 . 1.3669(19) ?
    O2 C8 . 1.439(2) ?
    O1 C16 . 1.295(2) ?
    O3 C20 . 1.369(3) ?
    O3 C23 . 1.428(3) ?
    N1 C15 . 1.286(2) ?
    N1 N2 . 1.399(2) ?
    N2 C16 . 1.318(2) ?
    C1 C2 . 1.510(3) ?
    C1 H1A . 0.9800 ?
    C1 H1B . 0.9800 ?
    C1 H1C . 0.9800 ?
    C2 C3 . 1.521(3) ?
    C2 H2A . 0.9900 ?
    C2 H2B . 0.9900 ?
    C3 C4 . 1.524(3) ?
    C3 H3A . 0.9900 ?
    C3 H3B . 0.9900 ?
    C4 C5 . 1.518(3) ?
    C4 H4A . 0.9900 ?
    C4 H4B . 0.9900 ?
    C5 C6 . 1.522(3) ?
    C5 H5A . 0.9900 ?
    C5 H5B . 0.9900 ?
    C6 C7 . 1.525(3) ?
    C6 H6A . 0.9900 ?
    C6 H6B . 0.9900 ?
    C7 C8 . 1.514(2) ?
    C7 H7A . 0.9900 ?
    C7 H7B . 0.9900 ?
    C8 H8A . 0.9900 ?
    C8 H8B . 0.9900 ?
    C9 C14 . 1.387(2) ?
    C9 C10 . 1.394(3) ?
    C10 C11 . 1.383(2) ?
    C10 H10 . 0.9500 ?
    C11 C12 . 1.410(2) ?
    C11 H11 . 0.9500 ?
    C12 C13 . 1.389(3) ?
    C12 C15 . 1.462(2) ?
    C13 C14 . 1.387(2) ?
    C13 H13 . 0.9500 ?
    C14 H14 . 0.9500 ?
    C15 H15 . 0.9500 ?
    C16 C17 . 1.481(3) ?
    C17 C18 . 1.382(3) ?
    C17 C22 . 1.394(3) ?
    C18 C19 . 1.398(3) ?
    C18 H18 . 0.9500 ?
    C19 C20 . 1.383(3) ?
    C19 H19 . 0.9500 ?
    C20 C21 . 1.397(3) ?
    C21 C22 . 1.372(3) ?
    C21 H21 . 0.9500 ?
    C22 H22 . 0.9500 ?
    C23 C24 . 1.491(3) ?
    C23 H23A . 0.9900 ?
    C23 H23B . 0.9900 ?
    C24 C25 . 1.292(4) ?
    C24 H24 . 0.9500 ?
    C25 H25A . 0.9500 ?
    C25 H25B . 0.9500 ?
loop_
    _geom_angle_atom_site_label_1
    _geom_angle_atom_site_label_2
    _geom_angle_atom_site_label_3
    _geom_angle_site_symmetry_1
    _geom_angle_site_symmetry_3
    _geom_angle
    _geom_angle_publ_flag
    O1 Ni1 O1 . 2_767 180.00(8) ?
    O1 Ni1 N1 . . 83.79(6) ?
    O1 Ni1 N1 2_767 . 96.21(6) ?
    O1 Ni1 N1 . 2_767 96.21(6) ?
    O1 Ni1 N1 2_767 2_767 83.79(6) ?
    N1 Ni1 N1 . 2_767 180.00(10) ?
    C9 O2 C8 . . 118.00(13) ?
    C16 O1 Ni1 . . 110.83(12) ?
    C20 O3 C23 . . 118.14(17) ?
    C15 N1 N2 . . 119.86(16) ?
    C15 N1 Ni1 . . 126.02(14) ?
    N2 N1 Ni1 . . 113.90(11) ?
    C16 N2 N1 . . 107.83(15) ?
    C2 C1 H1A . . 109.5 ?
    C2 C1 H1B . . 109.5 ?
    H1A C1 H1B . . 109.5 ?
    C2 C1 H1C . . 109.5 ?
    H1A C1 H1C . . 109.5 ?
    H1B C1 H1C . . 109.5 ?
    C1 C2 C3 . . 113.89(19) ?
    C1 C2 H2A . . 108.8 ?
    C3 C2 H2A . . 108.8 ?
    C1 C2 H2B . . 108.8 ?
    C3 C2 H2B . . 108.8 ?
    H2A C2 H2B . . 107.7 ?
    C2 C3 C4 . . 113.93(17) ?
    C2 C3 H3A . . 108.8 ?
    C4 C3 H3A . . 108.8 ?
    C2 C3 H3B . . 108.8 ?
    C4 C3 H3B . . 108.8 ?
    H3A C3 H3B . . 107.7 ?
    C5 C4 C3 . . 113.58(16) ?
    C5 C4 H4A . . 108.9 ?
    C3 C4 H4A . . 108.9 ?
    C5 C4 H4B . . 108.9 ?
    C3 C4 H4B . . 108.9 ?
    H4A C4 H4B . . 107.7 ?
    C4 C5 C6 . . 112.82(16) ?
    C4 C5 H5A . . 109.0 ?
    C6 C5 H5A . . 109.0 ?
    C4 C5 H5B . . 109.0 ?
    C6 C5 H5B . . 109.0 ?
    H5A C5 H5B . . 107.8 ?
    C5 C6 C7 . . 114.30(16) ?
    C5 C6 H6A . . 108.7 ?
    C7 C6 H6A . . 108.7 ?
    C5 C6 H6B . . 108.7 ?
    C7 C6 H6B . . 108.7 ?
    H6A C6 H6B . . 107.6 ?
    C8 C7 C6 . . 113.99(16) ?
    C8 C7 H7A . . 108.8 ?
    C6 C7 H7A . . 108.8 ?
    C8 C7 H7B . . 108.8 ?
    C6 C7 H7B . . 108.8 ?
    H7A C7 H7B . . 107.7 ?
    O2 C8 C7 . . 107.42(15) ?
    O2 C8 H8A . . 110.2 ?
    C7 C8 H8A . . 110.2 ?
    O2 C8 H8B . . 110.2 ?
    C7 C8 H8B . . 110.2 ?
    H8A C8 H8B . . 108.5 ?
    O2 C9 C14 . . 124.71(16) ?
    O2 C9 C10 . . 115.20(15) ?
    C14 C9 C10 . . 120.08(16) ?
    C11 C10 C9 . . 120.45(16) ?
    C11 C10 H10 . . 119.8 ?
    C9 C10 H10 . . 119.8 ?
    C10 C11 C12 . . 120.25(17) ?
    C10 C11 H11 . . 119.9 ?
    C12 C11 H11 . . 119.9 ?
    C13 C12 C11 . . 117.96(16) ?
    C13 C12 C15 . . 115.99(16) ?
    C11 C12 C15 . . 126.05(17) ?
    C14 C13 C12 . . 122.23(16) ?
    C14 C13 H13 . . 118.9 ?
    C12 C13 H13 . . 118.9 ?
    C9 C14 C13 . . 119.02(17) ?
    C9 C14 H14 . . 120.5 ?
    C13 C14 H14 . . 120.5 ?
    N1 C15 C12 . . 131.82(18) ?
    N1 C15 H15 . . 114.1 ?
    C12 C15 H15 . . 114.1 ?
    O1 C16 N2 . . 123.60(18) ?
    O1 C16 C17 . . 118.14(16) ?
    N2 C16 C17 . . 118.20(16) ?
    C18 C17 C22 . . 118.66(19) ?
    C18 C17 C16 . . 120.56(17) ?
    C22 C17 C16 . . 120.77(17) ?
    C17 C18 C19 . . 121.30(18) ?
    C17 C18 H18 . . 119.3 ?
    C19 C18 H18 . . 119.3 ?
    C20 C19 C18 . . 119.10(19) ?
    C20 C19 H19 . . 120.4 ?
    C18 C19 H19 . . 120.4 ?
    O3 C20 C19 . . 125.21(19) ?
    O3 C20 C21 . . 114.91(18) ?
    C19 C20 C21 . . 119.9(2) ?
    C22 C21 C20 . . 120.26(19) ?
    C22 C21 H21 . . 119.9 ?
    C20 C21 H21 . . 119.9 ?
    C21 C22 C17 . . 120.74(19) ?
    C21 C22 H22 . . 119.6 ?
    C17 C22 H22 . . 119.6 ?
    O3 C23 C24 . . 107.57(19) ?
    O3 C23 H23A . . 110.2 ?
    C24 C23 H23A . . 110.2 ?
    O3 C23 H23B . . 110.2 ?
    C24 C23 H23B . . 110.2 ?
    H23A C23 H23B . . 108.5 ?
    C25 C24 C23 . . 125.2(2) ?
    C25 C24 H24 . . 117.4 ?
    C23 C24 H24 . . 117.4 ?
    C24 C25 H25A . . 120.0 ?
    C24 C25 H25B . . 120.0 ?
    H25A C25 H25B . . 120.0 ?
loop_
    _geom_torsion_atom_site_label_1
    _geom_torsion_atom_site_label_2
    _geom_torsion_atom_site_label_3
    _geom_torsion_atom_site_label_4
    _geom_torsion_site_symmetry_1
    _geom_torsion_site_symmetry_2
    _geom_torsion_site_symmetry_3
    _geom_torsion_site_symmetry_4
    _geom_torsion
    _geom_torsion_publ_flag
    N1 Ni1 O1 C16 . . . . 0.87(13) ?
    N1 Ni1 O1 C16 2_767 . . . -179.13(13) ?
    O1 Ni1 N1 C15 . . . . 172.55(18) ?
    O1 Ni1 N1 C15 2_767 . . . -7.45(18) ?
    O1 Ni1 N1 N2 . . . . -2.05(13) ?
    O1 Ni1 N1 N2 2_767 . . . 177.95(13) ?
    C15 N1 N2 C16 . . . . -172.28(18) ?
    Ni1 N1 N2 C16 . . . . 2.7(2) ?
    C1 C2 C3 C4 . . . . 68.1(2) ?
    C2 C3 C4 C5 . . . . 177.99(17) ?
    C3 C4 C5 C6 . . . . -173.03(17) ?
    C4 C5 C6 C7 . . . . 179.67(16) ?
    C5 C6 C7 C8 . . . . -70.8(2) ?
    C9 O2 C8 C7 . . . . 174.85(15) ?
    C6 C7 C8 O2 . . . . -64.7(2) ?
    C8 O2 C9 C14 . . . . 3.5(3) ?
    C8 O2 C9 C10 . . . . -177.39(15) ?
    O2 C9 C10 C11 . . . . 179.80(17) ?
    C14 C9 C10 C11 . . . . -1.1(3) ?
    C9 C10 C11 C12 . . . . 0.3(3) ?
    C10 C11 C12 C13 . . . . 0.6(3) ?
    C10 C11 C12 C15 . . . . -179.54(18) ?
    C11 C12 C13 C14 . . . . -0.7(3) ?
    C15 C12 C13 C14 . . . . 179.38(17) ?
    O2 C9 C14 C13 . . . . 179.96(17) ?
    C10 C9 C14 C13 . . . . 0.9(3) ?
    C12 C13 C14 C9 . . . . 0.0(3) ?
    N2 N1 C15 C12 . . . . -0.6(3) ?
    Ni1 N1 C15 C12 . . . . -174.90(16) ?
    C13 C12 C15 N1 . . . . 177.3(2) ?
    C11 C12 C15 N1 . . . . -2.6(3) ?
    Ni1 O1 C16 N2 . . . . 0.6(2) ?
    Ni1 O1 C16 C17 . . . . -176.57(14) ?
    N1 N2 C16 O1 . . . . -2.2(3) ?
    N1 N2 C16 C17 . . . . 174.98(16) ?
    O1 C16 C17 C18 . . . . -5.3(3) ?
    N2 C16 C17 C18 . . . . 177.36(19) ?
    O1 C16 C17 C22 . . . . 174.15(19) ?
    N2 C16 C17 C22 . . . . -3.2(3) ?
    C22 C17 C18 C19 . . . . -2.7(3) ?
    C16 C17 C18 C19 . . . . 176.84(19) ?
    C17 C18 C19 C20 . . . . 1.0(3) ?
    C23 O3 C20 C19 . . . . -0.3(3) ?
    C23 O3 C20 C21 . . . . -179.7(2) ?
    C18 C19 C20 O3 . . . . -178.1(2) ?
    C18 C19 C20 C21 . . . . 1.3(3) ?
    O3 C20 C21 C22 . . . . 177.7(2) ?
    C19 C20 C21 C22 . . . . -1.8(3) ?
    C20 C21 C22 C17 . . . . 0.0(3) ?
    C18 C17 C22 C21 . . . . 2.1(3) ?
    C16 C17 C22 C21 . . . . -177.4(2) ?
    C20 O3 C23 C24 . . . . -178.13(19) ?
    O3 C23 C24 C25 . . . . -132.8(3) ?
_shelx_space_group_comment
;
The symmetry employed for this shelxl refinement is uniquely defined
by the following loop, which should always be used as a source of
symmetry information in preference to the above space-group names.
They are only intended as comments.
;
_shelx_estimated_absorpt_T_min     0.935
_shelx_estimated_absorpt_T_max     0.990
_shelx_hkl_file
;
   0   0   3   49.82    0.90
   0   0  -3   51.95    0.67
   0   0   4  837.41   13.71
   0   0  -4  821.62   13.62
   0   0   5  166.54    1.96
   0   0  -5  165.65    2.38
   0   0   6  115.87    1.86
   0   0  -6  117.73    1.57
   0   0   7  232.33    2.96
   0   0  -7  230.25    3.03
   0   0   8 1057.69   22.12
   0   0  -8 1050.60   23.16
   0   0   9  119.03    1.94
   0   0   9  120.72    1.81
   0   0  -9  122.08    1.87
   0   0  10  268.97    4.20
   0   0  10  270.14    4.31
   0   0 -10  267.99    3.99
   0   0  11   27.23    1.14
   0   0  11   25.41    0.93
   0   0 -11   24.61    1.01
   0   0  12   18.89    1.66
   0   0  12   13.18    0.88
   0   0 -12   12.15    1.48
   0   0  13  132.53    2.62
   0   0  13  130.03    2.90
   0   0 -13  133.51    2.51
   0   0  14   15.48    1.37
   0   0  14   14.25    1.06
   0   0 -14   13.11    1.18
   0   0  15   26.06    1.58
   0   0  15   24.48    1.22
   0   0 -15   24.59    2.03
   0   0  16   19.52    2.52
   0   0  16   17.25    1.22
   0   0 -16   16.92    1.41
   0   0  17   20.14    1.79
   0   0  17   18.28    1.92
   0   0 -17   15.95    1.51
   0   0  18   12.72    1.82
   0   0  18   12.84    1.30
   0   0 -18   11.47    1.58
   0   0  19    8.66    2.00
   0   0  19    7.77    1.40
   0   0 -19    8.39    2.58
   0   0  20   27.57    3.70
   0   0  20   26.90    2.50
   0   0 -20   26.03    2.05
   0   0  21   45.06    2.86
   0   0  21   37.72    1.94
   0   0 -21   37.66    2.38
   0   1 -21   18.92    2.19
   0  -1  21   19.69    2.44
   0  -1  21   21.46    1.81
   0   1 -20   30.91    3.18
   0  -1  20   30.48    2.41
   0  -1  20   27.37    1.85
   0   1 -19   11.48    1.75
   0  -1  19   10.95    1.93
   0  -1  19   10.21    2.31
   0   1 -18   20.68    1.81
   0  -1  18   19.35    2.84
   0  -1  18   23.67    1.54
   0   1 -17   39.72    2.66
   0  -1  17   33.53    1.98
   0  -1  17   38.15    1.60
   0   1 -16    4.07    1.35
   0  -1  16    3.53    1.41
   0  -1  16    3.90    1.14
   0   1 -15   35.56    1.60
   0  -1  15   36.86    2.46
   0  -1  15   34.06    2.03
   0   1 -14   30.57    1.99
   0  -1  14   35.78    1.49
   0  -1  14   34.27    1.30
   0   1 -13    6.07    1.09
   0  -1  13    7.39    1.11
   0  -1  13    8.05    0.96
   0   1 -12   84.28    1.83
   0  -1  12   88.54    1.72
   0   1 -11   84.64    2.22
   0  -1  11   82.38    2.06
   0   1 -10  161.66    2.52
   0  -1  10  163.19    2.43
   0   1  -9   83.17    1.49
   0  -1   9   80.12    1.39
   0   1  -8  212.82    3.04
   0  -1   8  219.14    2.95
   0   1  -7    0.60    0.63
   0  -1   7   -0.47    0.62
   0   1  -6    2.03    0.99
   0  -1   6    2.25    0.57
   0   1  -5   17.34    0.68
   0  -1   5   16.02    0.97
   0   1  -4  950.88   18.12
   0  -1   4  948.67   17.19
   0   1  -3   77.11    0.97
   0  -1   3   77.81    0.97
   0   1  -2   48.72    0.60
   0  -1   2   49.50    0.83
   0   1   0    0.10    0.13
   0  -1   0   -0.20    0.14
   0   1   2 1200.00   23.42
   0   1   2 1224.40   22.33
   0  -1  -2 1207.64   23.50
   0  -1  -2 1147.87   21.24
   0   1   3 1023.27   19.54
   0   1   3 1114.30   19.94
   0  -1  -3 1016.89   19.36
   0  -1  -3 1095.49   19.33
   0   1   4  599.68    9.11
   0   1   4  616.05    8.91
   0  -1  -4  601.62    8.41
   0   1   5    0.95    0.61
   0   1   5    1.22    0.69
   0   1   6  695.83   11.89
   0   1   6  689.27   10.95
   0  -1  -6  698.99   11.25
   0   1   7  118.55    1.79
   0   1   7  114.10    1.80
   0  -1  -7  118.41    1.59
   0   1   8  319.23    4.75
   0   1   8  318.12    4.27
   0  -1  -8  324.85    4.47
   0   1   9   74.02    1.50
   0   1   9   74.34    1.58
   0  -1  -9   79.01    1.33
   0   1  10   40.94    1.22
   0   1  10   43.41    0.95
   0  -1 -10   42.43    1.03
   0   1  11  176.16    3.67
   0   1  11  173.71    2.54
   0  -1 -11  171.87    3.17
   0   1  12   96.20    2.76
   0   1  12   94.27    2.06
   0  -1 -12   86.07    2.26
   0   1  13   37.08    1.54
   0   1  13   35.56    1.08
   0  -1 -13   33.92    1.23
   0   1  14   86.36    2.34
   0   1  14   91.84    1.76
   0  -1 -14   88.60    2.02
   0   1  15    2.95    1.34
   0   1  15    0.58    1.40
   0  -1 -15   -1.74    1.10
   0   1  16   28.83    1.86
   0   1  16   31.72    1.34
   0  -1 -16   25.79    2.21
   0   1  17   40.83    3.14
   0   1  17   38.75    1.47
   0  -1 -17   36.74    1.73
   0   1  18    1.66    1.72
   0   1  18    3.26    1.75
   0  -1 -18    2.19    1.40
   0   1  19   16.63    2.18
   0   1  19   17.38    1.41
   0  -1 -19   18.13    1.74
   0   1  20   -1.16    2.06
   0   1  20    1.45    1.28
   0  -1 -20    0.25    2.61
   0   1  21   15.07    3.63
   0   1  21    9.21    2.22
   0  -1 -21   15.06    1.99
   0   2 -21   10.31    2.14
   0  -2  21   13.53    2.27
   0  -2  21   11.51    1.78
   0   2 -20   25.05    2.24
   0  -2  20   29.41    3.42
   0  -2  20   27.98    1.91
   0   2 -19    6.29    2.82
   0  -2  19   10.41    1.84
   0  -2  19   11.77    1.57
   0   2 -18   -0.88    1.59
   0  -2  18    3.34    1.64
   0  -2  18    3.59    2.09
   0   2 -17    8.12    1.57
   0  -2  17    9.31    2.36
   0  -2  17    6.50    1.33
   0   2 -16   -1.73    2.12
   0  -2  16   -2.09    1.36
   0  -2  16    0.75    1.20
   0   2 -15   25.60    1.57
   0  -2  15   24.37    1.53
   0  -2  15   26.87    1.40
   0   2 -14   39.89    1.61
   0  -2  14   44.05    2.10
   0   2 -13   61.62    2.40
   0  -2  13   64.42    2.23
   0   2 -12   44.15    1.42
   0  -2  12   42.67    1.30
   0   2 -11    0.68    0.92
   0  -2  11    1.53    0.81
   0   2 -10   10.94    1.43
   0  -2  10   16.00    0.89
   0   2  -9  335.82    5.19
   0  -2   9  328.74    4.92
   0   2  -8  311.95    5.38
   0  -2   8  324.80    4.72
   0   2  -7  290.18    4.08
   0  -2   7  286.54    3.98
   0   2  -6   40.67    1.34
   0  -2   6   39.78    0.91
   0   2  -5    6.23    0.64
   0  -2   5    5.43    0.61
   0   2  -4   37.55    0.84
   0  -2   4   36.90    0.82
   0   2  -3   -1.89    0.83
   0  -2   3   -1.17    0.85
   0   2  -2    1.30    0.65
   0  -2   2   -0.24    0.67
   0   2  -1  445.10    5.20
   0  -2   1  437.02    5.11
   0   2   0  577.46    7.14
   0  -2   0  581.17    7.15
   0   2   1   15.97    0.79
   0   2   1   15.94    0.33
   0  -2  -1   15.96    0.54
   0   2   2  126.81    1.91
   0   2   2  123.31    1.20
   0  -2  -2  127.03    1.55
   0  -2  -2  126.53    1.22
   0   2   3  115.23    2.05
   0   2   3  120.01    1.11
   0  -2  -3  112.80    2.01
   0  -2  -3  117.42    1.30
   0   2   4    2.85    1.07
   0   2   4    3.39    0.33
   0  -2  -4    2.67    0.67
   0  -2  -4    3.45    0.59
   0   2   5   11.13    0.77
   0   2   5    9.07    0.63
   0  -2  -5    8.90    0.73
   0  -2  -5   10.16    0.47
   0   2   6    1.42    0.76
   0   2   6    1.04    0.63
   0  -2  -6    1.93    0.70
   0  -2  -6    0.63    0.71
   0   2   7  433.67    6.86
   0   2   7  448.38    6.52
   0  -2  -7  436.19    6.12
   0   2   8  252.74    3.88
   0   2   8  250.22    3.15
   0  -2  -8  255.02    3.32
   0   2   9    8.29    1.39
   0   2   9    5.79    0.57
   0  -2  -9    7.49    0.94
   0   2  10  160.46    3.49
   0   2  10  159.79    2.19
   0  -2 -10  160.85    2.77
   0   2  11  113.07    2.94
   0   2  11  103.23    2.02
   0  -2 -11  110.32    2.28
   0   2  12   82.04    2.78
   0   2  12   81.25    1.47
   0  -2 -12   83.52    1.67
   0   2  13  138.52    2.92
   0   2  13  121.04    2.55
   0  -2 -13  134.62    2.35
   0   2  14  102.56    2.57
   0   2  14  103.00    1.91
   0  -2 -14  103.16    2.10
   0   2  15    7.73    1.49
   0   2  15    8.24    0.92
   0  -2 -15    7.19    1.11
   0   2  16   36.09    2.02
   0   2  16   38.18    1.33
   0  -2 -16   35.16    2.17
   0   2  17   36.60    2.09
   0   2  17   34.07    1.33
   0  -2 -17   27.80    2.47
   0   2  18   29.45    3.27
   0   2  18   31.24    2.06
   0  -2 -18   30.93    1.76
   0   2  19   19.91    2.29
   0   2  19   17.38    1.29
   0  -2 -19   14.01    1.70
   0   2  20   12.97    2.18
   0   2  20    9.47    1.36
   0  -2 -20   11.51    2.59
   0   2  21    3.88    2.35
   0   2  21    2.56    2.05
   0  -2 -21    3.12    1.71
   0   3 -21   10.14    2.24
   0  -3  21   14.13    2.21
   0  -3  21    9.00    2.85
   0   3 -20    8.76    3.12
   0  -3  20    6.14    2.00
   0  -3  20    5.86    2.67
   0   3 -19    1.82    1.82
   0  -3  19    1.65    1.53
   0   3 -18   11.54    1.82
   0  -3  18    9.59    1.76
   0  -3  18   12.28    1.59
   0   3 -17   13.14    2.57
   0  -3  17   13.74    1.62
   0  -3  17   17.12    1.49
   0   3 -16    6.41    1.50
   0  -3  16    6.80    2.00
   0   3 -15    2.20    1.40
   0  -3  15    3.93    1.22
   0   3 -14   -0.62    1.94
   0  -3  14    1.52    1.06
   0   3 -13   60.79    1.83
   0  -3  13   61.55    1.70
   0   3 -12   14.05    1.75
   0  -3  12    8.31    1.06
   0   3 -11   24.41    1.23
   0  -3  11   28.37    1.11
   0   3 -10    3.74    0.92
   0  -3  10    3.77    1.29
   0   3  -9   99.98    2.38
   0  -3   9  102.12    2.30
   0   3  -8  120.80    1.97
   0  -3   8  120.99    2.41
   0   3  -7  291.03    4.88
   0  -3   7  293.06    4.79
   0   3  -6  111.73    1.74
   0  -3   6  123.89    1.78
   0   3  -5   63.10    1.14
   0  -3   5   67.84    1.13
   0   3  -4   19.42    0.71
   0  -3   4   19.04    0.69
   0   3  -3  107.26    1.38
   0  -3   3  109.13    1.37
   0   3  -2  196.06    2.33
   0  -3   2  206.52    2.36
   0   3  -1 1939.34   54.96
   0  -3   1 1979.40   54.82
   0   3   0  106.70    1.15
   0  -3   0  105.12    1.39
   0   3   1    9.42    0.31
   0  -3  -1    8.65    0.77
   0  -3  -1    8.76    0.33
   0   3   2  128.06    1.81
   0   3   2  128.52    1.12
   0   3   2  129.26    1.26
   0  -3  -2  125.27    1.78
   0   3   3  106.87    1.62
   0   3   3  106.47    1.23
   0  -3  -3  106.70    1.57
   0   3   4   36.19    1.44
   0   3   4   33.67    0.67
   0  -3  -4   32.93    0.96
   0  -3  -4   35.88    0.71
   0   3   5    3.27    1.23
   0   3   5    3.69    0.35
   0  -3  -5    5.68    1.14
   0  -3  -5    5.24    0.60
   0   3   6   11.34    0.91
   0   3   6   12.62    0.44
   0  -3  -6    9.73    1.18
   0  -3  -6   11.78    0.73
   0   3   7  513.43    7.20
   0  -3  -7  503.10    9.08
   0  -3  -7  513.88    7.88
   0   3   8    2.11    0.90
   0   3   8    2.27    0.45
   0  -3  -8    3.27    0.77
   0  -3  -8    0.90    0.52
   0   3   9   31.11    1.21
   0   3   9   32.05    0.72
   0  -3  -9   34.57    1.13
   0   3  10   44.58    1.49
   0   3  10   40.98    1.14
   0  -3 -10   45.57    1.34
   0   3  11   26.39    1.37
   0  -3 -11   22.84    0.89
   0   3  12    6.82    1.27
   0   3  12    8.55    1.03
   0  -3 -12    7.15    0.84
   0   3  13   51.83    1.85
   0   3  13   49.95    1.16
   0  -3 -13   49.59    1.34
   0   3  14  149.67    3.46
   0   3  14  136.78    2.79
   0  -3 -14  143.44    3.19
   0   3  15   61.63    2.28
   0   3  15   61.00    1.43
   0  -3 -15   60.54    2.30
   0   3  16  164.30    4.08
   0   3  16  155.52    3.39
   0  -3 -16  155.42    3.93
   0   3  17   22.07    2.08
   0   3  17   21.27    1.18
   0  -3 -17   22.31    1.44
   0   3  18   15.41    2.14
   0   3  18   18.81    1.22
   0  -3 -18   20.02    1.52
   0   3  19   13.75    2.33
   0   3  19   14.92    1.87
   0  -3 -19   15.52    1.58
   0   3  20   31.30    1.56
   0  -3 -20   35.62    2.89
   0   3  21    6.01    3.89
   0   3  21    7.00    2.01
   0  -3 -21    7.43    2.62
   0   4 -20   -0.70    2.04
   0  -4  20    1.32    2.87
   0  -4  20    2.97    1.78
   0   4 -19   16.07    2.17
   0  -4  19   16.16    1.97
   0  -4  19   23.65    2.71
   0   4 -18    1.41    2.69
   0  -4  18    3.69    1.58
   0   4 -17   -1.50    1.59
   0  -4  17   -1.39    1.46
   0   4 -16    2.65    1.53
   0  -4  16    0.05    1.36
   0   4 -15    3.13    2.19
   0  -4  15    0.76    1.25
   0   4 -14   48.96    1.89
   0  -4  14   52.06    2.47
   0   4 -13   48.80    1.79
   0  -4  13   49.77    2.32
   0   4 -12    3.19    1.21
   0  -4  12    6.02    1.65
   0   4 -11   85.53    1.99
   0  -4  11   86.87    1.86
   0   4 -10   19.85    1.74
   0  -4  10   26.39    1.11
   0   4  -9   81.72    1.68
   0  -4   9   81.68    1.62
   0   4  -8    2.77    1.21
   0  -4   8    0.29    0.80
   0   4  -7    7.72    0.82
   0  -4   7   12.69    1.18
   0   4  -6   34.14    1.41
   0  -4   6   33.97    1.34
   0   4  -5   35.90    0.96
   0  -4   5   37.23    0.91
   0   4  -4    9.94    0.65
   0  -4   4   11.82    0.64
   0   4  -3   70.31    1.44
   0  -4   3   71.76    1.07
   0   4  -2    8.10    0.52
   0  -4   2    9.54    0.52
   0   4  -1 1354.24   30.88
   0  -4   1 1345.04   29.93
   0   4   0   74.33    0.89
   0  -4   0   74.38    0.87
   0   4   1   47.55    0.77
   0  -4  -1   48.58    1.05
   0  -4  -1   49.47    0.78
   0   4   2   89.42    1.51
   0   4   2   88.95    0.86
   0  -4  -2   89.60    1.43
   0   4   3   23.51    1.40
   0   4   3   23.88    0.36
   0   4   3   25.51    0.63
   0  -4  -3   24.43    0.91
   0   4   4   91.04    1.60
   0   4   4   91.03    1.13
   0  -4  -4   94.48    1.59
   0   4   5   83.72    1.62
   0   4   5   89.06    1.15
   0  -4  -5   87.10    1.57
   0  -4  -5   84.15    1.15
   0   4   6   30.04    1.61
   0   4   6   29.04    0.53
   0  -4  -6   28.52    1.49
   0  -4  -6   28.77    0.78
   0   4   7   69.42    1.58
   0   4   7   72.04    1.13
   0  -4  -7   72.90    1.49
   0  -4  -7   75.07    1.04
   0   4   8    4.18    1.57
   0   4   8    6.14    0.45
   0  -4  -8    6.98    0.88
   0  -4  -8    6.14    0.51
   0   4   9  128.24    2.46
   0   4   9  131.28    1.64
   0  -4  -9  124.59    2.22
   0  -4  -9  135.28    1.79
   0   4  10  123.44    2.53
   0   4  10  122.49    1.63
   0  -4 -10  123.48    2.16
   0   4  11    3.54    1.21
   0   4  11    3.67    0.87
   0  -4 -11    2.44    0.66
   0   4  12    3.85    1.29
   0   4  12    1.30    0.61
   0   4  13   34.40    1.78
   0   4  13   33.67    0.94
   0  -4 -13   33.24    1.13
   0   4  14   10.89    1.56
   0   4  14    6.55    0.78
   0  -4 -14    8.57    0.95
   0   4  15    4.62    1.77
   0   4  15    5.54    0.80
   0  -4 -15    5.37    1.01
   0   4  16  158.35    4.12
   0   4  16  143.49    2.56
   0  -4 -16  150.13    2.98
   0   4  17   27.83    2.25
   0   4  17   31.51    1.70
   0  -4 -17   32.69    1.53
   0   4  18   45.35    2.67
   0   4  18   40.08    1.40
   0  -4 -18   44.06    1.77
   0   4  19   10.97    2.24
   0   4  19    6.95    1.67
   0  -4 -19    7.97    1.44
   0   4  20   11.76    2.42
   0   4  20   11.74    1.26
   0  -4 -20   15.25    2.43
   0   4  21    7.25    2.64
   0   4  21    8.91    1.95
   0  -4 -21    8.41    2.56
   0   5 -20    6.88    2.23
   0  -5  20    8.08    1.90
   0  -5  20    7.59    1.89
   0   5 -19   17.20    3.43
   0  -5  19   10.44    1.85
   0   5 -18   30.32    2.34
   0  -5  18   29.94    2.00
   0   5 -17   -1.26    1.81
   0  -5  17    2.64    2.36
   0   5 -16   -1.03    2.53
   0  -5  16   -3.78    2.20
   0   5 -15   -3.75    1.52
   0  -5  15   -1.69    1.37
   0   5 -14    0.52    1.40
   0  -5  14    1.85    1.29
   0   5 -13   98.18    3.36
   0  -5  13   98.84    2.37
   0   5 -12   20.02    1.48
   0  -5  12   21.75    1.29
   0   5 -11   16.73    2.00
   0  -5  11   19.57    1.19
   0   5 -10   52.12    1.58
   0  -5  10   50.15    1.46
   0   5  -9    0.96    0.94
   0  -5   9    0.76    0.89
   0   5  -8   47.53    1.31
   0  -5   8   51.26    1.29
   0   5  -7   23.36    0.98
   0  -5   7   23.14    0.96
   0   5  -6    8.14    0.77
   0  -5   6    8.80    1.12
   0   5  -5  155.77    2.26
   0  -5   5  161.89    2.28
   0   5  -4  236.22    3.26
   0  -5   4  238.85    3.19
   0   5  -3   90.19    1.71
   0  -5   3   95.76    1.36
   0   5  -2   15.46    0.61
   0  -5   2   12.71    0.57
   0   5  -1   -0.31    0.47
   0  -5   1    2.32    0.44
   0   5   0  127.37    1.46
   0  -5   0  131.97    1.69
   0   5   1   11.34    0.59
   0  -5  -1   10.11    0.83
   0  -5  -1   11.27    0.60
   0   5   2    1.53    0.45
   0  -5  -2    4.53    1.14
   0   5   3   44.02    1.16
   0   5   3   42.11    0.65
   0   5   3   43.71    0.85
   0  -5  -3   41.54    1.13
   0   5   4    0.18    0.83
   0   5   4    0.50    0.37
   0   5   4   -0.47    0.51
   0  -5  -4   -0.11    1.22
   0   5   5   62.38    1.45
   0   5   5   59.47    0.91
   0  -5  -5   59.36    1.84
   0   5   6   81.97    1.79
   0   5   6   88.61    1.19
   0  -5  -6   86.02    2.17
   0   5   7  141.34    2.57
   0   5   7  141.08    1.73
   0  -5  -7  143.16    2.99
   0  -5  -7  140.95    1.87
   0   5   8   10.62    1.10
   0   5   8   11.32    0.44
   0  -5  -8   11.09    0.98
   0  -5  -8   10.00    0.50
   0   5   9   21.31    1.89
   0   5   9   22.38    0.57
   0  -5  -9   21.84    1.16
   0  -5  -9   22.20    0.65
   0   5  10   67.47    1.95
   0   5  10   68.15    1.02
   0  -5 -10   68.38    1.71
   0  -5 -10   69.18    1.15
   0   5  11   53.08    1.89
   0   5  11   49.87    0.93
   0  -5 -11   52.50    1.63
   0  -5 -11   51.59    1.42
   0   5  12   20.87    1.61
   0   5  12   20.84    0.73
   0  -5 -12   21.87    0.88
   0   5  13    3.05    2.32
   0   5  13    1.22    0.96
   0  -5 -13   -0.58    1.17
   0   5  14   14.60    2.67
   0   5  14   11.77    0.78
   0   5  15    5.96    2.70
   0   5  15    3.24    1.11
   0  -5 -15    2.35    1.50
   0   5  16   14.53    3.01
   0   5  16   11.47    0.90
   0  -5 -16   10.80    1.71
   0   5  17   27.46    3.34
   0   5  17   21.68    1.54
   0  -5 -17   24.14    1.99
   0   5  18   17.31    1.07
   0  -5 -18   14.38    2.07
   0   5  19    5.94    2.43
   0  -5 -19    5.42    2.02
   0   5  20    7.97    2.51
   0   5  20    3.35    1.07
   0  -5 -20    1.97    2.20
   0   5  21   -2.58    2.60
   0   5  21   -1.21    1.72
   0  -5 -21    1.35    1.44
   0   6 -19    7.17    3.33
   0  -6  19    5.34    1.89
   0   6 -18   11.36    2.16
   0  -6  18   12.24    1.90
   0   6 -17   42.15    2.46
   0  -6  17   36.96    2.14
   0   6 -16    2.28    1.77
   0  -6  16    3.94    1.60
   0   6 -15   -0.06    1.65
   0  -6  15    1.06    1.48
   0   6 -14   49.73    2.87
   0  -6  14   41.83    1.88
   0   6 -13    7.54    1.48
   0  -6  13    3.31    2.08
   0   6 -12    4.16    1.35
   0  -6  12    1.24    1.80
   0   6 -11   36.36    2.28
   0  -6  11   33.58    2.07
   0   6 -10   38.01    1.52
   0  -6  10   35.45    1.93
   0   6  -9   19.88    1.82
   0  -6   9   22.81    1.66
   0   6  -8    3.31    0.90
   0  -6   8    1.82    0.86
   0   6  -7   18.31    1.04
   0  -6   7   21.33    0.98
   0   6  -6   24.82    0.95
   0  -6   6   25.45    0.94
   0   6  -5   16.86    0.83
   0  -6   5   19.43    1.17
   0   6  -4  116.89    1.74
   0  -6   4  118.32    1.72
   0   6  -3   -0.13    0.92
   0  -6   3    0.90    0.56
   0   6  -2   56.08    0.99
   0  -6   2   60.32    1.30
   0   6  -1   77.91    1.14
   0  -6   1   77.23    1.36
   0   6   0   -0.03    0.63
   0  -6   0    0.97    0.41
   0   6   1   79.90    1.00
   0  -6  -1   79.05    1.52
   0  -6  -1   80.82    1.00
   0   6   2    0.85    0.33
   0  -6  -2   -0.84    1.24
   0   6   3   18.70    0.58
   0   6   3   17.55    0.51
   0  -6  -3   16.60    0.94
   0   6   4   37.63    1.24
   0   6   4   35.41    0.62
   0   6   4   35.76    0.61
   0  -6  -4   37.33    1.19
   0   6   5   33.69    1.27
   0   6   5   34.21    0.48
   0   6   5   34.81    0.59
   0  -6  -5   32.90    1.16
   0   6   6   20.84    1.15
   0   6   6   19.99    0.62
   0  -6  -6   19.05    1.07
   0   6   7  110.50    3.02
   0   6   7  109.90    1.26
   0  -6  -7  105.50    2.12
   0   6   8   80.73    2.04
   0   6   8   82.00    1.02
   0  -6  -8   80.94    1.85
   0   6   9  155.52    3.97
   0   6   9  147.16    2.00
   0  -6  -9  156.27    3.63
   0  -6  -9  152.66    1.92
   0   6  10   28.57    1.56
   0   6  10   24.16    0.87
   0  -6 -10   25.14    1.37
   0  -6 -10   24.32    0.73
   0   6  11   10.65    1.46
   0   6  11    7.86    0.79
   0  -6 -11    9.94    1.25
   0  -6 -11    9.13    0.65
   0   6  12    1.13    1.50
   0   6  12    1.63    0.78
   0  -6 -12    2.57    1.25
   0  -6 -12    0.19    1.02
   0   6  13   16.62    2.74
   0   6  13   18.18    0.74
   0  -6 -13   18.22    0.90
   0   6  14   10.26    2.65
   0   6  14    6.51    0.66
   0  -6 -14    3.75    1.30
   0   6  15   44.00    3.54
   0   6  15   42.30    1.52
   0  -6 -15   45.64    1.40
   0   6  16   11.79    3.12
   0   6  16    9.08    0.82
   0  -6 -16    9.18    1.07
   0   6  17    8.00    3.33
   0   6  17   10.32    1.32
   0  -6 -17    9.68    1.18
   0   6  18   19.26    3.75
   0   6  18   14.79    1.01
   0  -6 -18   14.59    1.35
   0   6  19    3.67    3.81
   0   6  19    2.74    1.45
   0  -6 -19    3.68    1.27
   0   6  20    6.31    4.09
   0   6  20    1.83    0.98
   0  -6 -20    2.35    1.35
   0   7 -19    7.61    2.40
   0  -7  19    7.16    2.07
   0   7 -18   12.02    2.39
   0  -7  18   20.70    2.97
   0   7 -17   13.12    3.48
   0  -7  17   19.66    2.98
   0   7 -16    7.31    1.93
   0  -7  16    8.82    1.79
   0   7 -15    2.44    1.80
   0  -7  15    5.04    1.60
   0   7 -14   87.98    3.77
   0  -7  14   87.38    2.61
   0   7 -13   14.71    1.66
   0  -7  13   17.38    1.51
   0   7 -12   16.60    1.57
   0  -7  12   17.79    1.41
   0   7 -11   23.75    1.52
   0  -7  11   26.00    1.43
   0   7 -10   32.35    1.53
   0  -7  10   34.07    1.42
   0   7  -9   14.02    1.84
   0  -7   9   15.76    1.17
   0   7  -8   26.74    1.29
   0  -7   8   30.60    1.73
   0   7  -7    2.99    0.95
   0  -7   7    5.11    0.88
   0   7  -6   51.14    1.33
   0  -7   6   49.50    1.23
   0   7  -5    1.47    0.76
   0  -7   5    1.93    0.72
   0   7  -4   36.13    0.98
   0  -7   4   37.17    0.97
   0   7  -3   11.69    0.71
   0  -7   3    9.05    1.01
   0   7  -2   21.98    0.73
   0  -7   2   24.26    0.72
   0   7  -1    3.57    0.79
   0  -7   1    2.24    0.50
   0  -7   0   14.98    0.97
   0  -7   0   15.05    0.79
   0   7   1    0.85    0.40
   0  -7  -1   -0.67    0.86
   0  -7  -1    1.58    0.40
   0   7   2   54.05    0.78
   0  -7  -2   54.13    1.91
   0   7   3   97.02    1.10
   0  -7  -3   92.92    2.43
   0   7   4    9.58    0.52
   0   7   4   10.10    0.48
   0  -7  -4    9.18    0.98
   0   7   5    8.55    1.09
   0   7   5    7.16    0.47
   0   7   5    5.88    0.64
   0  -7  -5    6.42    0.95
   0   7   6   21.25    1.24
   0   7   6   17.40    0.53
   0   7   6   16.29    0.66
   0  -7  -6   18.32    1.66
   0   7   7    6.09    1.19
   0   7   7    5.06    0.31
   0   7   7    5.27    0.40
   0  -7  -7    3.00    1.61
   0   7   8    2.38    1.23
   0   7   8    2.02    0.37
   0  -7  -8   -0.10    1.05
   0   7   9   60.56    2.82
   0   7   9   55.59    1.05
   0  -7  -9   59.18    1.76
   0   7  10   40.63    1.83
   0   7  10   39.93    0.74
   0  -7 -10   39.67    2.34
   0   7  11  115.47    3.03
   0   7  11  118.30    1.82
   0  -7 -11  120.42    2.78
   0  -7 -11  117.75    2.05
   0   7  12    3.01    1.57
   0   7  12    0.73    0.74
   0  -7 -12    0.60    1.27
   0  -7 -12    0.89    0.63
   0   7  13    2.91    2.68
   0   7  13    4.78    0.57
   0  -7 -13    4.84    0.71
   0   7  14    5.69    1.87
   0   7  14    5.81    0.63
   0  -7 -14    7.51    1.23
   0   7  15   16.18    2.11
   0   7  15   13.24    1.06
   0  -7 -15   14.20    1.38
   0   7  16   -2.00    2.05
   0   7  16    0.87    0.69
   0  -7 -16    2.66    0.88
   0   7  17   13.59    2.38
   0   7  17   12.21    1.24
   0  -7 -17   13.29    1.11
   0   7  18   11.82    2.61
   0   7  18   12.19    1.34
   0  -7 -18   10.76    1.76
   0   7  19   29.87    3.05
   0   7  19   23.57    1.10
   0  -7 -19   22.25    1.92
   0   7  20    5.31    2.73
   0   8 -18   11.02    2.36
   0  -8  18    7.91    2.08
   0   8 -17    2.90    3.28
   0  -8  17    3.73    1.88
   0   8 -16    2.43    2.03
   0  -8  16    7.74    1.82
   0   8 -15    5.89    1.95
   0  -8  15    7.15    1.73
   0   8 -14   62.59    3.66
   0  -8  14   66.76    2.39
   0   8 -13   -0.12    1.54
   0  -8  13    1.06    1.42
   0   8 -12   37.11    1.91
   0  -8  12   35.20    1.72
   0   8 -11   28.41    1.68
   0  -8  11   26.70    1.53
   0   8 -10   31.39    1.59
   0  -8  10   33.74    1.52
   0   8  -9    5.03    1.83
   0  -8   9    6.49    1.07
   0   8  -8    8.45    1.14
   0  -8   8    7.49    1.08
   0   8  -7    8.43    1.04
   0  -8   7   10.68    1.47
   0   8  -6  100.23    2.49
   0  -8   6  103.71    1.93
   0   8  -5    6.26    0.86
   0  -8   5    6.57    0.82
   0   8  -4  154.20    3.00
   0  -8   4  157.95    2.89
   0   8  -3   50.64    1.15
   0  -8   3   53.17    1.11
   0   8  -2    3.32    1.00
   0  -8   2    3.79    0.59
   0   8  -1   -0.08    0.55
   0  -8   1    1.89    0.54
   0   8   0   36.72    1.10
   0  -8   0   37.75    1.85
   0  -8   0   36.14    0.79
   0   8   1    6.97    0.50
   0  -8  -1    5.31    1.47
   0   8   2   37.93    0.71
   0  -8  -2   39.74    1.90
   0   8   3   47.87    0.73
   0  -8  -3   44.80    2.01
   0   8   4    0.65    0.53
   0   8   4    1.46    0.73
   0  -8  -4   -2.00    1.52
   0   8   5    4.38    0.34
   0   8   5    4.40    0.44
   0  -8  -5    4.11    1.64
   0   8   6    6.58    1.25
   0   8   6    5.73    0.64
   0  -8  -6    8.60    1.72
   0   8   7   35.38    1.63
   0   8   7   31.93    0.62
   0  -8  -7   30.96    1.45
   0   8   8   30.53    1.69
   0   8   8   30.81    0.67
   0   8   8   30.69    0.82
   0  -8  -8   33.26    1.54
   0   8   9   21.53    2.53
   0   8   9   20.91    0.73
   0  -8  -9   19.65    2.12
   0   8  10   48.42    2.04
   0   8  10   42.41    0.95
   0  -8 -10   46.46    1.81
   0   8  11   17.86    1.84
   0   8  11   17.88    0.55
   0  -8 -11   17.73    1.60
   0   8  12   26.01    3.04
   0   8  12   23.64    0.65
   0  -8 -12   23.94    2.47
   0   8  13    7.30    2.88
   0   8  13    7.01    0.55
   0  -8 -13    8.41    1.58
   0   8  14    2.01    1.84
   0   8  14    0.54    0.53
   0  -8 -14    0.95    0.68
   0   8  15   20.13    2.29
   0   8  15   15.45    1.02
   0  -8 -15   17.30    1.33
   0   8  16   11.87    2.24
   0   8  16    5.88    0.98
   0  -8 -16    6.40    1.28
   0   8  17   11.20    2.38
   0   8  17    3.87    0.68
   0   8  18   -0.33    2.57
   0   8  19   -2.46    2.74
   0   9 -17    7.98    3.51
   0  -9  17    4.47    3.06
   0   9 -16   -0.78    2.10
   0  -9  16   -2.01    2.82
   0   9 -15   10.60    2.08
   0  -9  15    6.92    1.81
   0   9 -14   17.37    3.05
   0  -9  14   16.87    1.81
   0   9 -13    7.33    1.74
   0  -9  13    9.22    1.49
   0   9 -12   19.76    1.83
   0  -9  12   17.14    1.66
   0   9 -11   29.25    2.62
   0  -9  11   30.03    2.45
   0   9 -10   26.25    1.66
   0  -9  10   30.65    2.25
   0   9  -9   30.59    1.60
   0  -9   9   38.83    2.21
   0   9  -8   18.85    1.33
   0  -9   8   19.89    1.24
   0   9  -7   17.64    1.24
   0  -9   7   18.87    1.16
   0   9  -6   -0.64    1.46
   0  -9   6    1.42    1.40
   0   9  -5   -0.68    0.91
   0  -9   5    1.28    0.81
   0   9  -4  169.14    2.90
   0  -9   4  179.20    2.84
   0   9  -3  124.83    2.64
   0  -9   3  130.49    2.15
   0   9  -2  102.81    1.76
   0  -9   2   98.20    2.08
   0   9  -1   70.72    1.68
   0  -9   1   72.88    1.86
   0  -9   1   69.58    1.61
   0   9   0   14.24    0.67
   0  -9   0   15.54    1.15
   0  -9   0   13.86    0.97
   0   9   1    3.21    0.83
   0  -9  -1    1.80    1.06
   0   9   2   64.94    1.06
   0  -9  -2   63.90    1.78
   0   9   3   48.63    0.84
   0  -9  -3   49.00    1.59
   0   9   4    5.63    0.86
   0  -9  -4    1.44    1.74
   0   9   5   14.69    0.67
   0   9   5   11.87    0.85
   0  -9  -5   14.74    1.96
   0   9   6   14.40    0.45
   0   9   6   14.24    0.56
   0  -9  -6   10.95    1.32
   0   9   7    4.08    0.35
   0   9   7    4.01    0.65
   0  -9  -7    6.62    1.29
   0   9   8   10.75    1.55
   0   9   8   10.10    0.37
   0   9   8   10.21    0.66
   0  -9  -8    7.75    1.35
   0   9   9   24.73    2.70
   0   9   9   19.95    0.61
   0   9   9   20.85    0.73
   0  -9  -9   19.40    2.35
   0   9  10   79.46    2.78
   0   9  10   81.43    1.16
   0   9  10   73.22    1.21
   0  -9 -10   77.98    2.46
   0   9  11   10.77    1.81
   0   9  11    8.64    0.58
   0   9  11    8.68    0.46
   0  -9 -11   12.00    2.34
   0   9  12    2.09    2.88
   0   9  12    2.70    0.63
   0  -9 -12    2.85    1.54
   0   9  13    3.31    1.95
   0   9  13    2.48    0.68
   0  -9 -13    4.35    1.56
   0   9  14   14.39    2.16
   0  -9 -14    8.01    1.84
   0   9  15    6.15    2.30
   0   9  16   12.64    2.54
   0   9  17    6.73    2.62
   0   9  18    5.58    4.18
   0  10 -16   -0.95    2.15
   0 -10  16   -2.05    1.88
   0  10 -15   35.07    2.58
   0 -10  15   32.76    2.28
   0  10 -14    2.86    2.97
   0 -10  14    1.77    1.65
   0  10 -13   18.87    2.08
   0 -10  13   21.25    1.77
   0  10 -12   52.34    2.51
   0 -10  12   58.33    2.25
   0  10 -11   13.58    2.65
   0 -10  11   13.49    1.55
   0  10 -10    0.34    1.43
   0 -10  10    1.57    1.25
   0  10  -9    0.98    1.35
   0 -10   9    4.87    1.21
   0  10  -8    0.20    1.85
   0 -10   8    1.48    1.77
   0  10  -7   26.14    1.38
   0 -10   7   26.11    1.35
   0  10  -6    5.96    1.14
   0 -10   6    7.63    1.02
   0  10  -5   16.06    1.71
   0 -10   5   21.05    1.60
   0  10  -4   43.72    1.37
   0 -10   4   44.10    1.29
   0  10  -3   12.49    0.94
   0 -10   3   11.51    1.31
   0  10  -2   35.92    1.11
   0 -10   2   37.67    1.50
   0  10  -1   78.55    1.50
   0 -10   1   84.46    2.92
   0 -10   1   79.23    1.44
   0  10   0   14.01    1.09
   0 -10   0   13.27    1.31
   0 -10   0   12.07    0.75
   0  10   1   27.89    0.84
   0 -10  -1   31.11    1.50
   0  10   2  107.94    1.94
   0 -10  -2  113.49    2.58
   0  10   3    1.91    0.52
   0 -10  -3    1.48    1.20
   0  10   4   57.49    1.19
   0  10   4   55.93    1.44
   0 -10  -4   56.33    1.89
   0  10   5    1.08    0.40
   0  10   5    1.05    0.81
   0 -10  -5   -1.19    1.95
   0  10   6   19.62    0.74
   0  10   6   17.86    0.91
   0 -10  -6   22.97    1.53
   0  10   7   22.63    0.52
   0  10   7   21.83    0.62
   0 -10  -7   24.30    1.60
   0  10   8    8.19    0.54
   0  10   8    9.31    0.70
   0 -10  -8    9.25    2.16
   0  10   9   42.50    0.79
   0  10   9   38.88    0.86
   0 -10  -9   46.56    2.02
   0  10  10   84.78    3.05
   0  10  10   80.95    1.13
   0  10  10   75.70    1.16
   0 -10 -10   89.32    2.68
   0  10  11    2.44    1.89
   0  10  11    1.39    0.44
   0  10  11    2.06    0.50
   0 -10 -11    3.77    2.45
   0  10  12   14.53    3.28
   0 -10 -12   16.73    1.94
   0  10  13    1.08    2.12
   0 -10 -13    3.58    2.63
   0  10  14   12.02    2.46
   0 -10 -14   11.41    2.00
   0  10  15    3.15    2.41
   0  10  16    7.45    3.94
   0  10  17   39.73    4.90
   0  11 -14    5.09    3.23
   0 -11  14    2.09    2.77
   0  11 -13    7.30    2.01
   0 -11  13    9.66    2.70
   0  11 -12   37.08    2.37
   0  11 -11   71.47    2.73
   0 -11  11   72.55    3.30
   0  11 -10   49.59    2.23
   0 -11  10   49.38    2.02
   0  11  -9    9.18    1.54
   0 -11   9    9.11    1.38
   0  11  -8   -0.64    1.29
   0 -11   8   -0.34    1.16
   0  11  -7    0.51    1.86
   0 -11   7   -1.94    1.67
   0  11  -6    2.15    1.14
   0 -11   6    4.18    1.08
   0  11  -5   11.60    1.18
   0 -11   5   12.76    1.09
   0  11  -4   13.13    1.68
   0 -11   4   13.73    1.05
   0  11  -3   19.14    1.10
   0 -11   3   23.19    1.06
   0  11  -2   12.94    0.98
   0 -11   2   10.46    1.40
   0 -11   2   10.73    0.90
   0  11  -1   20.63    1.40
   0 -11   1   19.63    1.54
   0 -11   1   19.04    0.94
   0  11   0   52.43    1.23
   0 -11   0   57.07    1.93
   0  11   1   -0.05    0.68
   0 -11  -1    1.45    1.98
   0  11   2   95.92    1.92
   0 -11  -2   96.55    2.52
   0  11   3    1.31    0.74
   0 -11  -3    1.95    1.27
   0  11   4    3.97    0.83
   0  11   4    4.56    1.05
   0 -11  -4    7.27    1.36
   0  11   5   28.44    0.95
   0  11   5   28.16    1.16
   0 -11  -5   30.36    2.49
   0  11   6    4.58    0.45
   0  11   6    5.64    0.85
   0 -11  -6    3.59    1.48
   0  11   7   22.12    0.77
   0  11   7   23.90    0.67
   0 -11  -7   22.99    1.76
   0  11   8   16.07    0.63
   0  11   8   16.74    0.77
   0 -11  -8   18.86    2.66
   0  11   9    6.56    0.49
   0  11   9    6.98    0.55
   0 -11  -9    5.34    1.70
   0  11  10  146.80    1.82
   0 -11 -10  172.70    4.18
   0 -11 -11   12.43    1.94
   0  11  12   26.24    2.48
   0  11  13   16.75    2.53
   0 -11 -13   17.42    3.17
   0  11  14    1.64    2.38
   0 -11 -14   -1.80    1.96
   0  11  15   14.62    4.07
   0  11  16    6.68    2.71
   0  12 -13    1.42    3.20
   0 -12  13    4.57    1.77
   0  12 -12    4.59    1.93
   0 -12  12    6.31    1.66
   0  12 -11   25.94    2.20
   0 -12  11   28.30    1.94
   0  12 -10   31.64    3.11
   0 -12  10   28.16    2.69
   0  12  -9   16.70    1.78
   0 -12   9   17.32    2.33
   0  12  -8   21.57    1.71
   0 -12   8   18.74    1.48
   0  12  -7    0.20    1.35
   0 -12   7    3.63    1.19
   0  12  -6   -0.60    1.94
   0 -12   6    1.58    1.72
   0  12  -5   20.26    1.41
   0 -12   5   20.65    1.26
   0  12  -4   27.65    1.38
   0 -12   4   26.62    1.86
   0  12  -3    8.44    1.59
   0 -12   3    7.93    1.44
   0 -12   3    5.98    0.98
   0  12  -2   12.81    1.07
   0 -12   2   13.90    1.58
   0 -12   2   15.03    1.52
   0  12  -1    6.57    0.94
   0 -12   1    8.02    2.25
   0  12   0    2.39    1.27
   0 -12   0    1.74    1.44
   0  12   1   19.88    1.32
   0 -12  -1   16.85    1.63
   0  12   2   27.67    0.93
   0 -12  -2   26.01    2.56
   0  12   3    0.56    0.64
   0  12   3    1.61    0.81
   0 -12  -3   -0.13    2.19
   0  12   4   12.54    0.98
   0  12   4   11.01    0.84
   0 -12  -4   12.58    1.61
   0  12   5    2.85    0.80
   0  12   5    3.09    1.02
   0 -12  -5    2.08    1.51
   0  12   6   27.11    1.14
   0 -12  -6   34.11    2.84
   0  12   7   -0.41    0.47
   0 -12  -7   -2.71    1.59
   0  12   8    1.95    0.58
   0 -12  -8    4.27    2.47
   0 -12  -9   44.14    2.30
   0 -12 -10    7.60    1.86
   0 -12 -11    1.34    1.82
   0 -12 -13    8.17    2.10
   0 -12 -14    8.31    2.19
   0  13 -11    1.90    1.92
   0 -13  11    2.60    1.65
   0  13 -10    4.56    1.89
   0 -13  10    5.11    1.61
   0  13  -9    6.91    2.67
   0 -13   9    9.18    1.57
   0  13  -8    7.90    1.62
   0 -13   8    9.55    2.24
   0  13  -7    5.77    1.48
   0 -13   7    4.15    1.32
   0  13  -6    0.41    1.34
   0 -13   6    0.41    1.21
   0  13  -5   11.41    2.07
   0 -13   5    9.89    1.93
   0  13  -4    4.19    1.20
   0 -13   4    3.97    1.62
   0 -13   4    4.50    1.11
   0  13  -3    7.96    1.19
   0 -13   3    9.66    1.63
   0 -13   3    6.32    1.68
   0  13  -2   13.89    1.21
   0 -13   2   22.25    2.62
   0  13  -1    4.94    1.54
   0 -13   1    5.10    1.57
   0  13   0    9.44    1.48
   0 -13   0    9.54    1.68
   0  13   1   49.83    1.39
   0 -13  -1   54.68    3.18
   0  13   2   10.23    0.85
   0 -13  -2   12.74    1.68
   0  13   3    6.87    0.75
   0  13   3    7.39    1.39
   0 -13  -3    7.09    2.54
   0  13   4    1.44    0.97
   0  13   4    1.09    0.79
   0 -13  -4    0.92    1.57
   0  13   5    1.29    0.87
   0  13   5    2.09    0.73
   0 -13  -5    3.33    1.63
   0 -13  -6    9.78    2.68
   0 -13  -7    4.26    1.80
   0 -13  -8   12.53    2.79
   0 -13  -9   27.05    2.16
   0 -13 -10    0.95    1.86
   0 -13 -11   -1.05    1.99
   0 -13 -12    4.12    2.06
   0  14  -8    0.35    1.76
   0 -14   8    2.22    1.48
   0  14  -7    3.24    2.38
   0 -14   7    2.51    2.12
   0  14  -6    1.70    1.43
   0 -14   6    3.58    1.71
   0 -14   6    2.08    1.35
   0  14  -5    3.09    1.39
   0 -14   5    6.12    1.79
   0 -14   5    0.75    1.27
   0  14  -4    2.20    1.31
   0 -14   4    3.64    1.75
   0 -14   4    2.13    1.18
   0  14  -3   11.09    1.99
   0 -14   3   10.49    2.73
   0  14  -2    1.03    1.71
   0 -14   2    2.30    1.67
   0  14  -1    5.68    1.07
   0 -14   1    7.06    2.61
   0  14   0   -0.14    1.00
   0 -14   0   -1.04    1.67
   0  14   1   12.18    1.07
   0 -14  -1   15.34    1.85
   0  14   2    2.03    0.84
   0  14   2    2.45    1.04
   0 -14  -2    4.21    2.64
   0  14   3   26.76    1.45
   0  14   3   25.88    1.19
   0 -14  -3   30.00    2.09
   0 -14  -4   20.37    2.94
   0 -14  -5   13.56    1.97
   0 -14  -6    6.11    2.83
   0 -14  -7    6.23    1.93
   0 -14  -8   -0.30    1.91
   0 -14  -9   39.58    2.51
   0 -14 -10    9.14    2.07
   0  15  -4    9.57    1.48
   0 -15   4   12.21    3.06
   0  15  -3    2.04    1.31
   0 -15   3   -0.85    1.79
   0  15  -2    1.31    1.21
   0 -15   2    5.03    2.85
   0  15  -1   25.65    1.51
   0 -15   1   32.94    2.29
   0  15   0    7.19    1.69
   0 -15   0    5.52    2.88
   0  15   1    4.37    1.51
   0 -15  -1    6.22    1.90
   0 -15  -2    6.69    1.90
   0 -15  -3    0.07    1.85
   0 -15  -4   13.39    2.08
   0 -15  -5   13.38    3.22
   0 -15  -6   17.51    2.14
   1 -15  -2    1.50    2.48
  -1  15   2    3.26    1.09
  -1  15   2    2.60    2.08
   1 -15  -1    0.31    1.55
  -1  15   1    2.07    1.12
  -1  15   1    0.11    2.19
   1 -15   0    6.70    2.51
  -1  15   0    6.23    1.27
  -1  15   0    7.51    1.64
   1 -15   1    8.67    1.65
  -1  15  -1    9.37    2.10
   1 -14  -8    7.35    2.74
   1 -14  -7    7.29    1.74
   1 -14  -6    7.83    2.62
   1 -14  -5    0.59    1.54
  -1  14   5    0.31    0.82
  -1  14   5   -0.44    1.57
   1 -14  -4    3.30    2.24
  -1  14   4    3.41    1.37
  -1  14   4    2.14    1.13
   1 -14  -3    1.86    1.47
  -1  14   3    0.67    1.46
  -1  14   3    0.20    1.22
   1 -14  -2    0.40    2.25
  -1  14   2    1.39    1.01
  -1  14   2    1.77    1.27
   1 -14  -1    0.72    1.45
  -1  14   1    1.83    1.09
  -1  14   1    1.71    1.34
   1 -14   0    5.01    1.50
  -1  14   0    7.61    1.83
   1 -14   1   15.87    2.43
  -1  14  -1   13.98    1.35
   1 -14   2   13.49    1.57
  -1  14  -2   12.03    1.38
   1 -14   3   -2.52    2.23
  -1  14  -3   -0.48    2.00
   1 -14   4   22.77    2.56
  -1  14  -4   20.36    2.47
   1 -14   5    2.09    1.48
  -1  14  -5    1.48    1.49
   1 -14   6    1.99    2.23
  -1  14  -6    1.25    1.49
   1 -14   7    1.88    1.54
   1 -14   7    0.40    1.53
  -1  14  -7    2.49    2.52
   1 -13 -11    2.18    1.78
   1 -13 -10    2.74    2.64
   1 -13  -9    0.94    1.62
   1 -13  -8   20.16    2.72
   1 -13  -7   12.34    1.67
  -1  13   7    9.72    0.81
  -1  13   7   10.91    1.49
   1 -13  -6    1.89    1.54
  -1  13   6    2.44    1.20
  -1  13   6    3.84    1.57
   1 -13  -5    1.60    1.44
  -1  13   5    0.93    0.80
  -1  13   5    1.58    1.04
   1 -13  -4    0.26    1.40
  -1  13   4    1.90    1.31
  -1  13   4    0.72    1.10
   1 -13  -3    2.48    2.07
  -1  13   3    3.12    1.39
  -1  13   3    0.06    1.80
   1 -13  -2    0.02    1.34
  -1  13   2    0.71    0.92
  -1  13   2   -0.85    1.83
   1 -13  -1    6.52    2.18
  -1  13   1   12.08    1.57
   1 -13   0    6.26    1.35
  -1  13   0    4.05    1.65
   1 -13   1   14.36    1.47
  -1  13  -1   18.38    1.26
   1 -13   2    1.08    1.99
  -1  13  -2    1.17    1.75
   1 -13   3   -1.65    2.00
  -1  13  -3    1.27    1.21
   1 -13   4   18.77    1.60
  -1  13  -4   20.98    1.50
   1 -13   5    2.63    2.09
  -1  13  -5    2.60    2.08
   1 -13   6    1.79    1.43
   1 -13   6    4.53    1.38
  -1  13  -6    2.77    1.47
   1 -13   7    1.88    1.44
   1 -13   7    4.77    2.22
  -1  13  -7    2.25    1.50
   1 -13   8   -3.25    1.50
  -1  13  -8   -3.21    2.46
   1 -13   9    8.42    1.70
  -1  13  -9    7.17    1.80
   1 -13  10    0.50    1.65
  -1  13 -10    2.19    1.80
  -1  12  13    0.38    2.31
   1 -12 -11    7.72    1.77
   1 -12 -10    6.77    2.54
   1 -12  -9   42.65    2.06
  -1  12   9   37.43    1.68
   1 -12  -8    1.14    2.27
  -1  12   8    1.94    1.03
  -1  12   8    1.73    0.87
   1 -12  -7   41.61    1.92
  -1  12   7   39.66    1.09
  -1  12   7   37.50    1.87
   1 -12  -6   36.92    1.82
  -1  12   6   32.81    1.44
  -1  12   6   33.93    1.32
   1 -12  -5   20.24    2.36
  -1  12   5   23.12    0.98
  -1  12   5   20.61    1.21
   1 -12  -4    8.18    1.39
  -1  12   4    4.70    1.68
   1 -12  -3    8.16    2.08
  -1  12   3    7.92    1.33
  -1  12   3    7.36    1.71
   1 -12  -2   23.62    1.49
  -1  12   2   22.91    1.09
  -1  12   2   25.09    1.39
   1 -12  -1    1.92    1.25
  -1  12   1    6.34    1.41
   1 -12   0    0.96    1.79
  -1  12   0    1.11    0.94
   1 -12   1   58.73    2.64
  -1  12  -1   55.67    2.22
   1 -12   2    0.28    1.20
  -1  12  -2   -0.53    1.02
   1 -12   3    2.16    1.19
  -1  12  -3    2.84    1.14
   1 -12   4   -0.09    1.86
  -1  12  -4    2.16    1.78
   1 -12   5    2.50    1.90
   1 -12   5    1.32    1.19
  -1  12  -5    0.91    1.27
   1 -12   6    2.96    1.25
   1 -12   6   -0.51    1.92
  -1  12  -6    0.19    1.30
   1 -12   7   10.00    1.40
  -1  12  -7    9.89    1.49
   1 -12   8    6.47    1.47
  -1  12  -8    4.77    1.55
   1 -12   9    7.99    2.30
  -1  12  -9    2.85    2.46
   1 -12  10    2.16    1.53
  -1  12 -10   -0.61    1.72
   1 -12  11    7.40    1.73
  -1  12 -11    3.77    1.82
   1 -12  12    3.55    1.75
  -1  12 -12    2.73    3.04
  -1  11  15   -0.86    2.48
  -1  11  14    2.95    2.41
  -1  11  13    7.25    3.47
  -1  11  12   -1.82    3.22
  -1  11  12    0.50    0.58
   1 -11 -11    8.50    1.69
  -1  11  11   10.34    2.07
  -1  11  11    7.82    1.04
  -1  11  11    8.03    0.81
   1 -11 -10    4.77    2.27
  -1  11  10    3.47    1.89
  -1  11  10    2.18    0.64
  -1  11  10    3.24    1.19
   1 -11  -9   51.59    2.03
  -1  11   9   47.00    1.42
  -1  11   9   49.26    1.31
   1 -11  -8    7.55    2.19
  -1  11   8    7.03    0.87
   1 -11  -7    2.43    1.32
  -1  11   7    2.57    1.00
  -1  11   7    1.46    1.33
   1 -11  -6    8.41    1.36
  -1  11   6   10.17    0.73
  -1  11   6   10.40    0.98
   1 -11  -5   50.35    2.46
  -1  11   5   44.72    1.53
  -1  11   5   47.16    1.99
   1 -11  -4   42.51    1.68
  -1  11   4   40.96    1.11
  -1  11   4   40.93    2.00
   1 -11  -3   80.57    2.13
  -1  11   3   80.17    2.03
  -1  11   3   80.80    1.89
   1 -11  -2   -1.30    1.68
  -1  11   2    0.77    0.78
  -1  11   2    1.85    1.00
   1 -11  -1   18.44    1.26
  -1  11   1   16.37    1.44
   1 -11   0    0.68    1.05
  -1  11   0    1.22    0.84
   1 -11   1   11.66    1.18
  -1  11  -1   13.03    1.56
   1 -11   2    4.82    1.64
  -1  11  -2    5.51    1.02
   1 -11   3   32.96    2.01
  -1  11  -3   33.26    1.99
   1 -11   4    8.07    1.76
   1 -11   4    7.29    1.14
  -1  11  -4    8.98    1.14
   1 -11   5    0.68    1.11
   1 -11   5    1.16    1.10
  -1  11  -5    2.11    1.76
   1 -11   6    9.00    1.22
  -1  11  -6    5.60    1.27
   1 -11   7    2.07    1.87
  -1  11  -7    2.80    1.29
   1 -11   8   -0.43    1.30
  -1  11  -8    4.64    1.40
   1 -11   9    5.65    1.44
  -1  11  -9    4.46    1.48
   1 -11  10    3.41    2.28
  -1  11 -10    1.67    2.39
   1 -11  11   23.88    2.74
  -1  11 -11   26.70    2.01
   1 -11  12    2.18    1.61
  -1  11 -12    2.00    1.79
   1 -11  13    2.96    1.71
  -1  11 -13    1.42    1.93
   1 -11  14    4.01    1.82
  -1  11 -14    2.84    2.05
  -1  10  16    5.40    2.47
  -1  10  15   10.45    2.47
  -1  10  14    9.53    2.28
  -1  10  14    6.79    1.23
  -1  10  13   20.10    3.41
  -1  10  13   14.57    1.32
  -1  10  12   16.00    2.06
  -1  10  12   11.89    0.78
  -1  10  12   12.80    0.89
   1 -10 -11    3.83    1.47
  -1  10  11    2.84    1.84
  -1  10  11    1.76    0.99
  -1  10  11    3.10    0.78
   1 -10 -10    2.07    2.14
  -1  10  10    1.41    1.75
  -1  10  10    2.27    0.62
  -1  10  10    3.69    1.18
   1 -10  -9   43.69    1.82
  -1  10   9   44.66    2.19
  -1  10   9   40.28    1.31
  -1  10   9   43.26    1.60
   1 -10  -8   12.73    2.08
  -1  10   8    7.61    1.61
  -1  10   8    8.89    1.01
  -1  10   8    8.36    0.86
   1 -10  -7   27.48    1.51
  -1  10   7   26.57    0.85
  -1  10   7   30.00    1.55
   1 -10  -6    7.88    1.23
  -1  10   6    7.46    0.98
  -1  10   6    7.37    0.88
   1 -10  -5   21.42    1.90
  -1  10   5   17.53    1.12
  -1  10   5   16.43    1.50
   1 -10  -4   10.44    1.18
  -1  10   4   12.05    0.74
  -1  10   4   11.09    1.00
   1 -10  -3    7.67    1.09
  -1  10   3   10.29    1.11
  -1  10   3    6.87    0.98
   1 -10  -2   31.54    1.88
  -1  10   2   29.21    0.96
   1 -10  -1   80.77    2.47
  -1  10   1   82.26    1.58
   1 -10   0   19.39    1.66
  -1  10   0   18.79    1.38
   1 -10   1   36.37    1.29
  -1  10  -1   30.43    1.15
   1 -10   2   31.48    1.24
  -1  10  -2   27.22    1.70
   1 -10   3   32.05    1.26
   1 -10   3   27.62    1.18
  -1  10  -3   27.55    1.23
   1 -10   4    7.45    1.00
   1 -10   4    4.83    1.53
  -1  10  -4    7.29    1.60
   1 -10   5    5.56    1.09
  -1  10  -5    8.19    1.11
   1 -10   6    3.21    1.63
  -1  10  -6    2.17    1.73
   1 -10   7   13.06    1.27
  -1  10  -7   11.56    1.34
   1 -10   8   23.47    2.10
  -1  10  -8   26.17    2.28
   1 -10   9   20.67    1.50
  -1  10  -9   20.11    1.59
   1 -10  10    7.98    1.47
  -1  10 -10   11.14    1.52
   1 -10  11    2.88    1.45
  -1  10 -11    1.86    2.43
   1 -10  12    6.97    1.56
  -1  10 -12    7.57    1.75
   1 -10  13   -1.48    2.43
  -1  10 -13   -1.86    2.80
   1 -10  14   -4.07    2.69
  -1  10 -14    3.64    1.95
   1 -10  15    0.09    2.71
  -1  10 -15    3.28    2.04
  -1   9  17   31.67    2.96
  -1   9  16   12.42    2.48
  -1   9  16    8.99    0.96
  -1   9  15   20.45    2.44
  -1   9  15   16.24    1.03
  -1   9  14    6.63    3.15
  -1   9  14    6.86    1.35
  -1   9  13   18.12    3.37
  -1   9  13   18.94    1.41
  -1   9  12   77.53    2.92
  -1   9  12   70.88    1.52
  -1   9  11    0.80    1.68
  -1   9  11    1.59    0.76
   1  -9 -10   29.22    1.62
  -1   9  10   31.81    1.94
  -1   9  10   30.69    1.05
   1  -9  -9   61.28    1.97
  -1   9   9   59.79    2.28
  -1   9   9   56.28    1.76
   1  -9  -8    3.81    1.16
  -1   9   8    1.05    1.39
  -1   9   8    1.40    0.90
  -1   9   8    1.61    0.78
   1  -9  -7    5.35    1.16
  -1   9   7    6.28    1.35
  -1   9   7    6.44    0.90
  -1   9   7    6.36    1.16
   1  -9  -6   28.32    1.99
  -1   9   6   25.31    0.77
  -1   9   6   27.79    1.01
   1  -9  -5    8.55    1.06
  -1   9   5   10.33    0.65
  -1   9   5   11.47    1.31
   1  -9  -4   20.08    1.16
  -1   9   4   21.20    0.74
  -1   9   4   20.13    1.00
   1  -9  -3    1.50    0.94
  -1   9   3    3.58    0.85
   1  -9  -2   91.85    2.48
  -1   9   2   89.84    1.51
   1  -9  -1   47.30    1.85
  -1   9   1   46.30    1.08
   1  -9   0   13.11    1.43
  -1   9   0   15.65    1.23
   1  -9   1   12.59    1.45
  -1   9  -1   16.32    0.87
   1  -9   2   27.63    1.10
   1  -9   2   24.10    1.01
  -1   9  -2   24.66    1.00
   1  -9   3   12.98    0.96
   1  -9   3   14.95    1.40
  -1   9  -3   12.88    1.42
   1  -9   4   58.95    1.47
  -1   9  -4   55.14    1.52
   1  -9   5   24.75    1.14
  -1   9  -5   22.98    1.80
   1  -9   6   -0.40    0.97
  -1   9  -6    0.67    1.01
   1  -9   7   32.48    1.90
  -1   9  -7   32.96    2.09
   1  -9   8   57.45    1.75
  -1   9  -8   59.19    1.83
   1  -9   9   63.90    1.97
  -1   9  -9   63.61    2.90
   1  -9  10   53.17    2.78
  -1   9 -10   58.00    2.08
   1  -9  11   30.33    2.59
  -1   9 -11   32.54    2.73
   1  -9  12    3.51    1.43
  -1   9 -12    1.79    1.60
   1  -9  13   -3.51    1.51
  -1   9 -13   -0.76    1.65
   1  -9  14    2.39    1.60
  -1   9 -14    1.18    1.81
   1  -9  15    8.50    1.74
  -1   9 -15    5.15    2.06
   1  -9  16    6.94    1.84
  -1   9 -16    1.62    3.38
   1  -9  17    7.31    2.02
  -1   9 -17    1.93    2.37
   1  -8 -18   14.64    1.41
  -1   8  18   19.12    2.82
  -1   8  18   15.48    1.69
   1  -8 -17   11.67    2.00
  -1   8  17   15.91    2.60
  -1   8  17    9.79    1.07
   1  -8 -16    3.29    1.85
  -1   8  16    2.72    2.19
  -1   8  16    3.44    0.94
   1  -8 -15    2.12    1.11
  -1   8  15   -1.43    2.04
  -1   8  15   -0.10    0.88
   1  -8 -14   10.70    1.16
  -1   8  14   16.14    3.09
  -1   8  14   11.26    1.41
  -1   8  13   21.55    3.12
  -1   8  13   20.82    1.47
  -1   8  12   65.11    2.63
  -1   8  12   70.52    1.95
  -1   8  11    1.94    1.57
  -1   8  11    1.44    0.78
   1  -8 -10  183.30    3.76
  -1   8  10  178.20    4.10
  -1   8  10  182.67    2.85
   1  -8  -9   46.75    2.31
  -1   8   9   46.48    1.96
  -1   8   9   47.77    1.19
   1  -8  -8   12.56    1.17
  -1   8   8   11.37    1.39
  -1   8   8   11.75    1.20
   1  -8  -7   15.86    1.79
  -1   8   7   16.36    2.07
  -1   8   7   18.09    0.68
  -1   8   7   19.29    0.86
   1  -8  -6   58.66    1.58
  -1   8   6   60.18    1.78
  -1   8   6   57.86    1.33
  -1   8   6   58.68    1.72
   1  -8  -5   10.25    0.98
  -1   8   5   11.62    1.13
  -1   8   5    8.14    0.89
  -1   8   5    9.40    0.82
   1  -8  -4   70.86    1.59
  -1   8   4   68.47    1.43
  -1   8   4   71.70    1.89
   1  -8  -3   -1.42    1.30
  -1   8   3    1.22    0.85
   1  -8  -2  143.70    2.86
  -1   8   2  134.46    1.92
   1  -8  -1   17.79    1.36
  -1   8   1   18.98    0.75
   1  -8   0   45.77    1.15
  -1   8   0   46.10    1.02
   1  -8   1   28.34    0.96
  -1   8  -1   26.64    1.34
   1  -8   2   44.13    1.53
   1  -8   2   42.23    1.11
  -1   8  -2   42.35    1.11
   1  -8   3   51.67    1.24
  -1   8  -3   47.64    1.23
   1  -8   4   60.85    1.84
  -1   8  -4   60.53    1.92
   1  -8   5   25.26    1.05
  -1   8  -5   24.44    1.11
   1  -8   6    9.07    1.47
  -1   8  -6   10.27    1.04
   1  -8   7    2.32    0.94
  -1   8  -7    0.03    1.01
   1  -8   8    1.39    1.55
  -1   8  -8    0.47    1.09
   1  -8   9   33.75    1.42
  -1   8  -9   33.72    1.53
   1  -8  10  198.12    3.85
  -1   8 -10  189.43    4.04
   1  -8  11  185.72    3.81
  -1   8 -11  174.79    3.97
   1  -8  12   65.13    2.16
  -1   8 -12   67.09    2.30
   1  -8  13   15.36    1.68
  -1   8 -13   19.48    1.78
   1  -8  14   23.44    2.70
  -1   8 -14   21.13    2.94
   1  -8  15   14.54    2.66
  -1   8 -15   14.41    2.05
   1  -8  16    3.92    2.62
  -1   8 -16    2.36    3.08
   1  -8  17   21.92    3.13
  -1   8 -17   23.91    2.48
   1  -8  18   10.13    2.03
  -1   8 -18   11.86    2.32
   1  -7 -19   -2.58    2.15
  -1   7  19   -4.78    3.97
  -1   7  19    0.76    1.11
   1  -7 -18   36.92    2.68
  -1   7  18   39.42    4.45
  -1   7  18   36.80    2.13
  -1   7  17   33.87    3.92
  -1   7  17   27.05    1.32
   1  -7 -16   22.59    1.47
  -1   7  16   24.85    3.63
  -1   7  16   23.46    1.17
   1  -7 -15    8.87    1.23
  -1   7  15    5.64    3.04
  -1   7  15    6.77    1.00
   1  -7 -14   12.56    1.74
  -1   7  14   12.74    2.98
  -1   7  14   13.19    1.44
   1  -7 -13    8.33    1.02
  -1   7  13    5.40    2.66
  -1   7  13    7.18    1.32
   1  -7 -12   11.12    1.55
  -1   7  12   12.57    1.71
  -1   7  12    9.72    1.30
   1  -7 -11    1.70    0.88
  -1   7  11    0.39    1.45
  -1   7  11    3.03    1.15
  -1   7  10  204.38    4.26
  -1   7  10  190.45    3.51
   1  -7  -9   16.62    1.20
  -1   7   9   10.31    2.15
  -1   7   9   13.96    0.85
   1  -7  -8   75.31    2.45
  -1   7   8   77.30    2.05
  -1   7   8   73.03    1.40
   1  -7  -7   27.37    1.16
  -1   7   7   28.55    1.95
  -1   7   7   22.63    1.25
   1  -7  -6   57.52    1.45
  -1   7   6   58.87    1.59
  -1   7   6   58.92    1.21
   1  -7  -5   43.65    1.72
  -1   7   5   42.53    1.40
  -1   7   5   45.35    0.86
  -1   7   5   44.74    1.07
   1  -7  -4   10.98    1.30
  -1   7   4    9.74    0.97
  -1   7   4   11.17    0.58
  -1   7   4   10.13    1.14
   1  -7  -3   23.57    1.35
  -1   7   3   24.22    0.70
  -1   7   3   24.39    0.91
   1  -7  -2  192.80    3.37
  -1   7   2  196.13    2.58
   1  -7  -1   14.74    1.14
  -1   7   1   15.67    0.65
   1  -7   0  268.93    3.87
  -1   7   0  264.67    3.70
   1  -7   1   72.13    1.69
  -1   7  -1   76.98    1.30
   1  -7   2  179.03    2.54
   1  -7   2  174.84    3.03
  -1   7  -2  179.34    3.05
   1  -7   3    9.50    0.76
  -1   7  -3   11.12    1.17
   1  -7   4    8.50    0.78
  -1   7  -4    7.73    0.82
   1  -7   5   72.94    1.98
  -1   7  -5   72.15    1.51
   1  -7   6    0.73    0.82
  -1   7  -6    0.59    1.32
   1  -7   7   72.68    2.19
  -1   7  -7   73.88    1.72
   1  -7   8   20.40    1.14
  -1   7  -8   15.79    1.80
   1  -7   9    2.88    1.05
  -1   7  -9    3.88    1.14
   1  -7  10   15.47    1.88
  -1   7 -10   13.92    1.37
   1  -7  11   31.05    2.33
  -1   7 -11   32.93    1.70
   1  -7  12   79.14    2.23
  -1   7 -12   76.56    2.37
   1  -7  13   37.18    1.77
  -1   7 -13   35.33    1.91
   1  -7  14    2.26    1.46
  -1   7 -14   -2.19    2.43
   1  -7  15   55.34    2.27
  -1   7 -15   56.93    2.55
   1  -7  16    7.14    1.70
  -1   7 -16    5.45    2.87
   1  -7  17   13.82    1.94
  -1   7 -17   13.04    2.11
   1  -7  18   14.00    2.03
  -1   7 -18   11.83    2.37
   1  -6 -19   -0.23    1.49
  -1   6  19    2.52    2.46
  -1   6  19    0.64    1.13
   1  -6 -18   10.37    1.54
  -1   6  18   10.96    2.42
  -1   6  18   13.63    1.82
   1  -6 -17   13.06    2.26
  -1   6  17   14.28    3.58
  -1   6  17   13.60    1.18
   1  -6 -16   13.30    2.07
  -1   6  16   14.82    3.32
  -1   6  16   12.03    1.10
   1  -6 -15    7.20    1.84
  -1   6  15    3.73    3.02
  -1   6  15    8.80    1.53
   1  -6 -14    3.83    1.07
  -1   6  14    3.78    2.61
  -1   6  14    2.84    1.34
   1  -6 -13    5.27    1.02
  -1   6  13    9.68    2.52
  -1   6  13    4.10    0.85
   1  -6 -12   11.50    1.58
  -1   6  12   15.72    1.64
  -1   6  12   13.37    0.90
   1  -6 -11   13.90    1.00
  -1   6  11   13.17    1.47
  -1   6  11   11.79    0.84
   1  -6 -10  262.14    4.88
  -1   6  10  266.66    5.26
  -1   6  10  267.65    4.07
   1  -6  -9   46.01    1.21
  -1   6   9   48.86    1.63
  -1   6   9   47.34    1.08
   1  -6  -8    0.97    0.91
   1  -6  -8    2.05    0.72
  -1   6   8    2.25    1.05
   1  -6  -7   24.46    1.52
  -1   6   7   20.75    1.16
  -1   6   7   23.61    0.83
   1  -6  -6    0.83    0.78
  -1   6   6   -1.79    0.92
   1  -6  -5   13.07    0.81
  -1   6   5   12.11    1.38
  -1   6   5   10.92    0.75
   1  -6  -4   87.38    1.50
  -1   6   4   83.71    2.08
  -1   6   4   81.52    1.40
   1  -6  -3   38.94    0.99
  -1   6   3   38.15    1.51
  -1   6   3   38.51    1.06
  -1   6   3   40.18    1.36
   1  -6  -2  459.88    7.17
  -1   6   2  462.96    6.71
  -1   6   2  450.41    7.32
   1  -6  -1   14.22    0.99
  -1   6   1   14.36    0.59
   1  -6   0    2.50    0.56
  -1   6   0    1.25    0.54
   1  -6   1  541.93    9.09
  -1   6  -1  542.74    8.71
   1  -6   2   42.40    0.95
  -1   6  -2   42.33    0.98
   1  -6   3  516.16    8.97
  -1   6  -3  522.67    8.55
   1  -6   4  427.41    7.26
  -1   6  -4  431.78    6.83
   1  -6   5   69.29    1.38
  -1   6  -5   66.86    1.80
   1  -6   6   48.14    1.62
  -1   6  -6   48.01    1.25
   1  -6   7    2.84    0.81
  -1   6  -7    1.04    0.88
   1  -6   8   43.85    1.78
  -1   6  -8   40.97    1.84
   1  -6   9   99.07    2.74
  -1   6  -9  106.41    2.18
   1  -6  10    7.23    1.10
  -1   6 -10   10.75    1.77
   1  -6  11  150.75    2.96
  -1   6 -11  149.17    3.12
   1  -6  12   13.44    1.32
  -1   6 -12    8.83    2.21
   1  -6  13   11.00    1.34
  -1   6 -13   12.61    1.47
   1  -6  14   70.76    2.22
  -1   6 -14   76.51    3.32
   1  -6  15   -0.62    1.40
  -1   6 -15   -1.07    1.55
   1  -6  16   13.66    1.67
  -1   6 -16   13.82    2.85
   1  -6  17   18.19    1.84
  -1   6 -17   16.08    2.12
   1  -6  18    7.64    1.55
   1  -6  18   10.79    1.77
  -1   6 -18   11.39    3.09
   1  -6  19   27.86    2.90
   1  -6  19   24.99    2.20
  -1   6 -19   27.73    2.52
   1  -5 -20    2.51    1.71
  -1   5  20    1.85    2.56
  -1   5  20    1.36    1.26
   1  -5 -19    2.58    1.59
  -1   5  19    2.27    2.43
  -1   5  19    2.31    1.20
   1  -5 -18    0.80    1.48
  -1   5  18    2.27    1.68
   1  -5 -17    8.33    1.45
  -1   5  17   11.73    2.14
  -1   5  17    6.96    1.11
  -1   5  16   -3.67    1.89
  -1   5  16    0.32    1.52
   1  -5 -15   18.16    1.36
  -1   5  15   18.27    2.99
  -1   5  15   17.06    1.11
   1  -5 -14    4.14    1.72
  -1   5  14    4.09    2.55
  -1   5  14    3.30    0.93
   1  -5 -13   15.92    1.73
  -1   5  13   14.42    2.46
  -1   5  13   14.83    0.96
   1  -5 -12   18.18    1.11
  -1   5  12   20.53    2.38
  -1   5  12   19.26    1.40
   1  -5 -11   53.59    1.43
  -1   5  11   49.89    1.81
  -1   5  11   47.65    1.62
   1  -5 -10   56.76    1.34
  -1   5  10   54.04    1.78
  -1   5  10   54.12    1.64
   1  -5  -9   10.91    1.23
  -1   5   9   11.41    1.18
  -1   5   9   11.89    1.13
   1  -5  -8   20.88    0.88
  -1   5   8   22.68    1.14
  -1   5   8   21.09    0.82
   1  -5  -7   75.15    1.51
   1  -5  -7   74.38    1.34
  -1   5   7   74.62    1.64
  -1   5   7   73.40    1.31
   1  -5  -6   38.52    1.46
   1  -5  -6   37.43    0.96
  -1   5   6   36.02    1.14
  -1   5   6   36.89    0.93
   1  -5  -5   21.63    0.85
  -1   5   5   21.94    0.96
  -1   5   5   22.83    1.10
   1  -5  -4    1.12    0.64
  -1   5   4   -0.51    0.72
  -1   5   4   -0.40    0.62
   1  -5  -3  149.33    2.06
  -1   5   3  151.85    2.22
  -1   5   3  155.49    2.18
   1  -5  -2   -0.90    0.82
  -1   5   2   -1.93    0.95
  -1   5   2   -0.15    0.47
  -1   5   2    0.57    0.68
   1  -5  -1   29.12    0.74
  -1   5   1   28.73    0.68
   1  -5   0   37.76    1.05
  -1   5   0   35.97    0.78
   1  -5   1    5.30    0.51
   1  -5   1    6.59    0.61
  -1   5  -1    7.54    0.60
   1  -5   2  156.92    2.10
  -1   5  -2  159.49    2.10
   1  -5   3   67.46    1.20
  -1   5  -3   68.63    1.60
   1  -5   4  524.42    8.40
  -1   5  -4  518.03    8.37
   1  -5   5   29.35    1.29
  -1   5  -5   29.58    0.95
   1  -5   6   47.16    1.12
  -1   5  -6   45.44    1.17
   1  -5   7   84.22    2.05
  -1   5  -7   87.42    1.68
   1  -5   8   -0.60    0.82
  -1   5  -8    1.26    0.86
   1  -5   9   21.12    1.08
  -1   5  -9   20.74    1.08
   1  -5  10  152.65    2.74
  -1   5 -10  150.23    3.57
   1  -5  11    8.46    1.68
  -1   5 -11    9.68    1.21
   1  -5  12  176.74    4.11
  -1   5 -12  172.79    3.51
   1  -5  13   12.85    1.94
  -1   5 -13   10.17    1.42
   1  -5  14   75.20    2.14
  -1   5 -14   72.58    2.26
   1  -5  15   31.27    2.40
  -1   5 -15   27.28    1.84
   1  -5  16   -0.56    2.19
  -1   5 -16    5.31    2.52
   1  -5  17   24.09    1.60
   1  -5  17   22.90    2.63
  -1   5 -17   23.08    2.02
   1  -5  18   19.03    2.54
   1  -5  18   20.94    2.69
  -1   5 -18   21.53    3.15
   1  -5  19    4.09    1.67
   1  -5  19    6.01    1.69
  -1   5 -19    4.66    2.00
   1  -5  20   18.87    2.05
   1  -5  20   22.63    2.08
  -1   5 -20   22.91    3.51
   1  -4 -20    1.73    1.71
  -1   4  20   -3.05    3.55
  -1   4  20   -0.84    1.29
   1  -4 -19   28.78    2.02
  -1   4  19   35.13    2.69
  -1   4  19   36.50    2.35
   1  -4 -18   18.20    1.70
  -1   4  18   16.95    2.27
  -1   4  18   16.57    1.33
   1  -4 -17   11.76    1.55
  -1   4  17   19.88    2.13
  -1   4  17   15.25    1.26
   1  -4 -16    4.01    1.31
  -1   4  16    3.17    1.80
  -1   4  16    4.16    1.59
   1  -4 -15   13.58    1.34
  -1   4  15   13.59    1.82
  -1   4  15   14.40    1.10
   1  -4 -14    5.18    1.17
  -1   4  14    6.78    1.60
  -1   4  14    6.73    1.47
   1  -4 -13    6.02    1.09
  -1   4  13   11.18    2.19
  -1   4  13    6.74    1.36
   1  -4 -12   10.47    1.03
  -1   4  12   13.20    2.12
  -1   4  12   10.32    0.90
   1  -4 -11  248.52    4.77
  -1   4  11  245.83    5.59
  -1   4  11  234.85    3.72
   1  -4 -10   46.64    1.28
  -1   4  10   47.61    1.58
  -1   4  10   48.06    1.16
   1  -4  -9   75.30    2.00
  -1   4   9   82.29    1.85
  -1   4   9   79.85    1.40
   1  -4  -8   -0.27    0.68
  -1   4   8    0.37    0.87
  -1   4   8    0.14    0.62
   1  -4  -7   40.72    1.01
  -1   4   7   43.33    1.22
  -1   4   7   40.23    0.97
   1  -4  -6   50.23    1.11
  -1   4   6   51.77    1.75
  -1   4   6   55.65    1.07
   1  -4  -5    4.73    0.67
   1  -4  -5    5.68    0.64
  -1   4   5    5.31    0.74
  -1   4   5    2.38    0.93
   1  -4  -4    6.51    0.64
  -1   4   4    5.01    0.71
  -1   4   4    5.57    0.65
   1  -4  -3  404.62    5.71
  -1   4   3  414.51    6.01
  -1   4   3  404.47    6.06
   1  -4  -2   35.63    0.75
  -1   4   2   37.85    1.16
  -1   4   2   36.92    0.91
   1  -4  -1   25.51    0.61
  -1   4   1   26.41    0.95
  -1   4   1   25.34    0.63
   1  -4   0   34.20    0.63
  -1   4   0   34.97    0.73
   1  -4   1   18.70    0.71
  -1   4  -1   19.91    0.64
   1  -4   2   37.86    0.82
  -1   4  -2   36.63    0.83
   1  -4   3    9.02    0.64
  -1   4  -3   10.73    0.67
   1  -4   4   49.92    0.99
  -1   4  -4   46.59    0.99
   1  -4   5   46.64    1.04
  -1   4  -5   47.06    1.03
   1  -4   6   68.12    1.66
  -1   4  -6   67.68    1.34
   1  -4   7   12.45    0.81
  -1   4  -7   10.91    1.29
   1  -4   8   93.95    1.66
  -1   4  -8   91.89    1.71
   1  -4   9   53.56    1.82
  -1   4  -9   49.73    1.31
   1  -4  10   67.11    1.50
  -1   4 -10   64.03    2.16
   1  -4  11   40.77    1.36
  -1   4 -11   39.23    1.38
   1  -4  12   10.37    1.14
  -1   4 -12   10.54    1.20
   1  -4  13   25.97    1.34
  -1   4 -13   22.78    1.42
   1  -4  14  159.68    3.15
  -1   4 -14  156.20    3.34
   1  -4  15    9.64    1.23
   1  -4  15    8.95    1.35
  -1   4 -15    9.45    1.52
   1  -4  16   27.46    1.54
   1  -4  16   25.21    1.68
  -1   4 -16   27.91    1.87
   1  -4  17   12.71    2.31
   1  -4  17   16.63    1.61
  -1   4 -17   15.49    1.78
   1  -4  18   26.17    1.77
   1  -4  18   26.62    1.80
  -1   4 -18   25.63    2.04
   1  -4  19    7.19    1.66
   1  -4  19    5.87    2.61
  -1   4 -19    8.72    1.90
   1  -4  20   12.09    2.96
   1  -4  20   14.54    2.76
  -1   4 -20   11.37    3.25
   1  -3 -21   -0.08    1.88
  -1   3  21    1.96    2.54
  -1   3  21    0.90    2.21
   1  -3 -20    0.84    1.73
  -1   3  20    1.96    2.37
  -1   3  20    3.00    1.33
   1  -3 -19   24.89    1.97
  -1   3  19   22.77    3.88
  -1   3  19   19.08    2.25
   1  -3 -18   11.72    1.64
  -1   3  18    8.95    3.27
  -1   3  18    7.22    1.32
   1  -3 -17   19.25    1.62
  -1   3  17   17.29    2.16
  -1   3  17   18.64    1.97
   1  -3 -16    7.59    2.10
  -1   3  16    7.05    1.81
  -1   3  16    7.48    1.11
   1  -3 -15   27.61    2.24
  -1   3  15   28.77    1.89
  -1   3  15   27.80    1.85
   1  -3 -14    2.53    1.77
  -1   3  14   -1.44    1.43
  -1   3  14    2.73    0.94
   1  -3 -13   20.30    1.25
  -1   3  13   18.93    2.33
  -1   3  13   18.87    1.09
   1  -3 -12    0.61    0.95
  -1   3  12    0.67    1.85
  -1   3  12    2.52    1.24
   1  -3 -11   50.54    1.40
  -1   3  11   51.23    2.36
  -1   3  11   49.68    1.24
   1  -3 -10   57.43    1.89
  -1   3  10   63.40    2.24
  -1   3  10   58.87    1.28
   1  -3  -9  183.77    2.88
  -1   3   9  185.51    3.76
  -1   3   9  183.71    2.68
   1  -3  -8   87.79    1.56
  -1   3   8   89.60    2.27
  -1   3   8   88.75    1.49
   1  -3  -7   81.19    1.44
  -1   3   7   76.95    2.00
  -1   3   7   78.95    1.34
   1  -3  -6   20.89    0.86
  -1   3   6   23.71    1.24
   1  -3  -5   58.39    1.14
  -1   3   5   54.96    1.14
  -1   3   5   58.91    1.11
   1  -3  -4   89.02    1.38
  -1   3   4   88.63    1.75
  -1   3   4   88.29    1.38
   1  -3  -3  138.72    2.02
   1  -3  -3  137.16    1.92
  -1   3   3  138.21    2.14
  -1   3   3  135.23    1.90
   1  -3  -2   28.56    0.86
  -1   3   2   26.26    0.66
  -1   3   2   27.63    0.81
   1  -3  -1   21.57    0.49
  -1   3   1   20.47    0.53
  -1   3   1   21.71    0.79
   1  -3   0  120.11    1.38
  -1   3   0  123.91    1.81
   1  -3   1    3.40    0.42
  -1   3  -1    3.18    0.50
   1  -3   2    0.66    0.52
  -1   3  -2   -0.20    0.52
   1  -3   3  266.98    3.35
  -1   3  -3  261.72    3.34
   1  -3   4   52.86    1.37
  -1   3  -4   53.71    0.99
   1  -3   5   30.21    0.82
  -1   3  -5   22.33    0.80
   1  -3   6   88.34    1.40
  -1   3  -6   85.47    1.44
   1  -3   7    0.08    0.68
  -1   3  -7    8.05    1.14
   1  -3   8    8.91    0.76
  -1   3  -8    9.28    1.18
   1  -3   9    3.36    0.77
  -1   3  -9    3.33    0.78
   1  -3  10  108.19    1.89
  -1   3 -10  107.63    1.97
   1  -3  11   71.75    1.56
  -1   3 -11   70.86    2.17
   1  -3  12    2.15    1.44
  -1   3 -12    0.79    1.01
   1  -3  13    3.64    0.96
   1  -3  13    3.68    1.56
  -1   3 -13    3.21    1.73
   1  -3  14   53.47    1.58
   1  -3  14   55.38    2.27
  -1   3 -14   52.69    1.77
   1  -3  15    0.82    1.74
   1  -3  15    2.55    1.76
  -1   3 -15    2.22    2.05
   1  -3  16   14.36    1.42
   1  -3  16   15.23    1.39
  -1   3 -16   16.19    1.60
   1  -3  17   34.86    1.78
   1  -3  17   33.96    1.72
  -1   3 -17   36.40    2.79
   1  -3  18   34.77    2.78
   1  -3  18   33.64    1.75
  -1   3 -18   32.53    2.01
   1  -3  19    7.25    1.53
  -1   3 -19    6.57    2.79
   1  -3  20    6.16    1.88
   1  -3  20    8.72    1.66
  -1   3 -20    8.44    1.99
   1  -3  21   21.02    3.18
   1  -3  21   15.41    2.87
  -1   3 -21   16.27    2.25
   1  -2 -21    1.13    2.94
  -1   2  21    3.52    2.44
  -1   2  21    1.39    2.26
   1  -2 -20    3.25    1.80
  -1   2  20    2.81    2.33
  -1   2  20    3.65    1.42
   1  -2 -19    8.04    1.74
  -1   2  19    3.47    2.25
  -1   2  19    2.82    1.35
   1  -2 -18   49.20    2.23
  -1   2  18   54.40    3.86
  -1   2  18   48.92    1.82
   1  -2 -17    1.23    1.46
  -1   2  17   -0.10    2.67
  -1   2  17    0.89    1.18
   1  -2 -16    9.62    2.21
  -1   2  16    7.89    1.77
  -1   2  16   10.89    1.19
   1  -2 -15    5.16    1.98
  -1   2  15    4.26    1.60
  -1   2  15    4.86    1.10
   1  -2 -14   32.35    2.14
  -1   2  14   32.26    1.73
  -1   2  14   32.71    1.31
   1  -2 -13   36.68    2.06
  -1   2  13   36.27    2.42
  -1   2  13   37.68    1.28
   1  -2 -12   17.63    1.72
  -1   2  12   18.25    1.94
  -1   2  12   16.47    1.03
   1  -2 -11  134.46    2.41
  -1   2  11  135.99    2.57
  -1   2  11  135.03    2.81
   1  -2 -10   80.57    1.65
  -1   2  10   76.66    1.77
  -1   2  10   82.63    1.99
   1  -2  -9    1.21    0.78
  -1   2   9    1.97    0.87
  -1   2   9    1.86    0.69
   1  -2  -8   96.27    2.15
  -1   2   8   99.14    1.78
  -1   2   8  100.01    1.59
   1  -2  -7   82.21    1.48
  -1   2   7   85.74    1.54
  -1   2   7   80.89    1.35
   1  -2  -6  110.80    1.73
  -1   2   6  108.45    1.71
  -1   2   6  109.44    1.63
   1  -2  -5  148.76    2.57
  -1   2   5  149.00    2.05
  -1   2   5  147.45    2.04
   1  -2  -4    7.42    0.69
  -1   2   4    8.09    0.62
  -1   2   4    8.56    1.01
   1  -2  -3   81.80    1.72
  -1   2   3   83.61    1.44
  -1   2   3   81.38    1.28
   1  -2  -2   61.04    1.10
  -1   2   2   58.90    0.85
  -1   2   2   59.37    1.54
  -1   2   1   17.17    0.46
  -1   2   1   21.98    0.83
   1  -2   0  196.10    1.70
  -1   2   0  193.77    1.93
   1  -2   1    2.39    0.25
  -1   2  -1    1.38    0.54
   1  -2   2  100.00    1.33
  -1   2  -2  101.88    1.34
   1  -2   3  113.83    1.46
  -1   2  -3  116.75    1.47
   1  -2   4  211.97    2.99
  -1   2  -4  212.14    3.00
  -1   2  -5    0.95    0.58
   1  -2   6   17.03    0.73
  -1   2  -6   17.32    0.74
   1  -2   7    4.19    0.68
  -1   2  -7    5.63    0.68
   1  -2   8   19.60    0.82
  -1   2  -8   20.80    1.22
   1  -2   9   68.40    1.69
  -1   2  -9   69.74    1.78
   1  -2  10   65.52    1.79
  -1   2 -10   63.63    1.36
   1  -2  11   66.91    1.40
   1  -2  11   66.50    1.40
  -1   2 -11   67.55    1.52
   1  -2  12   17.26    0.99
   1  -2  12   19.19    1.01
  -1   2 -12   19.00    1.07
   1  -2  13   39.91    1.90
   1  -2  13   41.18    1.33
  -1   2 -13   39.44    1.42
   1  -2  14    8.81    1.11
   1  -2  14    6.26    1.06
  -1   2 -14    5.20    1.76
   1  -2  15   16.74    1.35
   1  -2  15   18.87    1.25
  -1   2 -15   19.73    1.42
   1  -2  16    0.85    1.93
   1  -2  16    3.01    1.77
  -1   2 -16    1.60    1.99
   1  -2  17   14.60    1.57
   1  -2  17   10.97    2.05
  -1   2 -17   16.25    1.56
   1  -2  18   22.39    1.80
   1  -2  18   22.55    1.56
  -1   2 -18   21.97    1.75
   1  -2  19   44.99    2.31
   1  -2  19   48.50    2.00
  -1   2 -19   48.49    2.23
   1  -2  20    2.28    2.80
   1  -2  20    2.88    1.50
  -1   2 -20    2.00    1.74
   1  -2  21   15.80    2.14
   1  -2  21   15.13    1.78
  -1   2 -21   12.93    3.09
   1  -1 -21   -3.67    3.10
  -1   1  21    2.90    2.45
  -1   1  21    4.18    1.52
   1  -1 -20   21.34    3.21
  -1   1  20   22.46    3.76
  -1   1  20   27.03    2.60
   1  -1 -19    4.83    1.74
  -1   1  19    3.70    2.01
  -1   1  19    4.25    1.40
   1  -1 -18   34.27    2.08
  -1   1  18   40.95    2.42
  -1   1  18   36.85    2.42
   1  -1 -17   85.48    2.63
  -1   1  17   93.75    4.11
  -1   1  17   83.63    2.26
   1  -1 -16   63.84    2.17
  -1   1  16   63.35    2.30
  -1   1  16   61.10    1.87
   1  -1 -15    3.80    2.01
  -1   1  15    2.55    1.51
  -1   1  15    1.94    1.08
   1  -1 -14   20.22    2.08
  -1   1  14   20.99    1.54
  -1   1  14   18.58    1.18
   1  -1 -13  149.55    3.82
  -1   1  13  162.35    4.16
  -1   1  13  155.14    2.78
   1  -1 -12   30.87    1.87
  -1   1  12   26.37    1.41
  -1   1  12   29.29    1.13
   1  -1 -11    0.21    1.42
  -1   1  11    0.71    0.99
  -1   1  11    0.43    0.83
   1  -1 -10  193.48    3.92
  -1   1  10  214.91    3.45
  -1   1  10  213.04    3.76
   1  -1  -9  314.95    4.92
  -1   1   9  313.31    4.70
   1  -1  -8    3.59    0.81
  -1   1   8    4.26    0.70
   1  -1  -7  260.12    3.79
  -1   1   7  259.53    3.67
   1  -1  -6   -0.34    0.67
  -1   1   6    0.23    0.64
   1  -1  -5    7.13    1.10
  -1   1   5    4.19    0.67
   1  -1  -4  366.96    5.76
  -1   1   4  382.19    5.86
   1  -1  -3  155.90    2.12
  -1   1   3  154.34    2.08
   1  -1  -2  746.46   13.42
  -1   1   2  732.95   13.33
   1  -1  -1  120.30    1.59
  -1   1   1  120.62    1.62
  -1   1   0  105.49    1.42
  -1   1  -1 2591.34   76.04
   1  -1   2  409.70    5.17
  -1   1  -2  418.43    5.20
   1  -1   3  167.58    1.50
   1  -1   3  162.37    1.90
  -1   1  -3  161.58    2.27
   1  -1   4    0.65    0.33
   1  -1   4   -0.27    0.77
  -1   1  -4    0.32    0.47
   1  -1   5   59.28    1.06
   1  -1   5   61.04    0.94
  -1   1  -5   59.70    0.96
   1  -1   6  177.24    2.57
  -1   1  -6  180.87    2.27
   1  -1   7    1.31    0.83
   1  -1   7   -0.38    0.60
  -1   1  -7   -0.34    0.61
   1  -1   8    0.36    0.91
   1  -1   8   -0.71    0.91
  -1   1  -8    0.87    0.61
   1  -1   9   67.55    1.25
   1  -1   9   68.15    1.22
  -1   1  -9   68.32    1.27
   1  -1  10   61.58    1.28
   1  -1  10   59.03    1.20
  -1   1 -10   61.25    1.67
   1  -1  11  130.25    2.18
   1  -1  11  132.06    2.08
  -1   1 -11  127.78    2.16
   1  -1  12   36.33    1.20
   1  -1  12   39.09    1.11
  -1   1 -12   35.28    1.21
   1  -1  13   96.55    2.58
   1  -1  13   95.56    1.84
  -1   1 -13   94.16    1.99
   1  -1  14   45.28    1.55
   1  -1  14   43.85    1.37
  -1   1 -14   44.63    1.54
   1  -1  15   -2.27    1.15
   1  -1  15    0.88    0.96
  -1   1 -15    1.80    1.70
   1  -1  16    2.69    1.29
   1  -1  16   -0.30    1.07
  -1   1 -16    2.13    1.21
   1  -1  17   -0.39    2.13
   1  -1  17   -1.59    1.15
  -1   1 -17    0.70    1.32
   1  -1  18    3.18    2.44
   1  -1  18    5.37    1.83
   1  -1  19    6.77    1.79
   1  -1  19    4.37    2.06
  -1   1 -19   10.92    1.60
   1  -1  20    4.38    1.92
   1  -1  20    7.84    1.42
  -1   1 -20    8.69    2.62
   1  -1  21   37.06    3.75
   1  -1  21   42.67    1.95
  -1   1 -21   44.92    2.39
   1   0 -21    5.92    2.19
  -1   0  21   11.06    2.42
  -1   0  21    8.85    1.71
   1   0 -20   43.22    2.43
  -1   0  20   37.94    2.76
  -1   0  20   31.71    2.01
   1   0 -19   20.84    3.21
  -1   0  19   23.00    3.47
  -1   0  19   28.75    2.59
   1   0 -18   20.37    1.83
  -1   0  18   20.91    2.01
  -1   0  18   15.92    1.56
   1   0 -17   22.98    1.88
  -1   0  17   24.99    1.98
  -1   0  17   27.10    2.23
   1   0 -16  170.23    3.93
  -1   0  16  167.00    5.34
  -1   0  16  169.71    3.54
   1   0 -15   10.01    1.45
  -1   0  15    9.22    1.51
  -1   0  15   11.61    1.25
   1   0 -14  110.03    3.45
  -1   0  14  105.80    2.64
  -1   0  14  102.21    2.26
   1   0 -13   14.86    1.98
  -1   0  13   15.86    1.16
   1   0 -12    0.28    1.58
  -1   0  12    1.16    0.90
   1   0 -11    4.99    1.49
  -1   0  11    2.11    0.85
   1   0 -10   33.67    1.71
  -1   0  10   37.54    1.11
   1   0  -9   21.73    1.43
  -1   0   9   18.33    0.90
   1   0  -8   15.08    1.41
  -1   0   8   15.82    0.84
   1   0  -7   70.09    1.42
  -1   0   7   72.94    1.35
   1   0  -6   71.07    1.31
  -1   0   6   63.76    1.71
   1   0  -5    4.49    1.15
  -1   0   5    2.92    1.06
   1   0  -4  119.26    1.72
  -1   0   4  119.54    1.68
   1   0  -3  959.41   18.78
  -1   0   3  976.87   18.96
   1   0  -2   97.47    1.42
  -1   0   2   98.79    1.40
   1   0  -1  102.42    1.33
  -1   0   1   97.83    1.31
   1   0   0   47.49    0.77
  -1   0   0   45.34    0.80
   1   0   2   15.32    0.54
  -1   0  -2   15.27    0.36
  -1   0  -2   15.68    0.40
   1   0   3    6.31    0.61
   1   0   3    6.63    0.65
  -1   0  -3    6.69    0.33
   1   0   4   10.59    0.77
   1   0   4   11.43    0.74
  -1   0  -4   10.14    0.40
  -1   0  -4   10.67    0.42
   1   0   5  408.94    5.92
   1   0   5  410.38    5.29
  -1   0  -5  422.82    5.40
  -1   0  -5  417.19    5.27
   1   0   6   16.22    0.66
   1   0   6   14.56    0.57
  -1   0  -6   15.12    0.73
   1   0   7  756.42   14.37
   1   0   7  758.99   13.66
  -1   0  -7  762.56   13.16
   1   0   8    2.43    0.66
   1   0   8    2.51    0.56
  -1   0  -8    4.44    0.83
   1   0   9   53.85    1.19
   1   0   9   53.53    1.00
  -1   0  -9   51.26    1.32
   1   0  10   19.33    0.94
   1   0  10   21.65    0.78
  -1   0 -10   21.62    0.79
   1   0  11    3.88    0.84
   1   0  11    3.19    1.02
  -1   0 -11    4.42    0.73
   1   0  12    2.00    0.93
   1   0  12    0.97    1.09
  -1   0 -12    2.53    1.21
   1   0  13   91.10    2.69
   1   0  13   90.54    2.22
  -1   0 -13   93.31    1.87
   1   0  14    5.92    1.78
   1   0  14    4.52    0.88
  -1   0 -14    4.16    1.47
   1   0  15    0.35    1.29
   1   0  15    2.17    0.90
  -1   0 -15    2.58    1.06
   1   0  16    2.63    1.34
   1   0  16    0.86    0.97
  -1   0 -16    2.03    1.69
   1   0  17   22.68    1.78
   1   0  17   22.54    1.28
  -1   0 -17   21.85    1.48
   1   0  18   10.92    1.77
   1   0  18   14.29    1.21
  -1   0 -18   12.54    1.46
   1   0  19   13.00    2.80
   1   0  19    9.55    1.94
  -1   0 -19    9.43    1.58
   1   0  20   11.38    2.02
   1   0  20    8.66    2.07
  -1   0 -20   12.42    1.68
   1   0  21   14.06    2.29
   1   0  21   17.49    1.56
  -1   0 -21   16.25    2.87
   1   0  22   -0.97    2.16
   1   0  22    0.56    1.43
  -1   0 -22    2.00    1.75
   1   1 -21    4.99    3.42
  -1  -1  21    6.56    3.66
  -1  -1  21   10.30    2.73
   1   1 -20    2.12    2.14
  -1  -1  20    5.11    2.15
  -1  -1  20    4.42    1.67
   1   1 -19   26.08    2.31
  -1  -1  19   23.61    2.28
  -1  -1  19   29.30    1.81
   1   1 -18   31.95    2.19
  -1  -1  18   33.99    3.15
  -1  -1  18   26.61    1.83
   1   1 -17   15.40    2.71
  -1  -1  17   22.38    1.91
  -1  -1  17   19.92    1.60
   1   1 -16   71.08    2.44
  -1  -1  16   75.48    2.49
  -1  -1  16   74.02    2.91
   1   1 -15    3.69    1.35
  -1  -1  15    4.24    1.24
   1   1 -14  128.20    2.90
  -1  -1  14  127.51    2.65
   1   1 -13  103.21    2.42
  -1  -1  13  102.86    2.90
   1   1 -12   35.16    2.01
  -1  -1  12   34.46    1.25
   1   1 -11   69.49    2.27
  -1  -1  11   71.36    2.11
   1   1 -10   71.05    2.15
  -1  -1  10   73.53    1.56
   1   1  -9   11.31    1.42
  -1  -1   9   11.45    0.87
   1   1  -8  254.61    4.52
  -1  -1   8  271.42    3.96
   1   1  -7  303.07    5.16
  -1  -1   7  306.32    4.99
   1   1  -6   30.62    1.42
  -1  -1   6   30.42    0.91
   1   1  -5   12.56    0.80
  -1  -1   5   11.63    0.78
   1   1  -4    0.87    0.61
  -1  -1   4    0.49    0.65
   1   1  -3   11.87    0.74
  -1  -1   3   10.06    0.73
   1   1  -2   10.19    0.67
  -1  -1   2    9.94    0.63
   1   1  -1    0.80    0.50
  -1  -1   1   -0.05    0.50
   1   1   0  383.26    5.01
  -1  -1   0  386.31    5.03
   1   1   1  716.29   11.10
  -1  -1  -1  717.96   10.57
  -1  -1  -2   30.62    0.62
   1   1   3   33.65    0.77
   1   1   3   32.98    0.48
  -1  -1  -3   31.04    0.95
  -1  -1  -3   30.66    0.57
   1   1   4  224.08    2.81
   1   1   4  225.50    2.27
  -1  -1  -4  222.71    2.64
  -1  -1  -4  226.23    2.43
   1   1   5    1.84    0.92
  -1  -1  -5   -0.59    0.78
  -1  -1  -5    0.49    0.29
   1   1   6   76.82    1.30
   1   1   6   74.40    0.92
  -1  -1  -6   74.67    1.17
   1   1   7  300.81    4.36
   1   1   7  297.04    3.98
  -1  -1  -7  294.96    4.11
  -1  -1  -7  305.27    3.97
   1   1   8  480.30    8.00
   1   1   8  487.67    7.03
  -1  -1  -8  498.25    7.59
   1   1   9  341.13    6.06
   1   1   9  340.51    4.93
  -1  -1  -9  339.10    4.97
   1   1  10   11.39    1.39
   1   1  10   12.91    0.92
  -1  -1 -10   11.31    0.65
   1   1  11   -0.64    1.35
   1   1  11    0.46    0.92
  -1  -1 -11    0.11    0.63
   1   1  12    7.47    1.04
   1   1  12    6.42    1.05
  -1  -1 -12    8.71    0.78
   1   1  13  117.34    3.18
   1   1  13  113.52    2.36
  -1  -1 -13  117.43    2.06
   1   1  14   12.03    2.00
   1   1  14   11.63    1.33
  -1  -1 -14   13.47    0.98
   1   1  15   23.18    2.31
   1   1  15   18.71    1.47
  -1  -1 -15   19.01    1.16
   1   1  16    5.96    1.51
   1   1  16    3.38    0.96
  -1  -1 -16    4.86    1.09
   1   1  17    3.52    1.63
   1   1  17    3.59    1.01
  -1  -1 -17    4.40    1.80
   1   1  18    5.79    1.76
   1   1  18    7.16    1.08
  -1  -1 -18    5.20    1.34
   1   1  19    8.99    1.98
   1   1  19    9.06    1.24
  -1  -1 -19   10.21    2.22
   1   1  20   19.72    2.23
   1   1  20   21.59    2.07
  -1  -1 -20   19.24    1.72
   1   1  21   15.68    1.45
  -1  -1 -21   14.74    1.79
   1   1  22    1.48    2.26
   1   1  22    0.27    1.37
  -1  -1 -22    1.99    2.70
   1   2 -21    6.62    2.37
  -1  -2  21    3.87    2.28
  -1  -2  21    3.87    1.84
   1   2 -20    3.52    3.13
  -1  -2  20    1.86    3.08
  -1  -2  20   -0.62    2.50
   1   2 -19    8.66    3.01
  -1  -2  19    9.24    2.02
  -1  -2  19    7.45    1.71
   1   2 -18    9.74    1.89
  -1  -2  18   10.52    1.90
  -1  -2  18   15.00    1.64
   1   2 -17   38.87    2.14
  -1  -2  17   37.17    2.66
   1   2 -16   15.22    1.74
  -1  -2  16   17.84    1.48
   1   2 -15    7.09    2.25
  -1  -2  15    7.03    1.28
   1   2 -14   24.88    1.57
  -1  -2  14   26.47    2.16
   1   2 -13   62.05    1.90
  -1  -2  13   60.95    1.77
   1   2 -12   63.90    1.83
  -1  -2  12   64.40    1.70
   1   2 -11   74.12    1.86
  -1  -2  11   80.40    1.78
   1   2 -10  186.88    3.88
  -1  -2  10  191.43    3.12
   1   2  -9   22.94    1.54
  -1  -2   9   21.29    1.49
   1   2  -8  288.17    5.12
  -1  -2   8  296.68    4.43
   1   2  -7  119.15    2.55
  -1  -2   7  122.06    1.92
   1   2  -6   24.20    1.40
  -1  -2   6   23.39    0.88
   1   2  -5   41.22    1.49
  -1  -2   5   45.86    1.02
   1   2  -4  165.67    2.23
  -1  -2   4  171.09    2.21
   1   2  -3 1244.84   26.70
  -1  -2   3 1192.72   26.63
   1   2  -2 2631.01   90.64
  -1  -2   2 2588.34   90.36
   1   2  -1   27.46    0.69
  -1  -2   1   27.69    0.94
   1   2   0 1138.41   22.21
  -1  -2   0 1175.06   22.66
   1   2   1  255.73    2.83
  -1  -2  -1  260.36    2.73
  -1  -2  -2  545.24    9.15
  -1  -2  -2  560.80    6.90
   1   2   3    1.95    1.07
  -1  -2  -3    1.92    0.68
  -1  -2  -3    1.94    0.28
   1   2   4  283.24    3.92
   1   2   4  290.79    2.89
  -1  -2  -4  285.37    3.88
  -1  -2  -4  289.19    2.77
   1   2   5  170.74    2.42
   1   2   5  168.72    1.70
  -1  -2  -5  166.74    2.31
  -1  -2  -5  169.87    1.70
   1   2   6   25.16    1.39
   1   2   6   28.43    0.46
  -1  -2  -6   28.93    0.90
  -1  -2  -6   27.93    0.44
   1   2   7    0.39    0.80
   1   2   7    2.71    0.57
  -1  -2  -7    2.32    0.75
   1   2   8  339.05    5.39
   1   2   8  347.01    4.58
  -1  -2  -8  357.08    5.38
  -1  -2  -8  349.51    4.39
   1   2   9   12.40    0.98
   1   2   9   14.90    0.76
  -1  -2  -9   16.60    0.86
  -1  -2  -9   13.68    0.52
   1   2  10  146.01    3.24
   1   2  10  143.23    1.82
  -1  -2 -10  149.19    2.26
   1   2  11   54.84    2.12
   1   2  11   54.24    0.98
  -1  -2 -11   54.11    1.04
   1   2  12   62.93    2.41
   1   2  12   65.74    1.17
  -1  -2 -12   66.34    1.62
   1   2  13   40.71    1.62
   1   2  13   40.51    1.00
  -1  -2 -13   39.97    1.11
   1   2  14   33.09    1.64
   1   2  14   34.15    1.42
  -1  -2 -14   32.07    1.14
   1   2  15   25.33    2.49
   1   2  15   24.70    1.42
  -1  -2 -15   23.70    1.67
   1   2  16    7.74    2.33
   1   2  16    6.19    1.31
  -1  -2 -16    6.68    1.05
   1   2  17   23.82    1.14
  -1  -2 -17   23.29    1.96
   1   2  18   18.34    3.07
   1   2  18   15.91    1.13
  -1  -2 -18   15.62    1.37
   1   2  19   19.61    2.22
   1   2  19   18.91    1.24
  -1  -2 -19   14.92    1.48
   1   2  20   37.46    2.59
   1   2  20   31.01    2.19
  -1  -2 -20   31.61    2.69
   1   2  21   21.37    2.43
   1   2  21   18.18    1.41
  -1  -2 -21   16.82    1.79
   1   2  22    3.63    2.38
   1   2  22   -0.03    1.28
  -1  -2 -22    3.30    2.52
   1   3 -20   13.95    2.34
  -1  -3  20   16.85    2.23
  -1  -3  20   12.10    1.90
   1   3 -19    8.43    2.04
  -1  -3  19    5.79    2.63
   1   3 -18    7.60    1.95
  -1  -3  18    9.32    1.66
   1   3 -17   12.10    2.78
  -1  -3  17   16.51    1.55
   1   3 -16    5.72    1.61
  -1  -3  16    8.17    2.12
   1   3 -15    9.71    1.58
  -1  -3  15    6.20    1.40
   1   3 -14   26.62    1.68
  -1  -3  14   26.55    1.49
   1   3 -13   72.81    2.99
  -1  -3  13   75.35    1.98
   1   3 -12   22.53    1.38
  -1  -3  12   24.03    1.89
   1   3 -11   58.86    1.71
  -1  -3  11   60.68    1.58
   1   3 -10   61.32    1.60
  -1  -3  10   59.64    1.51
   1   3  -9   10.42    0.98
  -1  -3   9    9.34    1.47
   1   3  -8  376.24    6.20
  -1  -3   8  383.11    6.01
   1   3  -7  165.16    3.24
  -1  -3   7  174.27    2.60
   1   3  -6  212.87    3.69
  -1  -3   6  212.03    3.56
   1   3  -5   19.12    1.27
  -1  -3   5   20.32    0.83
   1   3  -4    1.63    1.03
  -1  -3   4    1.20    0.61
   1   3  -3   15.87    0.70
  -1  -3   3   16.16    1.01
   1   3  -2  203.04    2.48
  -1  -3   2  204.03    2.41
   1   3  -1 1139.44   23.72
  -1  -3   1 1176.76   23.39
   1   3   0 9729.55  925.06
  -1  -3   0 9999.00  945.40
   1   3   1  405.24    4.55
  -1  -3  -1  407.97    4.69
   1   3   2   79.49    0.73
  -1  -3  -2   81.43    1.45
  -1  -3  -2   79.41    0.68
  -1  -3  -3   14.66    0.86
  -1  -3  -3   12.52    0.16
   1   3   4    0.63    0.81
  -1  -3  -4   -0.28    0.73
  -1  -3  -4    0.28    0.13
   1   3   5    7.61    0.88
   1   3   5    6.88    0.24
  -1  -3  -5    7.94    1.24
   1   3   6  224.27    3.49
   1   3   6  229.98    2.26
  -1  -3  -6  219.91    3.32
  -1  -3  -6  226.22    2.28
   1   3   7  137.76    2.33
   1   3   7  140.70    1.50
  -1  -3  -7  140.00    2.23
  -1  -3  -7  138.72    1.39
   1   3   8  303.58    5.67
   1   3   8  306.21    3.72
  -1  -3  -8  311.01    4.84
  -1  -3  -8  314.43    3.86
   1   3   9    2.49    0.96
   1   3   9    2.44    0.55
  -1  -3  -9    1.44    0.85
  -1  -3  -9    0.95    0.37
   1   3  10  155.78    2.81
   1   3  10  147.15    1.77
  -1  -3 -10  144.16    3.17
  -1  -3 -10  150.56    1.89
   1   3  11   21.36    1.88
   1   3  11   19.84    0.61
  -1  -3 -11   21.65    1.13
  -1  -3 -11   20.92    0.99
   1   3  12   66.31    1.84
   1   3  12   63.23    1.07
  -1  -3 -12   65.64    1.19
   1   3  13   28.87    1.57
   1   3  13   29.57    0.83
  -1  -3 -13   31.05    0.96
   1   3  14   29.86    1.70
   1   3  14   30.27    0.92
  -1  -3 -14   30.07    1.47
   1   3  15    6.98    1.54
   1   3  15    8.51    1.18
  -1  -3 -15    7.40    0.92
   1   3  16    8.99    1.76
   1   3  16    8.45    1.24
  -1  -3 -16   11.50    1.04
   1   3  17   27.27    2.07
   1   3  17   28.83    1.13
   1   3  18    8.26    1.88
   1   3  18    4.09    0.93
  -1  -3 -18    7.50    1.18
   1   3  19   14.82    3.37
   1   3  19   17.77    1.14
  -1  -3 -19   18.69    1.47
   1   3  20   54.33    4.23
   1   3  20   42.03    2.17
  -1  -3 -20   47.22    2.93
   1   3  21   19.16    4.11
   1   3  21   19.77    1.37
  -1  -3 -21   22.83    1.81
   1   4 -20   23.18    2.57
  -1  -4  20   20.57    2.17
   1   4 -19    6.59    3.30
  -1  -4  19    4.88    1.80
   1   4 -18    3.63    2.00
  -1  -4  18    2.51    2.57
   1   4 -17   60.23    2.71
  -1  -4  17   62.19    2.36
   1   4 -16    3.28    1.65
  -1  -4  16   -1.36    1.43
   1   4 -15   45.14    3.15
  -1  -4  15   44.97    1.83
   1   4 -14   40.59    1.95
  -1  -4  14   42.61    2.51
   1   4 -13    3.79    1.37
  -1  -4  13    1.94    1.23
   1   4 -12   52.47    1.89
  -1  -4  12   55.97    1.67
   1   4 -11   54.87    2.49
  -1  -4  11   51.83    1.53
   1   4 -10   66.31    2.38
  -1  -4  10   71.46    2.28
   1   4  -9   52.97    1.49
  -1  -4   9   56.69    1.47
   1   4  -8  122.68    2.18
  -1  -4   8  124.19    2.10
   1   4  -7    4.42    0.81
  -1  -4   7    0.66    0.78
   1   4  -5   15.17    0.83
  -1  -4   5   12.61    1.15
   1   4  -4  167.17    2.82
  -1  -4   4  164.51    2.70
   1   4  -3    0.87    0.92
  -1  -4   3    0.71    0.88
   1   4  -2   -0.25    0.54
  -1  -4   2    1.59    0.76
   1   4  -1  160.15    1.87
  -1  -4   1  158.94    2.07
   1   4   0 2152.16   64.69
  -1  -4   0 2169.57   64.35
   1   4   1   76.73    0.94
  -1  -4  -1   79.91    0.92
   1   4   2 1075.93   18.44
  -1  -4  -2  974.81   21.56
  -1  -4  -2 1053.13   17.68
  -1  -4  -3  140.23    2.23
   1   4   4   50.66    1.34
  -1  -4  -4   50.40    1.28
   1   4   5  146.69    2.52
  -1  -4  -5  147.74    2.38
   1   4   6  146.59    2.59
   1   4   6  151.78    1.17
  -1  -4  -6  147.51    2.44
   1   4   7  220.88    3.68
   1   4   7  219.66    2.09
  -1  -4  -7  217.92    3.54
  -1  -4  -7  222.89    2.26
   1   4   8  325.53    6.45
   1   4   8  319.97    3.49
  -1  -4  -8  329.74    5.39
  -1  -4  -8  329.63    3.72
   1   4   9    3.39    1.05
   1   4   9    4.85    0.46
  -1  -4  -9    2.70    0.98
  -1  -4  -9    4.82    0.51
   1   4  10  120.10    2.45
   1   4  10  112.70    1.30
  -1  -4 -10  115.07    2.25
  -1  -4 -10  118.04    1.67
   1   4  11   45.76    2.30
   1   4  11   41.57    0.72
  -1  -4 -11   41.61    2.09
  -1  -4 -11   43.93    1.09
   1   4  12   83.67    2.24
   1   4  12   84.41    1.18
  -1  -4 -12   84.91    2.06
  -1  -4 -12   86.72    1.34
   1   4  13   45.14    1.87
   1   4  13   42.96    0.86
  -1  -4 -13   44.71    1.04
   1   4  14    9.25    1.62
   1   4  14   11.83    0.98
  -1  -4 -14   12.00    0.81
   1   4  15   15.97    1.82
   1   4  15   17.32    1.14
  -1  -4 -15   15.53    1.41
   1   4  16   17.29    1.86
   1   4  16   14.92    1.22
  -1  -4 -16   12.11    1.59
   1   4  17   24.07    2.12
   1   4  17   19.45    0.94
  -1  -4 -17   22.43    1.24
   1   4  18   11.03    2.07
   1   4  18    9.77    0.96
  -1  -4 -18   10.53    1.25
   1   4  19    2.90    2.13
   1   4  19    2.21    1.42
  -1  -4 -19    3.14    1.91
   1   4  20    7.12    2.29
   1   4  20    5.68    1.54
  -1  -4 -20    5.25    2.04
   1   4  21   11.37    2.57
   1   4  21    8.19    1.14
  -1  -4 -21    7.63    1.51
   1   5 -20    9.28    3.83
  -1  -5  20   17.23    3.10
   1   5 -19   10.51    2.34
  -1  -5  19   12.36    1.95
   1   5 -18   -0.33    2.01
  -1  -5  18    4.77    1.77
   1   5 -17   -0.22    1.92
  -1  -5  17    3.13    1.66
   1   5 -16    3.92    2.68
  -1  -5  16    2.93    2.36
   1   5 -15   -0.35    1.65
  -1  -5  15    5.42    2.23
   1   5 -14   26.38    1.92
  -1  -5  14   31.45    1.69
   1   5 -13   40.74    1.91
  -1  -5  13   38.15    1.72
   1   5 -12   11.67    2.16
  -1  -5  12   10.95    1.30
   1   5 -11   39.35    1.63
  -1  -5  11   39.22    2.07
   1   5 -10   19.29    1.28
  -1  -5  10   18.24    1.76
   1   5  -9  168.93    3.05
  -1  -5   9  176.09    2.96
   1   5  -8  259.77    5.04
  -1  -5   8  259.01    4.14
   1   5  -7   13.21    1.39
  -1  -5   7   15.41    0.91
   1   5  -6   10.89    0.85
  -1  -5   6    9.94    0.79
   1   5  -5   12.45    0.83
  -1  -5   5   14.32    0.75
   1   5  -4    6.83    0.69
  -1  -5   4    6.76    0.65
   1   5  -3  101.32    1.54
  -1  -5   3   93.73    1.38
   1   5  -2    1.41    0.53
  -1  -5   2    2.05    0.48
   1   5  -1  369.62    4.93
  -1  -5   1  390.76    5.29
   1   5   0  356.02    4.36
  -1  -5   0  357.53    4.52
   1   5   1    4.57    0.48
  -1  -5  -1    4.43    0.42
   1   5   2   41.89    0.47
  -1  -5  -2   41.56    1.27
  -1  -5  -2   40.06    0.50
  -1  -5  -4   19.66    1.04
   1   5   5   26.55    1.24
  -1  -5  -5   24.47    1.14
   1   5   6  109.88    2.15
  -1  -5  -6  107.29    2.11
   1   5   7  210.51    3.70
   1   5   7  208.30    1.55
  -1  -5  -7  209.13    4.33
  -1  -5  -7  213.99    1.66
   1   5   8  152.99    2.90
   1   5   8  152.26    1.36
  -1  -5  -8  156.48    2.84
  -1  -5  -8  157.02    1.52
   1   5   9    1.56    1.15
   1   5   9    1.17    0.23
  -1  -5  -9    1.68    1.02
  -1  -5  -9    0.79    0.29
   1   5  10   72.35    2.02
  -1  -5 -10   77.22    1.96
  -1  -5 -10   77.25    0.96
   1   5  11  163.50    4.45
   1   5  11  166.25    2.03
  -1  -5 -11  171.79    3.32
  -1  -5 -11  163.80    2.29
   1   5  12   59.40    2.01
   1   5  12   52.75    1.05
  -1  -5 -12   52.52    2.51
  -1  -5 -12   59.32    1.29
   1   5  13  147.40    3.62
   1   5  13  155.03    2.25
  -1  -5 -13  153.57    3.33
  -1  -5 -13  157.07    2.23
   1   5  14   98.22    3.02
   1   5  14   99.94    1.74
  -1  -5 -14  105.23    1.74
   1   5  15    5.43    1.82
   1   5  15    4.14    0.90
  -1  -5 -15    4.80    0.78
   1   5  16   50.66    2.52
   1   5  16   47.74    1.10
  -1  -5 -16   50.72    1.37
   1   5  17    5.45    2.03
   1   5  17    5.99    0.76
  -1  -5 -17    7.98    1.51
   1   5  18   13.35    1.30
  -1  -5 -18   12.85    1.73
   1   5  19   33.17    2.71
   1   5  19   27.18    1.58
  -1  -5 -19   26.37    1.46
   1   5  20   -6.52    2.40
  -1  -5 -20   -0.05    1.23
   1   5  21    6.72    2.68
   1   5  21    8.48    1.01
  -1  -5 -21    7.64    1.33
   1   6 -19    0.17    2.25
  -1  -6  19    0.91    1.89
   1   6 -18   11.33    2.26
  -1  -6  18    3.03    2.80
   1   6 -17    5.63    3.15
  -1  -6  17    4.36    1.75
   1   6 -16    6.11    1.88
  -1  -6  16    7.30    1.73
   1   6 -15    7.42    1.71
  -1  -6  15    7.44    1.61
   1   6 -14    4.72    1.70
  -1  -6  14    6.71    1.52
   1   6 -13   26.96    2.65
  -1  -6  13   26.06    2.38
   1   6 -12    2.17    1.31
  -1  -6  12   -4.78    1.87
   1   6 -11    8.81    1.38
  -1  -6  11    8.68    1.23
   1   6 -10    1.37    1.14
  -1  -6  10   -1.32    1.04
   1   6  -9   63.33    2.41
  -1  -6   9   66.41    1.64
   1   6  -8   75.16    1.76
  -1  -6   8   79.17    1.72
   1   6  -7  134.39    2.42
  -1  -6   7  140.08    2.34
   1   6  -6   44.45    1.22
  -1  -6   6   42.49    1.17
   1   6  -5   39.94    1.12
  -1  -6   5   44.79    1.03
   1   6  -4    5.37    1.04
  -1  -6   4    2.64    0.61
   1   6  -3   13.02    1.05
  -1  -6   3   14.26    0.96
   1   6  -2   20.19    1.00
  -1  -6   2   21.41    0.66
   1   6  -1  496.38    7.92
  -1  -6   1  523.76    7.97
   1   6   0   43.39    0.96
  -1  -6   0   45.18    0.68
   1   6   1    0.93    0.49
  -1  -6  -1   -0.61    0.43
   1   6   2  106.65    1.18
  -1  -6  -2  113.23    2.14
  -1  -6  -2  111.22    1.01
   1   6   3   82.72    0.76
  -1  -6  -3   82.36    2.41
  -1  -6  -4    5.30    0.99
  -1  -6  -5    1.51    0.99
   1   6   6   14.13    1.20
  -1  -6  -6   16.22    1.14
   1   6   7  216.24    3.99
  -1  -6  -7  214.69    3.74
   1   6   8    3.71    1.23
  -1  -6  -8    1.21    1.12
   1   6   9   26.82    1.49
  -1  -6  -9   27.42    1.42
   1   6  10   27.94    1.59
  -1  -6 -10   32.94    2.16
  -1  -6 -10   28.94    0.44
   1   6  11    8.61    1.44
  -1  -6 -11    8.81    1.38
  -1  -6 -11    8.55    0.58
   1   6  12   23.06    1.70
   1   6  12   20.90    0.47
  -1  -6 -12   23.73    1.54
  -1  -6 -12   20.87    0.83
   1   6  13   53.00    2.34
   1   6  13   52.54    0.82
  -1  -6 -13   53.67    2.86
  -1  -6 -13   55.34    1.00
   1   6  14  116.05    3.38
   1   6  14  111.30    1.48
  -1  -6 -14  111.28    2.91
  -1  -6 -14  115.19    2.14
   1   6  15   46.01    3.76
   1   6  15   46.20    0.92
  -1  -6 -15   49.05    1.50
   1   6  16   82.55    4.71
   1   6  16   81.87    1.41
  -1  -6 -16   88.66    2.15
   1   6  17   25.58    3.68
   1   6  17   22.79    1.19
  -1  -6 -17   26.23    1.58
   1   6  18   18.97    3.58
  -1  -6 -18   10.05    1.52
   1   6  19   14.28    3.96
   1   6  19   11.55    0.86
  -1  -6 -19   13.44    1.67
   1   6  20   33.15    4.50
   1   7 -18    5.33    3.49
  -1  -7  18    1.67    1.89
   1   7 -17    0.29    2.10
  -1  -7  17    1.78    1.80
   1   7 -16    0.88    1.91
  -1  -7  16   -2.03    1.66
   1   7 -15    8.44    1.93
  -1  -7  15    5.88    2.58
   1   7 -14    9.60    2.72
  -1  -7  14   13.81    1.68
   1   7 -13   29.11    1.94
  -1  -7  13   29.63    1.74
   1   7 -12   -0.58    1.46
  -1  -7  12    1.51    1.25
   1   7 -11   14.22    1.49
  -1  -7  11   15.14    1.36
   1   7 -10    1.37    1.94
  -1  -7  10    0.52    1.05
   1   7  -9   54.14    1.71
  -1  -7   9   54.56    1.59
   1   7  -8    9.80    1.12
  -1  -7   8    9.29    1.02
   1   7  -7   18.24    1.12
  -1  -7   7   21.30    1.06
   1   7  -6    4.00    1.36
  -1  -7   6    5.03    0.81
   1   7  -5   20.79    1.41
  -1  -7   5   22.64    0.91
   1   7  -4    1.71    0.72
  -1  -7   4    2.03    0.64
   1   7  -3   13.00    0.74
  -1  -7   3   11.02    0.96
   1   7  -2    5.27    0.62
  -1  -7   2    7.41    0.54
   1   7  -1  517.14    8.16
  -1  -7   1  540.76    8.13
   1   7   0    3.56    0.45
  -1  -7   0    2.76    0.40
   1   7   1   34.42    0.60
  -1  -7  -1   34.35    0.56
   1   7   2   30.51    0.62
  -1  -7  -2   31.46    1.92
  -1  -7  -2   30.44    0.57
   1   7   3    8.04    0.35
  -1  -7  -3    8.62    1.67
   1   7   4   41.79    0.38
  -1  -7  -4   43.93    1.50
  -1  -7  -5   25.54    1.32
  -1  -7  -6   29.91    1.42
   1   7   7   80.20    2.21
  -1  -7  -7   82.38    2.73
   1   7   8    2.27    1.98
  -1  -7  -8    2.59    1.89
   1   7   9   71.29    2.25
  -1  -7  -9   75.45    2.13
   1   7  10   34.34    2.56
  -1  -7 -10   26.69    1.59
   1   7  11    2.53    1.50
  -1  -7 -11   -0.10    1.35
   1   7  12    1.16    1.58
  -1  -7 -12    5.93    2.16
   1   7  13   17.15    1.96
   1   7  13   12.51    0.50
  -1  -7 -13   11.96    1.59
  -1  -7 -13   12.76    0.69
   1   7  14    7.92    2.92
   1   7  14    3.07    0.52
  -1  -7 -14    2.83    1.52
  -1  -7 -14    3.03    0.49
   1   7  15   19.35    2.20
  -1  -7 -15   17.11    1.87
  -1  -7 -15   16.44    1.01
   1   7  16  113.04    4.01
   1   7  16  106.05    1.54
  -1  -7 -16  109.22    1.82
   1   7  17   22.97    2.56
   1   7  17   17.86    0.68
  -1  -7 -17   18.46    1.28
   1   7  18   19.46    2.72
   1   7  19    6.03    2.55
   1   7  20   10.33    2.88
   1   8 -17    0.73    2.21
  -1  -8  17    1.77    2.87
   1   8 -16    1.85    2.08
  -1  -8  16    1.19    1.76
   1   8 -15    3.87    1.96
  -1  -8  15    3.15    1.61
   1   8 -14    9.43    2.79
  -1  -8  14    3.28    1.61
   1   8 -13   14.57    1.85
  -1  -8  13   15.73    1.60
   1   8 -12   -0.88    1.49
  -1  -8  12    3.45    1.35
   1   8 -11   12.29    2.34
  -1  -8  11   16.36    1.43
   1   8 -10   -0.49    1.99
  -1  -8  10    3.97    1.17
   1   8  -9   30.66    1.50
  -1  -8   9   29.68    1.39
   1   8  -8    0.62    1.10
  -1  -8   8    0.10    0.99
   1   8  -7   12.74    1.15
  -1  -8   7   16.93    1.06
   1   8  -6   13.59    1.58
  -1  -8   6   14.87    0.97
   1   8  -5    8.71    0.91
  -1  -8   5    6.65    0.81
   1   8  -4    0.56    0.77
  -1  -8   4    1.46    1.08
   1   8  -3   13.45    0.77
  -1  -8   3   13.41    0.71
   1   8  -2    9.84    0.71
  -1  -8   2   10.07    0.93
   1   8  -1   83.22    1.38
  -1  -8   1   87.05    1.26
   1   8   0    4.56    0.52
  -1  -8   0    6.02    0.44
   1   8   1   19.86    0.55
  -1  -8  -1   22.05    1.31
  -1  -8  -1   21.96    0.70
  -1  -8  -2    3.16    1.10
  -1  -8  -2    1.09    0.45
   1   8   3    6.75    0.44
  -1  -8  -3    6.58    1.15
   1   8   4   31.60    0.44
   1   8   4   31.90    0.50
  -1  -8  -4   35.09    1.51
  -1  -8  -5   39.13    1.58
  -1  -8  -6   76.57    2.82
  -1  -8  -7   81.94    3.04
  -1  -8  -8    0.09    1.30
   1   8   9   13.23    1.64
  -1  -8  -9   12.68    1.51
   1   8  10   47.65    3.11
  -1  -8 -10   45.44    1.97
   1   8  11    9.31    1.75
  -1  -8 -11    9.05    2.34
   1   8  12   16.27    2.00
  -1  -8 -12   14.79    1.68
   1   8  13    5.88    2.90
  -1  -8 -13    3.79    1.56
   1   8  14   18.98    2.22
  -1  -8 -14   17.90    1.90
   1   8  15    0.02    2.15
   1   8  15    0.72    0.37
  -1  -8 -15    2.05    1.79
   1   8  16    9.04    2.40
   1   8  17   13.40    2.60
   1   8  18   28.43    3.01
   1   8  19    3.97    2.70
   1   9 -16    4.16    2.22
  -1  -9  16    4.85    1.78
   1   9 -15    1.87    3.05
  -1  -9  15    3.65    1.74
   1   9 -14   18.43    2.08
  -1  -9  14   15.66    2.73
   1   9 -13    1.69    1.77
  -1  -9  13    0.41    2.32
   1   9 -12    6.69    1.67
  -1  -9  12    2.67    2.24
   1   9 -11   24.92    2.67
  -1  -9  11   27.49    2.39
   1   9 -10    6.80    1.45
  -1  -9  10   11.20    2.00
   1   9  -9   -0.94    1.26
  -1  -9   9    1.88    1.75
   1   9  -8   16.60    1.34
  -1  -9   8   16.26    1.79
   1   9  -7   -0.78    1.06
  -1  -9   7    0.18    0.95
   1   9  -6   21.36    1.72
  -1  -9   6   20.25    1.09
   1   9  -5    0.22    0.91
  -1  -9   5    1.56    0.80
   1   9  -4   -0.59    0.83
  -1  -9   4    0.00    1.14
   1   9  -3   22.39    0.93
  -1  -9   3   22.24    0.86
   1   9  -2    2.15    0.77
  -1  -9   2    6.22    0.97
   1   9  -1   32.35    0.89
  -1  -9   1   33.54    0.82
   1   9   0   25.80    0.75
  -1  -9   0   28.10    0.67
   1   9   1    0.51    0.45
  -1  -9  -1   -0.17    1.25
  -1  -9  -1   -0.37    0.62
   1   9   2   53.00    0.83
  -1  -9  -2   53.84    1.89
  -1  -9  -2   57.40    0.95
   1   9   3    0.50    0.48
  -1  -9  -3   -1.14    1.28
   1   9   4   28.58    0.53
   1   9   4   29.58    0.62
  -1  -9  -4   29.04    1.57
  -1  -9  -5    3.22    1.35
  -1  -9  -6    2.22    2.08
  -1  -9  -7   83.85    2.47
  -1  -9  -8   50.16    1.99
  -1  -9  -9   69.66    2.34
   1   9  10   28.65    2.07
  -1  -9 -10   34.01    2.79
   1   9  11    1.50    1.75
  -1  -9 -11    1.00    1.58
   1   9  12    2.93    3.02
  -1  -9 -12    1.69    1.64
   1   9  13    8.85    2.07
  -1  -9 -13    4.61    2.75
   1   9  14   19.20    2.40
  -1  -9 -14   15.56    1.95
   1   9  15   45.71    2.96
  -1  -9 -15   41.08    3.68
   1   9  16   15.48    2.63
  -1  -9 -16   13.14    2.22
   1   9  17   15.24    4.19
   1   9  18   10.41    4.38
   1  10 -15    2.21    3.25
  -1 -10  15    3.93    1.92
   1  10 -14   22.58    2.25
  -1 -10  14   23.44    2.04
   1  10 -13   10.23    1.97
  -1 -10  13   11.43    1.71
   1  10 -12   12.67    1.90
  -1 -10  12   16.63    1.66
   1  10 -11    2.00    2.49
  -1 -10  11    2.35    1.39
   1  10 -10   29.97    2.72
  -1 -10  10   30.94    1.65
   1  10  -9    9.42    1.46
  -1 -10   9    7.18    1.27
   1  10  -8    5.51    1.27
  -1 -10   8    4.08    1.74
   1  10  -7   16.02    1.31
  -1 -10   7   20.66    1.78
   1  10  -6    2.61    1.65
  -1 -10   6    0.39    0.95
   1  10  -5   -0.29    1.49
  -1 -10   5    1.95    0.86
   1  10  -4   14.20    1.03
  -1 -10   4   16.27    1.41
   1  10  -3    8.94    0.89
  -1 -10   3    8.06    0.80
   1  10  -2  107.99    1.92
   1  10  -1    2.79    0.71
  -1 -10   1    3.00    0.60
   1  10   0    4.02    0.64
  -1 -10   0    7.36    1.38
  -1 -10   0    3.80    0.85
   1  10   1   42.28    0.89
  -1 -10  -1   51.40    2.75
  -1 -10  -1   43.40    1.09
   1  10   2    6.93    0.50
  -1 -10  -2    8.05    2.26
  -1 -10  -2    6.87    0.46
   1  10   3   74.45    1.23
  -1 -10  -3   75.76    2.31
   1  10   4    0.81    0.41
  -1 -10  -4    2.24    1.38
   1  10   5    0.23    0.22
  -1 -10  -5    3.48    1.42
  -1 -10  -6   30.04    2.68
  -1 -10  -7   16.13    1.69
  -1 -10  -8   27.29    1.91
  -1 -10  -9   34.56    2.06
  -1 -10 -10    3.48    2.52
  -1 -10 -11   91.92    3.01
   1  10  12    8.11    2.19
  -1 -10 -12    9.24    2.89
   1  10  13    8.01    2.30
  -1 -10 -13    9.37    1.99
   1  10  14   -2.52    2.34
  -1 -10 -14   -1.41    1.91
   1  10  15    2.36    3.79
  -1 -10 -15    6.27    3.15
   1  10  16    9.76    4.05
  -1 -10 -16    7.76    2.21
   1  10  17    2.54    2.74
   1  11 -14   19.81    3.64
  -1 -11  14   28.10    2.16
   1  11 -13    3.09    1.99
  -1 -11  13    2.60    1.71
   1  11 -12   21.91    2.14
  -1 -11  12   26.26    1.90
   1  11 -11   10.23    1.80
  -1 -11  11   13.80    1.59
   1  11 -10   15.03    2.59
  -1 -11  10   13.34    1.54
   1  11  -9    1.94    1.42
  -1 -11   9    0.63    1.24
   1  11  -8    0.64    1.34
  -1 -11   8   -1.60    1.19
   1  11  -7    3.57    1.27
  -1 -11   7    5.22    1.77
   1  11  -6   40.26    1.60
  -1 -11   6   41.83    2.08
   1  11  -5    2.69    1.70
  -1 -11   5    1.99    0.98
   1  11  -4   68.99    2.35
  -1 -11   4   72.72    2.16
   1  11  -3   15.73    1.08
  -1 -11   3   16.67    0.95
   1  11  -2    1.36    0.83
  -1 -11   2    0.99    1.10
   1  11  -1   -0.26    0.75
  -1 -11   1    1.14    0.64
   1  11   0    2.53    0.69
  -1 -11   0   -0.77    1.51
  -1 -11   0    2.20    0.60
   1  11   1    1.89    0.91
  -1 -11  -1    3.87    1.52
  -1 -11  -1    1.85    0.83
   1  11   2   29.56    1.06
  -1 -11  -2   28.58    1.93
   1  11   3    6.22    0.72
  -1 -11  -3    4.97    2.39
   1  11   4    4.69    0.52
   1  11   4    4.65    0.63
  -1 -11  -4    1.75    1.61
   1  11   5    0.81    0.28
   1  11   5    0.32    0.33
  -1 -11  -5    0.60    1.52
  -1 -11  -6   -0.03    1.57
  -1 -11  -7   33.64    3.02
  -1 -11  -8    0.47    1.69
  -1 -11  -9   36.79    2.19
  -1 -11 -10   20.34    2.15
  -1 -11 -11    0.46    1.83
  -1 -11 -13    3.10    2.00
  -1 -11 -14    0.29    2.06
   1  11  15   19.03    2.84
  -1 -11 -15   18.68    2.41
   1  11  16    1.73    2.72
  -1 -11 -16    3.72    2.22
   1  12 -12    6.16    1.87
  -1 -12  12    4.22    2.59
   1  12 -11   11.84    1.89
  -1 -12  11   10.63    2.53
   1  12 -10    2.82    2.62
  -1 -12  10    2.37    1.46
   1  12  -9   20.49    2.69
  -1 -12   9   19.10    1.54
   1  12  -8   12.33    1.54
  -1 -12   8   10.12    1.37
   1  12  -7    8.03    1.43
  -1 -12   7    7.33    1.25
   1  12  -6   -1.00    1.25
  -1 -12   6    2.31    1.65
   1  12  -5    1.00    1.14
  -1 -12   5    0.00    1.01
   1  12  -4   58.59    2.49
  -1 -12   4   61.89    1.60
   1  12  -3   29.85    1.89
  -1 -12   3   30.90    1.17
   1  12  -2   18.49    1.58
  -1 -12   2   17.96    1.39
   1  12  -1   35.32    1.67
  -1 -12   1   37.31    2.15
  -1 -12   1   36.47    1.07
   1  12   0    0.53    1.15
  -1 -12   0    1.60    1.66
  -1 -12   0    1.49    0.65
   1  12   1    0.86    1.03
  -1 -12  -1    1.77    2.52
   1  12   2   20.28    0.78
  -1 -12  -2   19.54    1.93
   1  12   3    4.67    0.78
  -1 -12  -3    5.05    1.66
   1  12   4    0.73    0.37
   1  12   4    0.17    0.68
  -1 -12  -4    1.24    2.53
   1  12   5    2.27    0.34
   1  12   5    2.31    0.38
  -1 -12  -5    0.89    1.74
  -1 -12  -6    6.66    1.82
  -1 -12  -7    7.92    2.76
  -1 -12  -8    8.63    1.90
  -1 -12  -9   12.80    2.07
  -1 -12 -10   21.73    2.26
  -1 -12 -11    1.39    1.96
  -1 -12 -13   -2.73    2.14
  -1 -12 -14   -4.05    3.40
  -1 -12 -15   13.35    2.37
   1  13 -11    3.25    1.96
  -1 -13  11    4.28    1.68
   1  13 -10    0.91    1.76
  -1 -13  10    1.00    2.31
   1  13  -9   -0.52    2.52
  -1 -13   9    3.00    2.15
   1  13  -8   -0.33    2.31
  -1 -13   8   -0.92    1.33
   1  13  -7   10.42    1.54
  -1 -13   7   10.64    1.32
   1  13  -6   -0.75    1.35
  -1 -13   6    1.88    1.13
   1  13  -5   10.78    1.35
  -1 -13   5    9.63    1.79
   1  13  -4   17.66    1.37
  -1 -13   4   18.74    1.19
   1  13  -3   16.38    1.25
  -1 -13   3   16.64    1.61
  -1 -13   2   20.16    2.07
  -1 -13   2   16.21    1.52
   1  13  -1   13.82    1.07
  -1 -13   1   13.31    1.97
  -1 -13   1   15.07    0.90
   1  13   0    8.67    0.90
  -1 -13   0   12.37    1.93
  -1 -13   0    7.91    0.82
   1  13   1    1.14    0.78
  -1 -13  -1   -0.34    1.81
   1  13   2   30.35    1.29
  -1 -13  -2   38.45    3.30
   1  13   3    1.61    0.83
  -1 -13  -3    5.24    1.87
   1  13   4    4.90    0.64
   1  13   4    4.25    0.47
  -1 -13  -4    6.24    1.89
  -1 -13  -5   10.06    2.98
  -1 -13  -6    4.82    1.89
  -1 -13  -7    6.56    2.05
  -1 -13  -8   14.25    2.17
  -1 -13  -9    5.91    2.05
  -1 -13 -10   48.81    4.15
  -1 -13 -11    3.19    2.15
  -1 -13 -12    4.09    3.33
  -1 -13 -13    0.96    2.25
   1  14  -8    2.96    1.66
  -1 -14   8    2.18    2.15
   1  14  -7   -2.52    2.43
  -1 -14   7    3.85    1.32
   1  14  -6    2.99    2.23
  -1 -14   6    0.89    1.19
   1  14  -5   10.80    2.24
  -1 -14   5    9.36    1.91
   1  14  -4    0.45    1.28
  -1 -14   4    0.79    1.10
   1  14  -3   13.19    1.34
  -1 -14   3   17.90    2.23
  -1 -14   3   18.04    1.75
   1  14  -2   -0.38    1.07
  -1 -14   2    2.44    1.96
  -1 -14   2    0.01    0.93
   1  14  -1    9.22    1.08
  -1 -14   1   11.46    2.07
  -1 -14   1   10.54    0.97
   1  14   0   16.86    1.58
  -1 -14   0   19.08    2.18
   1  14   1   -0.29    1.20
  -1 -14  -1   -2.35    2.99
   1  14   2   35.52    1.07
  -1 -14  -2   45.11    2.55
  -1 -14  -3    2.43    3.06
  -1 -14  -4    3.28    2.03
  -1 -14  -5    2.36    2.01
  -1 -14  -6    8.37    2.12
  -1 -14  -7    3.77    2.13
  -1 -14  -8   11.39    3.52
  -1 -14  -9   12.11    2.41
  -1 -14 -10   55.13    4.54
   1  15  -4   16.95    2.27
  -1 -15   4   13.40    2.35
  -1 -15   4   12.26    1.33
   1  15  -3    2.93    1.99
  -1 -15   3    8.87    2.20
  -1 -15   3    3.39    1.70
   1  15  -2   22.73    2.12
  -1 -15   2   27.92    2.52
  -1 -15   2   22.84    1.27
   1  15  -1    0.04    1.02
  -1 -15   1   -1.97    2.01
  -1 -15   0    0.67    2.01
  -1 -15  -1   23.54    2.38
  -1 -15  -2    7.85    3.30
  -1 -15  -3   -1.08    2.08
  -1 -15  -4    2.22    3.36
  -1 -15  -5    0.46    2.19
  -1 -15  -6   18.57    3.67
  -1 -15  -7    1.96    2.27
   2 -14  -4   -0.57    1.26
  -2  14   4   -0.38    1.15
  -2  14   4    0.92    1.51
   2 -14  -3    4.31    1.90
  -2  14   3    3.68    1.87
  -2  14   3    2.45    1.57
   2 -14  -2    1.61    1.21
  -2  14   2    5.11    1.25
  -2  14   2    1.67    1.65
   2 -14  -1    2.86    1.83
  -2  14   1    4.54    1.29
  -2  14   1    3.77    1.70
   2 -14   0    5.80    1.17
  -2  14   0    6.59    2.08
  -2  14   0    7.17    2.69
  -2  14  -1    6.95    1.45
  -2  14  -1    7.03    1.85
  -2  14  -2   17.32    2.47
  -2  14  -3    3.62    2.31
  -2  14  -4   -1.22    1.50
  -2  13   8    2.58    0.99
  -2  13   8    4.10    1.98
   2 -13  -7    0.58    1.36
  -2  13   7   -0.05    1.01
  -2  13   7    2.40    2.03
   2 -13  -6   12.63    2.17
  -2  13   6    8.91    1.70
  -2  13   6   15.72    2.21
   2 -13  -5   -1.74    1.24
  -2  13   5    0.79    1.03
  -2  13   5    2.21    2.15
   2 -13  -4    1.02    1.19
  -2  13   4    0.36    1.07
  -2  13   4    0.25    2.14
   2 -13  -3    1.42    1.19
  -2  13   3    1.00    1.73
  -2  13   3    1.25    2.16
   2 -13  -2    0.94    1.74
  -2  13   2    1.28    1.14
  -2  13   2    2.91    1.51
   2 -13  -1    1.15    1.06
  -2  13   1   -0.57    1.79
  -2  13   1    1.23    1.51
   2 -13   0    6.07    1.67
  -2  13   0    5.47    1.29
  -2  13   0    6.64    1.70
   2 -13   1    4.38    1.08
  -2  13  -1    5.26    1.31
   2 -13   2   16.74    1.79
  -2  13  -2   22.70    2.31
   2 -13   3    0.85    0.98
  -2  13  -3    2.11    1.36
  -2  13  -4    0.34    2.20
  -2  13  -5   10.68    1.55
  -2  13  -6    8.67    1.70
  -2  13  -7    3.40    2.61
  -2  13  -8   11.02    1.92
  -2  12  11    0.88    1.38
  -2  12  11    1.65    1.78
  -2  12  10    1.03    0.94
  -2  12  10    3.36    1.85
  -2  12   9    6.34    0.99
  -2  12   9    7.11    1.91
  -2  12   8    7.41    1.47
  -2  12   8    7.83    2.02
   2 -12  -7    4.43    1.34
  -2  12   7    4.38    0.98
  -2  12   7    6.93    2.02
   2 -12  -6   22.33    2.10
  -2  12   6   16.84    1.65
  -2  12   6   20.00    1.52
   2 -12  -5    1.76    1.15
  -2  12   5    1.63    1.00
  -2  12   5   -0.08    1.33
   2 -12  -4    3.26    1.70
  -2  12   4    1.44    1.03
  -2  12   4    2.51    1.35
   2 -12  -3    0.59    1.08
  -2  12   3    2.77    1.03
  -2  12   3    1.25    2.13
   2 -12  -2    1.08    1.54
  -2  12   2    0.82    1.04
  -2  12   2    0.81    2.13
   2 -12  -1    7.88    1.06
  -2  12   1    7.63    1.75
  -2  12   1    7.47    2.33
   2 -12   0   14.29    1.63
  -2  12   0   14.11    1.27
  -2  12   0    9.54    1.64
   2 -12   1   17.65    1.66
  -2  12  -1   21.28    2.04
   2 -12   2   58.71    1.59
  -2  12  -2   59.14    1.95
   2 -12   3   47.78    1.96
  -2  12  -3   49.64    2.68
   2 -12   4   14.34    1.53
  -2  12  -4   14.42    1.51
   2 -12   5    2.43    1.35
  -2  12  -5   -0.96    1.39
   2 -12   6    1.72    0.90
  -2  12  -6    3.35    1.45
   2 -12   7   13.64    1.02
  -2  12  -7   11.81    1.69
  -2  12  -8    2.40    2.54
   2 -12   9    7.27    1.69
  -2  12  -9    5.65    1.76
   2 -12  10   14.07    1.86
  -2  12 -10   12.49    2.94
   2 -12  11    2.42    2.87
  -2  12 -11    4.00    1.92
  -2  11  13    7.65    2.22
  -2  11  13    3.14    1.50
  -2  11  13    4.94    1.75
  -2  11  12    1.37    2.03
  -2  11  12    1.88    1.44
  -2  11  12    2.33    1.80
  -2  11  11   -4.19    2.95
  -2  11  11   -1.34    1.84
  -2  11  10    2.62    1.78
  -2  11  10    1.85    1.41
  -2  11  10    0.75    1.76
  -2  11   9    2.58    0.92
  -2  11   9    5.49    1.84
  -2  11   8    7.44    0.96
  -2  11   8    6.30    1.24
   2 -11  -7    8.84    1.30
  -2  11   7   11.01    1.00
  -2  11   7   13.18    1.34
   2 -11  -6   13.01    1.22
  -2  11   6   11.17    1.01
  -2  11   6   10.94    1.36
   2 -11  -5    1.50    1.07
  -2  11   5    3.24    0.91
  -2  11   5    2.13    1.25
   2 -11  -4    1.51    1.56
  -2  11   4    2.97    0.87
  -2  11   4    2.71    1.26
   2 -11  -3    0.63    0.94
  -2  11   3    1.39    0.94
  -2  11   3    3.94    1.27
   2 -11  -2    1.22    1.41
  -2  11   2    4.75    0.98
  -2  11   2    2.18    1.33
   2 -11  -1    1.50    0.89
  -2  11   1    0.09    1.02
  -2  11   1    0.85    2.07
   2 -11   0   20.78    1.04
  -2  11   0   16.47    1.22
  -2  11  -1   38.35    1.49
   2 -11   2   28.64    1.56
  -2  11  -2   32.71    1.48
   2 -11   3    0.21    0.79
  -2  11  -3    1.43    1.16
   2 -11   4   18.75    0.97
  -2  11  -4   19.06    1.43
   2 -11   5    0.07    0.80
  -2  11  -5    2.81    1.28
   2 -11   6    0.02    0.85
  -2  11  -6    0.79    1.33
   2 -11   7    0.72    0.88
  -2  11  -7    3.45    2.20
   2 -11   8   18.67    1.64
   2 -11   8   24.78    1.72
  -2  11  -8   21.00    1.74
   2 -11   9   -1.82    1.52
  -2  11  -9    5.08    2.38
   2 -11  10    6.21    2.52
  -2  11 -10    2.89    1.77
   2 -11  11   -1.03    1.66
  -2  11 -11   -1.70    2.75
   2 -11  12   -1.25    1.74
  -2  11 -12    2.89    1.89
   2 -11  13    7.38    1.97
  -2  11 -13   11.35    2.17
  -2  10  14   -2.52    2.11
  -2  10  14    0.84    1.78
  -2  10  13    9.45    2.19
  -2  10  13    5.31    1.83
  -2  10  12    2.82    1.94
  -2  10  12    4.94    1.80
  -2  10  11    9.99    2.83
  -2  10  11    4.38    1.84
  -2  10  10    0.62    1.64
  -2  10  10    1.05    0.91
  -2  10  10    1.21    1.78
  -2  10   9    5.00    1.60
  -2  10   9    0.89    1.38
  -2  10   9    2.04    1.74
  -2  10   8   20.63    1.70
  -2  10   8   16.56    1.03
  -2  10   8   20.59    1.33
  -2  10   7   23.38    1.59
  -2  10   7   24.31    1.39
   2 -10  -6   -0.47    1.02
  -2  10   6    1.60    0.85
  -2  10   6   -0.52    1.14
   2 -10  -5    6.10    1.57
  -2  10   5    6.40    1.36
  -2  10   5    6.77    1.24
   2 -10  -4    9.32    0.99
  -2  10   4    9.29    0.95
  -2  10   4   10.16    1.23
   2 -10  -3    2.24    0.85
  -2  10   3    0.01    0.85
  -2  10   3   -1.50    1.20
   2 -10  -2    7.79    1.30
  -2  10   2    5.31    1.40
  -2  10   2    5.70    1.24
   2 -10  -1   26.66    1.04
  -2  10   1   28.07    1.19
  -2  10   1   27.15    1.57
   2 -10   0   18.77    0.91
  -2  10   0   17.82    1.67
   2 -10   1   21.30    1.34
  -2  10  -1   19.07    1.18
   2 -10   2    1.63    1.13
  -2  10  -2    1.00    1.63
   2 -10   3    0.61    1.08
  -2  10  -3    1.72    1.03
   2 -10   4   39.70    1.50
  -2  10  -4   46.57    1.65
   2 -10   5   19.76    1.27
  -2  10  -5   15.30    1.37
   2 -10   6    3.92    1.18
  -2  10  -6    5.30    1.31
   2 -10   7    5.60    0.82
   2 -10   7    2.63    1.33
  -2  10  -7    6.88    1.33
   2 -10   8    1.37    2.14
  -2  10  -8    0.73    1.43
   2 -10   9    6.15    1.44
  -2  10  -9    5.28    1.55
   2 -10  10    2.01    1.54
  -2  10 -10    2.31    2.41
   2 -10  11    5.44    1.67
  -2  10 -11    8.00    1.69
   2 -10  12   10.09    2.59
  -2  10 -12   11.20    2.97
   2 -10  13    1.29    2.66
  -2  10 -13    0.14    1.85
   2 -10  14    2.41    1.83
  -2  10 -14   -4.79    3.02
  -2   9  16   11.18    2.58
  -2   9  16    9.47    1.34
  -2   9  15    1.25    2.20
  -2   9  15    1.10    1.19
  -2   9  14    4.76    2.08
  -2   9  14    4.59    1.86
  -2   9  13   10.98    2.03
  -2   9  13    7.41    1.81
  -2   9  12    6.02    1.90
  -2   9  12   11.32    1.88
  -2   9  11   14.94    2.75
  -2   9  11   11.46    1.79
  -2   9  10   -0.57    1.55
  -2   9  10    1.53    1.70
  -2   9   9   22.25    1.69
  -2   9   9   19.54    1.90
  -2   9   8   18.25    2.37
  -2   9   8   19.90    1.87
  -2   9   7   74.11    2.17
  -2   9   7   68.52    1.55
  -2   9   7   70.97    2.61
   2  -9  -6   69.12    1.71
  -2   9   6   71.22    2.06
  -2   9   6   70.75    1.56
  -2   9   6   70.86    1.90
   2  -9  -5   50.50    1.89
  -2   9   5   51.39    1.78
  -2   9   5   45.06    1.64
   2  -9  -4    1.12    0.83
  -2   9   4    0.68    0.82
  -2   9   4    2.05    1.09
   2  -9  -3   19.01    1.42
  -2   9   3   22.74    1.02
  -2   9   3   20.18    1.39
   2  -9  -2   62.94    1.37
  -2   9   2   66.00    2.00
  -2   9   2   67.33    1.91
   2  -9  -1    0.96    0.70
  -2   9   1    1.87    0.85
  -2   9   1    2.39    1.21
   2  -9   0    4.10    0.69
  -2   9   0    4.14    1.36
   2  -9   1  168.14    2.90
  -2   9  -1  175.19    3.05
   2  -9   2    0.36    0.94
  -2   9  -2    0.24    0.93
   2  -9   3    8.47    0.67
  -2   9  -3   10.19    1.62
   2  -9   4   10.74    0.68
  -2   9  -4   11.03    1.14
   2  -9   5    2.02    0.92
  -2   9  -5    4.21    1.07
   2  -9   6    2.80    1.03
   2  -9   6    0.82    1.15
  -2   9  -6    2.40    1.12
   2  -9   7   13.47    2.04
  -2   9  -7   11.38    1.37
   2  -9   8    9.11    1.31
  -2   9  -8    6.14    1.39
   2  -9   9   25.79    1.65
  -2   9  -9   26.82    1.73
   2  -9  10    2.56    2.20
  -2   9 -10    2.09    1.44
   2  -9  11   33.02    2.73
  -2   9 -11   31.53    1.94
   2  -9  12    1.72    1.57
  -2   9 -12    4.32    1.64
   2  -9  13    1.32    1.64
  -2   9 -13   -1.79    1.74
   2  -9  14    7.86    1.87
  -2   9 -14   11.84    1.99
   2  -9  15    3.83    1.87
  -2   9 -15    0.34    1.99
   2  -9  16    4.59    1.17
   2  -9  16    4.72    2.00
  -2   9 -16    3.21    2.18
   2  -8 -17   10.04    1.71
  -2   8  17   10.09    2.53
  -2   8  17    9.34    1.40
   2  -8 -16    6.31    1.64
  -2   8  16   12.55    2.36
  -2   8  16    4.39    1.30
  -2   8  15    8.50    2.21
  -2   8  15    6.89    1.26
  -2   8  14    4.63    1.93
  -2   8  14    3.46    1.83
  -2   8  13    3.80    1.80
  -2   8  13    2.10    1.71
  -2   8  12    9.69    1.78
  -2   8  12    8.64    1.78
  -2   8  11    3.01    2.38
  -2   8  11    0.26    1.65
  -2   8  10    3.20    2.24
  -2   8  10    2.60    1.11
  -2   8   9   99.29    2.65
  -2   8   9   94.97    2.89
  -2   8   8    1.61    1.94
  -2   8   8    2.93    1.59
  -2   8   7   67.45    1.93
  -2   8   6    0.63    1.64
  -2   8   6   -0.27    1.59
   2  -8  -5   88.14    1.70
  -2   8   5   88.06    1.96
  -2   8   5   82.90    1.63
  -2   8   5   86.45    2.00
   2  -8  -4   76.23    1.98
  -2   8   4   86.55    1.82
  -2   8   4   77.75    1.56
  -2   8   4   80.18    1.93
   2  -8  -3   42.76    1.08
  -2   8   3   42.45    1.62
  -2   8   3   37.10    1.46
   2  -8  -2   19.62    0.80
  -2   8   2   19.81    1.39
  -2   8   2   22.29    1.29
   2  -8  -1   15.45    1.03
  -2   8   1   14.38    0.88
  -2   8   1   15.83    1.28
   2  -8   0    1.03    0.86
  -2   8   0    0.06    0.80
   2  -8   2   57.19    1.28
  -2   8  -2   52.66    1.42
   2  -8   3   61.78    1.05
  -2   8  -3   65.23    1.57
   2  -8   4    1.44    0.81
  -2   8  -4    2.43    1.45
   2  -8   5    0.18    0.54
   2  -8   5    0.55    0.98
  -2   8  -5    0.68    0.99
   2  -8   6   27.46    1.31
  -2   8  -6   25.70    1.34
   2  -8   7   10.89    1.18
  -2   8  -7    6.09    1.86
   2  -8   8    2.52    1.20
  -2   8  -8    4.99    1.20
   2  -8   9    9.92    1.99
   2  -8  10    3.91    1.25
  -2   8 -10    1.49    1.38
   2  -8  11   30.65    1.71
  -2   8 -11   30.60    2.65
   2  -8  12    0.95    1.44
  -2   8 -12    3.02    1.56
   2  -8  13    3.00    1.52
  -2   8 -13    0.26    2.59
   2  -8  14    9.54    2.50
  -2   8 -14    4.35    1.79
   2  -8  15    0.05    1.06
   2  -8  15    0.13    2.62
  -2   8 -15   -0.80    2.76
   2  -8  16    5.65    1.81
   2  -8  16    5.82    2.71
  -2   8 -16    3.57    2.10
   2  -8  17   20.87    1.54
   2  -8  17   26.86    3.26
  -2   8 -17   23.76    3.67
   2  -7 -17   10.82    1.74
  -2   7  17   11.90    2.46
  -2   7  17   10.51    1.42
   2  -7 -16   12.61    1.68
  -2   7  16   10.34    2.25
  -2   7  16    9.09    1.36
   2  -7 -15    1.67    1.44
  -2   7  15    2.52    1.95
  -2   7  15    3.04    1.86
   2  -7 -14   29.26    2.50
  -2   7  14   29.00    2.24
  -2   7  14   28.34    2.09
   2  -7 -13   15.35    2.18
  -2   7  13   17.94    1.91
  -2   7  13   13.97    1.28
   2  -7 -12    9.36    1.33
  -2   7  12    9.57    1.69
  -2   7  12    8.41    1.16
  -2   7  11    3.17    1.52
  -2   7  11    5.92    1.08
  -2   7  10   21.11    2.26
  -2   7  10   21.33    1.27
  -2   7   9   90.67    2.35
  -2   7   9   89.40    2.04
  -2   7   8   16.71    1.35
  -2   7   8   19.98    1.15
  -2   7   7    9.39    1.77
  -2   7   7   13.22    1.10
  -2   7   6   67.99    1.74
  -2   7   6   71.05    1.70
  -2   7   5   12.07    1.01
  -2   7   5   12.64    1.69
   2  -7  -4   35.72    0.99
  -2   7   4   38.94    1.18
  -2   7   4   36.03    1.05
  -2   7   4   39.51    1.88
   2  -7  -3   64.58    1.57
  -2   7   3   70.41    1.42
  -2   7   3   68.34    1.81
  -2   7   3   67.93    1.69
   2  -7  -2    0.44    0.52
  -2   7   2   -0.53    0.72
  -2   7   2   -0.54    1.00
   2  -7  -1  248.55    3.32
  -2   7   1  244.23    3.78
  -2   7   1  250.19    4.45
   2  -7   0    2.73    0.49
  -2   7   0    3.18    0.77
   2  -7   1   47.40    0.79
  -2   7  -1   48.29    1.19
   2  -7   2  102.96    1.52
  -2   7  -2  111.59    2.44
   2  -7   3   14.51    0.49
  -2   7  -3   12.47    0.94
   2  -7   4   53.66    0.83
  -2   7  -4   54.84    1.42
   2  -7   5    7.97    0.50
   2  -7   5    8.40    1.03
  -2   7  -5    8.76    0.99
   2  -7   6   -0.58    1.52
  -2   7  -6    3.63    1.00
   2  -7   7   78.70    1.89
  -2   7  -7   75.11    1.89
   2  -7   8    2.04    1.67
  -2   7  -8    0.43    1.73
   2  -7   9   36.12    1.52
  -2   7  -9   34.36    1.57
   2  -7  10    8.35    1.25
  -2   7 -10    5.88    1.32
   2  -7  11   -0.52    1.27
  -2   7 -11   -1.02    1.32
   2  -7  12   33.58    2.53
  -2   7 -12   31.45    1.87
   2  -7  13    0.87    1.44
  -2   7 -13    1.36    2.39
   2  -7  14    1.27    0.93
   2  -7  14   -3.08    1.50
  -2   7 -14    1.68    1.60
   2  -7  15   -0.24    1.02
   2  -7  15   -2.71    1.56
  -2   7 -15   -0.22    2.62
   2  -7  16    6.04    1.88
   2  -7  16    8.03    1.75
  -2   7 -16    8.35    1.94
   2  -7  17   25.24    1.56
   2  -7  17   26.82    2.05
  -2   7 -17   27.57    3.51
   2  -7  18   16.82    2.34
   2  -7  18   14.76    1.99
  -2   7 -18    7.59    2.33
   2  -6 -18    8.79    2.78
  -2   6  18    8.72    2.43
  -2   6  18    9.11    1.45
   2  -6 -17   25.08    2.82
  -2   6  17   21.12    2.47
  -2   6  17   17.71    1.57
   2  -6 -16   22.08    2.65
  -2   6  16   25.18    2.36
  -2   6  16   23.50    2.24
   2  -6 -15   24.39    1.73
  -2   6  15   31.83    2.24
  -2   6  15   27.28    2.17
   2  -6 -14   13.56    1.57
  -2   6  14   19.22    1.86
  -2   6  14   13.77    1.33
   2  -6 -13   51.45    1.89
  -2   6  13   46.54    2.19
  -2   6  13   45.11    1.65
   2  -6 -12   58.23    2.68
  -2   6  12   56.06    2.16
  -2   6  12   55.71    1.69
   2  -6 -11    5.02    1.21
  -2   6  11    5.31    1.42
  -2   6  11    6.42    1.09
   2  -6 -10   40.74    2.23
  -2   6  10   42.91    1.77
  -2   6  10   45.02    2.10
   2  -6  -9   41.02    1.49
  -2   6   9   42.73    2.17
  -2   6   9   42.30    2.03
  -2   6   8   12.61    1.20
  -2   6   8   15.24    1.12
  -2   6   7   25.45    1.22
  -2   6   7   26.14    1.22
  -2   6   6   26.86    1.67
  -2   6   6   29.42    1.20
  -2   6   5   74.94    1.56
  -2   6   5   77.98    1.73
  -2   6   4    4.36    0.77
  -2   6   4    5.80    0.96
  -2   6   3    6.91    0.69
  -2   6   3    7.40    1.50
   2  -6  -2  212.80    3.00
  -2   6   2  220.42    3.41
  -2   6   2  210.37    3.12
  -2   6   2  210.10    3.60
   2  -6  -1    9.40    0.47
  -2   6   1   10.99    0.76
  -2   6   1    9.49    1.03
   2  -6   0  153.59    1.79
  -2   6   0  155.16    2.34
   2  -6   1   22.39    0.65
  -2   6  -1   24.24    0.90
   2  -6   2   23.60    0.60
  -2   6  -2   24.74    0.92
   2  -6   3  150.26    1.59
  -2   6  -3  153.63    3.01
   2  -6   4    2.11    0.47
  -2   6  -4    2.03    1.23
   2  -6   5   33.62    1.15
  -2   6  -5   31.68    1.14
   2  -6   6   -0.23    0.87
  -2   6  -6    0.61    0.89
   2  -6   7   36.63    1.35
  -2   6  -7   37.80    1.34
   2  -6   8  320.93    5.60
  -2   6  -8  314.12    5.60
   2  -6   9   69.04    1.85
  -2   6  -9   73.78    1.97
   2  -6  10  117.71    3.34
  -2   6 -10  123.77    3.50
   2  -6  11   40.83    2.41
  -2   6 -11   39.03    1.72
   2  -6  12   28.06    1.59
  -2   6 -12   31.80    1.68
   2  -6  13    5.48    0.90
   2  -6  13    6.99    1.41
  -2   6 -13    9.19    1.49
   2  -6  14    0.40    1.40
   2  -6  14    1.08    1.43
  -2   6 -14    4.54    1.56
   2  -6  15   11.32    1.15
   2  -6  15   14.60    1.58
  -2   6 -15   12.82    2.60
   2  -6  16    9.53    1.20
   2  -6  16    7.97    1.69
  -2   6 -16    8.62    1.84
   2  -6  17    5.85    2.01
   2  -6  17    8.37    1.64
  -2   6 -17    6.57    2.89
   2  -6  18    4.97    1.39
   2  -6  18    4.73    1.73
  -2   6 -18    3.02    2.01
   2  -6  19    2.81    1.44
   2  -6  19    0.22    1.76
  -2   6 -19   -2.12    2.03
   2  -5 -19    2.84    2.83
  -2   5  19    5.20    3.84
  -2   5  19    2.17    2.21
   2  -5 -18   28.08    3.19
  -2   5  18   32.16    3.97
  -2   5  18   25.88    1.70
   2  -5 -17   10.58    2.75
  -2   5  17   12.94    2.29
  -2   5  17   14.73    1.47
   2  -5 -16    0.87    2.38
  -2   5  16    1.71    1.96
  -2   5  16    1.52    1.94
   2  -5 -15    8.33    2.34
  -2   5  15   11.29    1.90
  -2   5  15    8.09    1.28
   2  -5 -14    7.29    1.44
  -2   5  14    5.05    1.70
  -2   5  14    4.49    1.18
   2  -5 -13   41.00    1.77
  -2   5  13   43.13    2.07
  -2   5  13   43.07    2.27
   2  -5 -12   81.01    2.22
  -2   5  12   83.04    2.44
  -2   5  12   77.79    2.68
   2  -5 -11    2.83    1.79
  -2   5  11    2.51    1.29
  -2   5  11    1.80    1.00
   2  -5 -10  310.66    5.77
  -2   5  10  312.68    5.96
  -2   5  10  295.83    5.39
   2  -5  -9   31.86    2.01
  -2   5   9   34.67    1.40
  -2   5   9   33.15    1.33
   2  -5  -8   30.52    1.28
  -2   5   8   28.96    1.26
  -2   5   8   28.53    1.20
   2  -5  -7   19.06    1.11
  -2   5   7   20.12    1.61
  -2   5   7   20.69    1.09
  -2   5   6   35.89    1.13
  -2   5   6   37.19    1.77
  -2   5   5   20.81    1.28
  -2   5   5   19.23    1.57
  -2   5   4   75.89    1.35
  -2   5   4   74.58    1.65
  -2   5   3    5.53    0.61
  -2   5   3    3.99    0.92
  -2   5   2  343.12    5.05
  -2   5   2  328.52    5.52
  -2   5   1   29.39    0.90
  -2   5   1   29.98    0.90
  -2   5   1   27.92    1.67
   2  -5   0  119.87    1.40
  -2   5   0  119.08    1.82
   2  -5   1    8.28    0.39
  -2   5  -1    9.09    0.73
   2  -5   2   53.78    0.63
  -2   5  -2   54.31    1.16
   2  -5   3   65.52    0.70
  -2   5  -3   64.86    1.30
   2  -5   4  109.20    1.13
  -2   5  -4  115.06    1.85
   2  -5   5   22.13    1.01
  -2   5  -5   25.33    0.99
   2  -5   6    1.97    0.83
  -2   5  -6   -0.18    1.27
   2  -5   7    1.98    1.33
  -2   5  -7    0.22    0.88
   2  -5   8    6.29    0.98
  -2   5  -8    5.74    1.01
   2  -5   9  115.58    2.29
  -2   5  -9  120.00    2.40
   2  -5  10  272.46    5.53
  -2   5 -10  262.40    5.66
   2  -5  11  245.12    3.65
   2  -5  11  248.52    4.52
  -2   5 -11  246.40    4.69
   2  -5  12   64.17    1.81
   2  -5  12   65.77    1.90
  -2   5 -12   67.42    2.01
   2  -5  13    7.58    1.35
   2  -5  13    6.89    1.28
  -2   5 -13    8.99    1.36
   2  -5  14    4.69    0.96
   2  -5  14    3.26    2.02
  -2   5 -14    6.07    1.43
   2  -5  15   11.92    1.71
   2  -5  15   10.99    2.21
  -2   5 -15   13.21    2.45
   2  -5  16   10.80    1.86
   2  -5  16   11.45    2.35
  -2   5 -16   10.75    1.69
   2  -5  17   44.95    1.81
   2  -5  17   52.33    2.97
  -2   5 -17   42.72    3.33
   2  -5  18   -0.72    1.37
   2  -5  18    2.25    2.36
  -2   5 -18    2.75    1.82
   2  -5  19   14.26    2.60
   2  -5  19   16.68    2.76
  -2   5 -19   19.92    3.23
   2  -4 -19    3.46    2.88
  -2   4  19    6.25    2.42
  -2   4  19    2.22    1.49
   2  -4 -18   50.46    3.58
  -2   4  18   48.65    4.23
  -2   4  18   45.59    2.01
   2  -4 -17   26.69    2.99
  -2   4  17   34.78    3.58
  -2   4  17   19.77    2.44
   2  -4 -16   17.65    2.71
  -2   4  16   16.60    2.11
  -2   4  16   18.54    1.48
   2  -4 -15    3.47    2.31
  -2   4  15    2.33    1.70
  -2   4  15    2.97    1.24
   2  -4 -14   27.80    2.52
  -2   4  14   24.74    1.87
  -2   4  14   26.12    2.08
   2  -4 -13   11.94    1.42
  -2   4  13   11.53    1.57
  -2   4  13   12.80    1.22
   2  -4 -12   46.19    1.74
  -2   4  12   45.99    1.83
  -2   4  12   42.74    1.51
   2  -4 -11    1.11    1.16
  -2   4  11    2.67    1.20
  -2   4  11    1.67    1.04
   2  -4 -10  194.86    3.67
  -2   4  10  197.69    3.73
  -2   4  10  202.37    4.32
   2  -4  -9   16.86    1.18
  -2   4   9   18.31    1.18
  -2   4   9   20.18    1.73
   2  -4  -8   39.85    1.95
  -2   4   8   37.08    1.28
  -2   4   8   37.50    1.82
   2  -4  -7   47.19    1.41
  -2   4   7   47.26    1.23
  -2   4   7   45.09    1.89
   2  -4  -6  157.44    2.72
  -2   4   6  157.01    2.45
  -2   4   6  161.57    2.70
   2  -4  -5   38.65    1.21
  -2   4   5   40.02    1.39
  -2   4   5   36.08    1.22
  -2   4   4  156.27    2.20
  -2   4   4  156.10    2.59
  -2   4   3    3.58    0.52
  -2   4   3    4.13    1.33
  -2   4   2  346.65    4.53
  -2   4   2  341.23    5.54
  -2   4   1   35.84    0.82
  -2   4   1   37.13    1.18
  -2   4   0  174.47    1.94
  -2   4   0  175.38    2.44
  -2   4   0  170.76    2.88
  -2   4  -1  290.76    4.15
  -2   4  -2  148.72    2.16
  -2   4  -3    4.58    0.72
   2  -4   4   59.41    0.51
  -2   4  -4   60.81    1.21
   2  -4   5    5.62    1.20
  -2   4  -5    3.86    0.80
   2  -4   6   28.04    0.99
  -2   4  -6   27.61    0.99
   2  -4   7   50.24    0.68
   2  -4   7   51.92    1.77
  -2   4  -7   49.11    1.28
   2  -4   8   16.16    0.52
   2  -4   8   18.09    0.94
  -2   4  -8   16.52    1.00
   2  -4   9   14.90    0.84
   2  -4   9   13.32    1.45
  -2   4  -9   15.82    1.54
   2  -4  10   21.06    1.05
   2  -4  10   20.92    1.13
  -2   4 -10   21.55    1.21
   2  -4  11  131.36    2.04
   2  -4  11  136.28    2.57
  -2   4 -11  133.17    2.73
   2  -4  12   98.55    1.80
   2  -4  12  102.43    2.22
  -2   4 -12  102.53    2.33
   2  -4  13   20.20    1.49
   2  -4  13   23.27    1.97
  -2   4 -13   25.22    1.36
   2  -4  14    9.23    1.53
   2  -4  14    6.26    1.91
  -2   4 -14    9.04    1.40
   2  -4  15   34.77    1.44
   2  -4  15   36.23    1.66
  -2   4 -15   32.64    2.56
   2  -4  16   12.03    1.28
   2  -4  16   12.55    1.42
  -2   4 -16   11.19    1.61
   2  -4  17   40.79    2.46
   2  -4  17   42.73    1.88
  -2   4 -17   41.49    3.07
   2  -4  18   13.40    1.54
   2  -4  18   15.65    1.64
  -2   4 -18   10.56    1.85
   2  -4  19   26.62    1.86
   2  -4  19   25.34    1.96
  -2   4 -19   27.67    3.32
   2  -4  20    4.42    2.62
   2  -4  20    4.87    2.62
  -2   4 -20    7.95    2.03
   2  -3 -20    3.24    3.18
  -2   3  20    1.70    2.42
  -2   3  20    4.66    2.45
   2  -3 -19   -2.28    2.86
  -2   3  19    0.95    2.26
  -2   3  19    0.16    1.49
   2  -3 -18   16.46    3.08
  -2   3  18   22.84    2.26
  -2   3  18   17.85    2.48
   2  -3 -17   34.55    3.10
  -2   3  17   36.04    3.58
  -2   3  17   28.83    1.76
   2  -3 -16    3.50    2.55
  -2   3  16    8.67    2.78
  -2   3  16    5.34    1.33
   2  -3 -15   16.76    2.49
  -2   3  15   15.53    1.81
  -2   3  15   18.66    2.11
   2  -3 -14    1.00    2.23
  -2   3  14    4.55    1.47
  -2   3  14    1.25    1.16
   2  -3 -13    8.81    1.41
  -2   3  13    6.03    1.49
  -2   3  13    7.72    1.19
   2  -3 -12   24.06    1.49
  -2   3  12   24.20    1.54
  -2   3  12   21.33    1.91
   2  -3 -11    3.71    1.20
  -2   3  11    2.83    1.86
  -2   3  11    5.30    1.06
   2  -3 -10  381.53    8.19
  -2   3  10  389.27    7.98
  -2   3  10  382.80    6.87
   2  -3  -9   42.43    1.44
  -2   3   9   37.42    1.32
  -2   3   9   42.00    1.32
   2  -3  -8    6.57    1.01
  -2   3   8    2.80    0.86
  -2   3   8    5.65    0.95
   2  -3  -7   48.80    1.39
  -2   3   7   46.93    1.24
  -2   3   7   47.91    1.35
   2  -3  -6    0.16    1.35
  -2   3   6    0.13    0.68
  -2   3   6    1.94    0.87
   2  -3  -5   16.16    0.98
  -2   3   5   16.51    1.07
  -2   3   5   16.58    0.97
   2  -3  -4   38.99    1.21
  -2   3   4   38.25    1.16
  -2   3   4   36.41    1.70
   2  -3  -3  106.31    1.98
  -2   3   3  114.37    1.48
  -2   3   3  110.34    2.00
  -2   3   2  477.40    6.53
  -2   3   2  467.19    7.98
  -2   3   0  173.58    1.75
  -2   3   0  171.91    2.78
  -2   3  -1  479.49    7.36
  -2   3  -2  540.13    8.63
  -2   3  -3  399.25    6.51
  -2   3  -4  272.67    3.85
   2  -3   5   45.99    0.55
   2  -3   5   45.04    1.08
  -2   3  -5   46.14    1.07
   2  -3   6   10.43    0.47
   2  -3   6    8.95    0.79
  -2   3  -6    9.39    0.78
   2  -3   7   63.00    0.82
  -2   3  -7   60.16    1.30
   2  -3   8   63.80    0.94
   2  -3   8   64.13    1.36
  -2   3  -8   64.94    1.40
   2  -3   9  103.97    1.45
   2  -3   9  106.90    1.91
  -2   3  -9  101.82    2.46
   2  -3  10  137.94    1.99
   2  -3  10  133.85    2.34
  -2   3 -10  134.45    2.40
   2  -3  11   56.07    1.18
   2  -3  11   55.45    1.49
  -2   3 -11   59.60    1.56
   2  -3  12   31.26    1.05
   2  -3  12   32.05    1.79
  -2   3 -12   33.77    1.36
   2  -3  13    3.49    0.88
   2  -3  13    2.73    1.04
  -2   3 -13    5.00    1.74
   2  -3  14   26.09    1.74
   2  -3  14   26.13    1.35
  -2   3 -14   25.08    1.48
   2  -3  15   29.52    1.96
   2  -3  15   28.57    1.48
  -2   3 -15   27.83    2.37
   2  -3  16    8.85    1.29
   2  -3  16   11.95    1.34
  -2   3 -16   12.21    1.49
   2  -3  17   42.83    1.80
   2  -3  17   40.29    1.80
  -2   3 -17   40.76    1.97
   2  -3  18   19.46    1.68
   2  -3  18   20.02    1.59
  -2   3 -18   17.01    1.81
   2  -3  19    9.79    1.62
  -2   3 -19   12.40    1.85
   2  -3  20    2.04    1.67
   2  -3  20    4.17    1.52
  -2   3 -20    3.65    1.89
   2  -2 -20    4.13    2.06
  -2   2  20    1.35    3.68
  -2   2  20    1.15    1.62
   2  -2 -19   12.03    3.26
  -2   2  19   11.15    2.44
  -2   2  19   13.44    1.64
   2  -2 -18    2.46    2.85
  -2   2  18    1.54    2.05
  -2   2  18    0.50    1.46
  -2   2  17    4.05    1.91
  -2   2  17    3.61    1.41
  -2   2  16   14.51    2.97
  -2   2  16   17.08    2.17
  -2   2  15    1.68    1.59
  -2   2  15    1.90    1.31
   2  -2 -14   10.19    2.41
  -2   2  14   14.56    1.62
  -2   2  14   13.40    2.02
   2  -2 -13   23.81    2.36
  -2   2  13   22.22    1.59
  -2   2  13   22.51    1.36
   2  -2 -12   33.98    1.68
  -2   2  12   37.70    2.37
  -2   2  12   37.68    1.45
   2  -2 -11  192.44    3.77
  -2   2  11  193.32    4.41
  -2   2  11  195.43    4.31
   2  -2 -10   22.01    1.29
  -2   2  10   20.11    1.18
  -2   2  10   22.68    1.75
   2  -2  -9   13.11    1.71
  -2   2   9   12.31    1.03
  -2   2   9   13.43    1.02
   2  -2  -8   26.16    1.24
  -2   2   8   25.94    1.05
  -2   2   8   24.36    1.17
   2  -2  -7   12.42    1.56
  -2   2   7   14.15    0.98
   2  -2  -6  158.28    2.66
  -2   2   6  159.57    2.61
   2  -2  -5    8.01    0.92
  -2   2   5    7.21    0.91
   2  -2  -4    2.60    0.90
  -2   2   4    7.66    1.31
   2  -2  -3  404.71    6.63
  -2   2   3  406.89    6.65
   2  -2  -2    6.79    0.85
  -2   2   2    6.34    0.92
  -2   2   1   79.94    2.16
  -2   2   0    7.04    0.88
  -2   2  -1    0.26    0.15
  -2   2  -2  100.15    1.49
  -2   2  -3  246.50    3.29
  -2   2  -4  587.05    9.56
   2  -2   5   37.57    0.60
   2  -2   5   36.59    0.92
  -2   2  -5   33.88    0.91
   2  -2   6  173.93    1.86
   2  -2   6  168.63    2.43
  -2   2  -6  168.22    2.88
   2  -2   7   77.80    1.02
   2  -2   7   80.67    1.39
  -2   2  -7   74.63    1.77
   2  -2   8    0.71    0.71
   2  -2   8    2.45    0.68
  -2   2  -8    2.37    1.11
   2  -2   9   30.35    0.79
   2  -2   9   32.31    0.98
  -2   2  -9   33.29    1.47
   2  -2  10  103.00    1.62
   2  -2  10  101.74    1.82
  -2   2 -10  101.76    2.37
   2  -2  11   42.95    1.10
   2  -2  11   40.81    1.69
  -2   2 -11   41.03    1.28
   2  -2  12  117.62    2.08
   2  -2  12  115.06    2.12
  -2   2 -12  116.43    2.26
   2  -2  13    0.71    0.91
   2  -2  13    0.99    0.92
  -2   2 -13    1.34    1.59
   2  -2  14  102.77    2.22
   2  -2  14  103.13    2.16
  -2   2 -14  104.54    2.33
   2  -2  15   10.44    1.19
   2  -2  15    8.21    1.14
  -2   2 -15    8.80    1.34
   2  -2  16   10.39    1.94
   2  -2  16   14.84    1.25
  -2   2 -16   12.94    2.07
   2  -2  17    6.94    2.14
   2  -2  17    4.31    1.27
  -2   2 -17    3.11    1.43
   2  -2  18   30.19    1.85
   2  -2  18   30.09    1.59
  -2   2 -18   28.58    2.62
   2  -2  19   20.79    1.86
   2  -2  19   18.94    1.56
  -2   2 -19   20.39    1.85
   2  -2  20    6.20    1.78
   2  -2  20    7.82    1.46
  -2   2 -20    8.25    2.74
   2  -2  21    3.81    2.93
   2  -2  21    3.10    1.49
  -2   2 -21    6.54    1.89
   2  -1 -20    4.25    2.16
  -2   1  20    6.13    2.34
  -2   1  20    3.19    1.71
   2  -1 -19   18.24    2.29
  -2   1  19   17.28    3.84
  -2   1  19   21.23    2.65
   2  -1 -18   21.15    2.10
  -2   1  18   23.31    2.31
  -2   1  18   16.49    1.79
   2  -1 -17    4.06    1.80
  -2   1  17    2.66    1.88
  -2   1  17    6.57    2.29
   2  -1 -16    1.63    1.64
  -2   1  16    1.49    1.75
  -2   1  16    1.69    1.33
   2  -1 -15   27.06    2.70
  -2   1  15   18.63    2.74
  -2   1  15   22.44    2.35
   2  -1 -14   18.44    1.63
  -2   1  14   17.71    1.63
  -2   1  14   15.57    1.41
   2  -1 -13   31.43    1.70
  -2   1  13   27.53    1.60
  -2   1  13   28.51    1.46
   2  -1 -12    8.35    1.36
  -2   1  12    6.27    1.16
   2  -1 -11  191.61    3.84
  -2   1  11  199.00    3.56
   2  -1 -10  110.45    2.39
  -2   1  10  113.42    2.24
   2  -1  -9    4.15    1.64
  -2   1   9    2.61    1.47
   2  -1  -8    0.31    1.00
  -2   1   8    2.00    0.88
   2  -1  -7   10.91    1.00
  -2   1   7   10.47    0.94
   2  -1  -6  106.58    2.04
  -2   1   6  109.53    1.97
   2  -1  -5  196.55    3.85
  -2   1   5  197.72    3.10
   2  -1  -4   -1.30    0.87
  -2   1   4   -1.08    0.84
   2  -1  -3  411.95    6.65
  -2   1   3  414.56    7.44
   2  -1  -2   59.13    1.37
  -2   1   2   59.66    1.38
   2  -1  -1   51.06    1.24
  -2   1   1   49.83    1.76
  -2   1   0  110.25    1.87
  -2   1  -1   75.42    2.00
  -2   1  -2   71.51    0.74
  -2   1  -3  185.27    1.76
  -2   1  -3  190.05    2.41
  -2   1  -4   31.35    0.40
  -2   1  -4   31.37    1.15
   2  -1   5   57.99    0.94
   2  -1   5   57.40    1.06
  -2   1  -5   57.83    1.03
   2  -1   6   24.76    0.81
   2  -1   6   25.50    0.78
  -2   1  -6   26.70    0.76
   2  -1   7    2.20    0.73
   2  -1   7    1.60    0.95
  -2   1  -7    2.46    0.89
   2  -1   8  122.80    1.70
   2  -1   8  123.84    1.81
  -2   1  -8  122.07    2.21
   2  -1   9   72.59    1.63
   2  -1   9   75.62    1.33
  -2   1  -9   77.20    1.76
   2  -1  10  135.91    2.09
   2  -1  10  134.75    2.09
   2  -1  11   69.03    1.43
   2  -1  11   66.73    1.79
  -2   1 -11   66.53    1.45
   2  -1  12    9.75    0.97
   2  -1  12   10.68    0.87
  -2   1 -12    9.62    0.93
   2  -1  13   26.39    1.21
   2  -1  13   25.35    1.11
  -2   1 -13   24.83    1.15
   2  -1  14  161.35    3.06
   2  -1  14  155.20    2.79
  -2   1 -14  147.82    3.58
   2  -1  15    9.58    1.24
   2  -1  15   11.24    1.08
  -2   1 -15   12.61    1.21
   2  -1  16   26.19    1.58
   2  -1  16   25.84    1.30
  -2   1 -16   26.95    1.49
   2  -1  17   38.25    1.84
   2  -1  17   36.47    1.50
  -2   1 -17   40.22    1.69
   2  -1  18   22.95    2.62
   2  -1  18   22.48    1.42
  -2   1 -18   22.61    1.70
   2  -1  19   13.58    1.39
  -2   1 -19   10.58    2.49
   2  -1  20   14.11    3.03
   2  -1  20   14.82    1.52
  -2   1 -20   18.45    1.82
   2  -1  21    1.56    1.95
   2  -1  21    0.34    1.38
  -2   1 -21   -0.10    2.63
   2   0 -20   10.44    3.42
  -2   0  20    2.52    2.35
  -2   0  20    4.21    1.82
   2   0 -19   10.85    2.23
  -2   0  19   11.84    2.36
  -2   0  19   13.68    1.80
   2   0 -18   19.28    2.21
  -2   0  18   16.49    3.43
  -2   0  18   15.45    2.71
   2   0 -17   15.39    1.97
  -2   0  17    8.75    1.99
  -2   0  17   14.21    1.64
   2   0 -16    0.46    1.74
  -2   0  16    1.80    1.64
  -2   0  16    3.50    2.24
   2   0 -15   31.90    2.02
  -2   0  15   35.46    1.74
   2   0 -14    4.21    1.45
  -2   0  14   -0.26    2.00
   2   0 -13   17.65    1.57
  -2   0  13   16.93    1.39
   2   0 -12    2.84    1.32
  -2   0  12    3.57    1.18
   2   0 -11   63.03    1.91
  -2   0  11   65.52    1.80
   2   0 -10   57.38    1.69
  -2   0  10   56.47    1.59
   2   0  -9  128.12    2.53
  -2   0   9  128.00    3.03
   2   0  -8   80.65    2.47
  -2   0   8   78.54    1.68
   2   0  -7   47.78    1.43
  -2   0   7   48.55    1.28
   2   0  -6   56.59    2.00
  -2   0   6   55.24    1.36
   2   0  -5   89.25    1.84
  -2   0   5   93.18    1.82
   2   0  -4   51.16    1.30
  -2   0   4   46.19    1.34
   2   0  -3  197.18    3.03
  -2   0   3  200.61    3.00
   2   0  -2   10.27    0.88
  -2   0   2   10.54    1.32
   2   0  -1   17.89    0.92
  -2   0   1   15.34    0.90
   2   0   0  116.65    1.93
  -2   0   0  139.25    2.61
  -2   0  -1    0.51    0.73
  -2   0  -2    3.00    0.72
  -2   0  -3  156.36    1.83
  -2   0  -3  161.81    1.91
  -2   0  -4   45.22    0.65
  -2   0  -4   46.29    0.78
   2   0   5    0.91    0.48
  -2   0  -5    0.46    0.36
   2   0   6  155.83    1.98
   2   0   6  157.20    2.36
  -2   0  -6  154.30    1.99
  -2   0  -6  155.16    1.95
   2   0   7    9.49    0.63
   2   0   7    8.72    0.59
  -2   0  -7   10.25    0.47
  -2   0  -7   10.82    0.81
   2   0   8   14.14    0.70
   2   0   8   14.22    0.66
  -2   0  -8   13.97    0.61
   2   0   9    6.46    1.10
   2   0   9    6.86    0.64
  -2   0  -9    7.81    0.59
   2   0  10   78.18    1.50
   2   0  10   70.96    1.29
  -2   0 -10   75.37    1.30
   2   0  11   46.57    1.29
   2   0  11   43.80    1.44
  -2   0 -11   44.18    1.09
   2   0  12    3.81    0.90
   2   0  12    4.65    0.75
  -2   0 -12    4.58    1.18
   2   0  13   -0.45    1.06
   2   0  13   -0.26    0.77
  -2   0 -13    1.87    0.81
   2   0  14  102.91    2.33
   2   0  14   98.94    1.89
  -2   0 -14   99.24    2.05
   2   0  15   -2.56    1.22
  -2   0 -15   -1.13    1.55
   2   0  16   41.86    1.83
   2   0  16   40.85    1.37
  -2   0 -16   40.61    1.56
   2   0  17   44.66    2.03
   2   0  17   44.98    1.49
  -2   0 -17   46.40    1.75
   2   0  18   30.69    1.97
   2   0  18   28.77    1.37
  -2   0 -18   31.30    2.41
   2   0  19    5.98    1.71
   2   0  19    3.19    1.19
  -2   0 -19    2.31    1.43
   2   0  20   11.46    1.90
   2   0  20    5.00    1.28
  -2   0 -20    8.32    2.39
   2   0  21   16.51    3.29
   2   0  21   13.11    1.47
  -2   0 -21   13.70    1.81
   2   1 -20    5.14    2.26
  -2  -1  20   -1.53    2.36
  -2  -1  20    4.96    1.84
   2   1 -19   17.47    2.43
  -2  -1  19   19.06    2.33
  -2  -1  19   23.22    2.05
   2   1 -18   13.26    3.34
  -2  -1  18   18.87    2.15
  -2  -1  18   15.54    1.84
   2   1 -17    8.10    2.94
  -2  -1  17   11.50    2.59
   2   1 -16   -0.78    1.71
  -2  -1  16   -0.66    1.42
   2   1 -15   16.75    1.81
  -2  -1  15   15.55    2.36
   2   1 -14    0.31    1.44
  -2  -1  14    0.66    1.27
   2   1 -13    9.97    1.46
  -2  -1  13    9.92    2.04
   2   1 -12   86.41    2.40
  -2  -1  12   91.55    2.22
   2   1 -11  192.64    3.82
  -2  -1  11  201.30    4.53
   2   1 -10   29.10    1.43
  -2  -1  10   28.67    1.34
   2   1  -9   14.55    1.79
  -2  -1   9   12.67    1.09
   2   1  -8    6.99    1.56
  -2  -1   8    7.12    1.42
   2   1  -7   39.28    1.31
  -2  -1   7   39.30    1.24
   2   1  -6   33.75    1.22
  -2  -1   6   34.01    1.12
   2   1  -5   19.83    1.13
  -2  -1   5   22.49    1.05
   2   1  -4   55.40    1.92
  -2  -1   4   54.57    1.88
   2   1  -3   38.44    1.11
  -2  -1   3   38.41    1.09
   2   1  -2   21.21    0.94
  -2  -1   2   21.50    0.93
   2   1  -1   26.83    1.35
  -2  -1   1   24.70    0.92
   2   1   0    1.62    0.72
  -2  -1   0    1.31    0.68
   2   1   1   -1.24    0.63
  -2  -1  -1    0.22    0.99
  -2  -1  -2   42.99    0.88
  -2  -1  -3  150.06    1.78
  -2  -1  -3  151.01    1.93
  -2  -1  -4   57.66    1.11
  -2  -1  -4   54.80    0.76
   2   1   5    7.96    1.02
  -2  -1  -5    7.94    0.78
  -2  -1  -5    7.43    0.44
   2   1   6   35.28    0.90
  -2  -1  -6   34.28    0.75
  -2  -1  -6   36.41    0.65
   2   1   7    0.51    0.66
   2   1   7    0.09    0.46
  -2  -1  -7    1.03    0.74
  -2  -1  -7    1.06    0.66
   2   1   8    4.18    0.72
   2   1   8    5.27    0.50
  -2  -1  -8    5.07    0.57
  -2  -1  -8    4.72    0.47
   2   1   9   79.96    1.55
   2   1   9   80.76    1.49
  -2  -1  -9   80.58    1.34
  -2  -1  -9   80.39    1.19
   2   1  10   64.32    1.45
   2   1  10   64.52    1.10
  -2  -1 -10   66.04    1.11
   2   1  11   72.03    1.67
   2   1  11   71.30    1.56
  -2  -1 -11   70.80    1.24
   2   1  12    7.01    1.05
   2   1  12    6.74    0.69
  -2  -1 -12    6.72    0.71
   2   1  13   34.97    2.13
   2   1  13   35.40    1.02
  -2  -1 -13   36.20    1.07
   2   1  14    5.20    1.83
   2   1  14    4.77    0.76
  -2  -1 -14    1.91    1.30
   2   1  15   15.48    2.18
   2   1  15   17.55    0.96
  -2  -1 -15   16.49    1.07
   2   1  16    1.62    2.10
   2   1  16    0.98    0.85
  -2  -1 -16    2.22    1.02
   2   1  17   24.83    2.71
   2   1  17   25.73    1.18
  -2  -1 -17   28.32    2.00
   2   1  18   40.85    3.16
   2   1  18   37.70    1.37
  -2  -1 -18   41.95    1.68
   2   1  19   40.76    3.52
   2   1  19   42.20    1.53
  -2  -1 -19   40.16    2.65
   2   1  20   14.10    2.05
   2   1  20    7.46    1.20
  -2  -1 -20    5.32    1.50
   2   1  21   10.87    2.27
   2   1  21   12.34    1.34
  -2  -1 -21   13.38    2.52
   2   2 -20   10.08    2.49
  -2  -2  20   11.90    2.43
  -2  -2  20   14.94    2.02
   2   2 -19    7.57    2.25
  -2  -2  19    6.90    2.19
  -2  -2  19    5.95    1.83
   2   2 -18   27.38    2.40
  -2  -2  18   24.66    2.04
   2   2 -17   30.93    2.43
  -2  -2  17   32.84    2.01
   2   2 -16   44.49    2.42
  -2  -2  16   43.88    2.98
   2   2 -15    4.30    2.66
  -2  -2  15    6.48    1.48
   2   2 -14   27.56    2.86
  -2  -2  14   22.88    2.39
   2   2 -13   53.83    3.03
  -2  -2  13   53.56    1.88
   2   2 -12    6.78    2.16
  -2  -2  12    7.72    1.24
   2   2 -11   19.34    2.27
  -2  -2  11   23.40    1.37
   2   2 -10   96.16    3.05
  -2  -2  10   96.50    2.12
   2   2  -9   91.58    2.88
  -2  -2   9   96.03    2.02
   2   2  -8   33.27    1.34
  -2  -2   8   34.99    1.70
   2   2  -7   63.59    1.57
  -2  -2   7   58.46    1.43
   2   2  -6   53.54    1.42
  -2  -2   6   56.93    1.33
   2   2  -5   34.97    1.73
  -2  -2   5   37.25    1.13
   2   2  -4   29.68    1.12
  -2  -2   4   30.53    1.01
   2   2  -3   26.93    1.03
  -2  -2   3   26.90    0.95
   2   2  -2    2.18    0.75
  -2  -2   2    2.38    0.74
   2   2  -1   97.95    1.57
  -2  -2   1  101.63    1.56
   2   2   0   29.79    1.27
  -2  -2   0   29.76    0.85
   2   2   1  273.11    3.61
  -2  -2  -1  271.32    3.48
  -2  -2  -2    6.76    0.51
  -2  -2  -3   74.17    1.50
  -2  -2  -3   70.65    0.99
  -2  -2  -4   22.67    1.09
  -2  -2  -4   22.27    0.64
  -2  -2  -4   22.52    0.58
  -2  -2  -5  119.25    1.72
  -2  -2  -5  120.42    1.30
   2   2   6   -1.66    0.71
  -2  -2  -6    0.58    0.56
  -2  -2  -6   -0.01    0.32
   2   2   7    6.33    0.82
   2   2   7    6.46    0.43
  -2  -2  -7    5.30    0.66
  -2  -2  -7    7.00    0.39
   2   2   8    1.15    0.80
   2   2   8    1.94    0.40
  -2  -2  -8    1.07    0.64
  -2  -2  -8    1.81    0.59
   2   2   9   22.60    1.05
   2   2   9   23.50    0.60
  -2  -2  -9   23.57    0.90
  -2  -2  -9   23.60    0.59
   2   2  10    3.30    0.87
   2   2  10    3.26    0.74
  -2  -2 -10    0.90    0.78
  -2  -2 -10    1.81    0.48
   2   2  11   54.68    1.59
   2   2  11   56.18    1.00
  -2  -2 -11   58.53    1.37
  -2  -2 -11   55.36    1.01
   2   2  12   48.94    2.27
   2   2  12   48.04    1.33
  -2  -2 -12   50.41    1.04
   2   2  13  106.34    3.29
   2   2  13  104.35    1.67
  -2  -2 -13  108.31    2.20
   2   2  14   10.94    1.41
   2   2  14   10.69    0.76
  -2  -2 -14    8.62    1.22
   2   2  15   -0.55    1.36
   2   2  15    0.46    0.72
  -2  -2 -15   -0.56    0.83
   2   2  16    4.61    1.55
   2   2  16    4.81    0.81
  -2  -2 -16    4.30    1.47
   2   2  17    4.51    1.63
   2   2  17    1.85    0.86
  -2  -2 -17    0.95    1.04
   2   2  18    0.61    1.75
   2   2  18    1.87    0.90
   2   2  19    8.46    1.95
   2   2  19    6.47    1.03
  -2  -2 -19    9.77    1.31
   2   2  20    3.05    1.96
   2   2  20    1.05    1.07
  -2  -2 -20    0.75    1.38
   2   2  21   43.34    4.12
   2   2  21   39.08    1.62
  -2  -2 -21   39.89    1.98
   2   3 -19   23.51    2.61
  -2  -3  19   24.07    2.18
   2   3 -18   21.57    3.69
  -2  -3  18   16.54    1.95
   2   3 -17   18.28    2.28
  -2  -3  17   19.64    1.93
   2   3 -16  114.19    3.70
  -2  -3  16  122.06    3.23
   2   3 -15    1.59    1.77
  -2  -3  15    0.22    2.25
   2   3 -14   27.38    1.96
  -2  -3  14   26.67    1.69
   2   3 -13   -0.78    1.51
  -2  -3  13   -2.38    1.25
   2   3 -12   -2.83    1.44
  -2  -3  12    0.91    1.86
   2   3 -11    3.21    1.43
  -2  -3  11    6.16    1.22
   2   3 -10   60.80    1.93
  -2  -3  10   59.07    2.38
   2   3  -9   23.18    1.40
  -2  -3   9   23.05    1.23
   2   3  -8   10.85    1.18
  -2  -3   8   14.19    1.58
   2   3  -7   28.77    1.21
  -2  -3   7   30.19    1.12
   2   3  -6    1.53    0.88
  -2  -3   6    1.80    1.25
   2   3  -5    8.20    1.36
  -2  -3   5    6.63    0.83
   2   3  -4   99.64    1.78
  -2  -3   4  100.32    2.14
   2   3  -3   98.36    2.20
  -2  -3   3   95.85    1.60
   2   3  -2  117.20    2.25
  -2  -3   2  115.76    1.71
   2   3  -1   20.21    1.16
  -2  -3   1   20.10    0.74
   2   3   0  158.29    2.14
  -2  -3   0  161.29    2.06
   2   3   1  230.36    3.29
  -2  -3  -1  234.58    3.15
   2   3   2  146.36    1.77
  -2  -3  -2  146.40    1.68
  -2  -3  -3  274.41    4.05
  -2  -3  -3  273.59    3.20
  -2  -3  -4   42.97    1.12
  -2  -3  -4   39.99    0.55
  -2  -3  -4   39.84    0.64
  -2  -3  -5  321.64    5.48
  -2  -3  -5  321.76    3.59
  -2  -3  -5  326.94    4.16
   2   3   6  304.00    4.80
  -2  -3  -6  300.11    4.60
  -2  -3  -6  306.81    3.59
   2   3   7   91.06    1.79
  -2  -3  -7   90.63    1.65
  -2  -3  -7   91.37    1.00
   2   3   8   11.79    0.99
  -2  -3  -8   10.88    0.91
  -2  -3  -8   10.03    0.54
   2   3   9    8.08    1.53
   2   3   9    6.00    0.39
  -2  -3  -9    6.48    0.91
  -2  -3  -9    6.32    0.39
   2   3  10   -0.41    1.00
   2   3  10    0.47    0.40
  -2  -3 -10   -0.26    0.90
  -2  -3 -10    0.65    0.39
   2   3  11   34.57    1.46
   2   3  11   32.77    0.96
  -2  -3 -11   35.16    1.27
   2   3  12   23.72    2.14
   2   3  12   23.02    0.67
  -2  -3 -12   23.29    1.23
  -2  -3 -12   23.16    0.71
   2   3  13  171.99    3.62
   2   3  13  171.11    2.73
  -2  -3 -13  174.85    2.54
   2   3  14    2.12    1.37
   2   3  14    0.08    0.93
  -2  -3 -14    1.67    1.05
   2   3  15    8.08    1.58
   2   3  15    6.33    0.72
  -2  -3 -15    9.00    0.81
   2   3  16   19.53    1.86
   2   3  16   18.59    0.88
  -2  -3 -16   19.01    1.52
   2   3  17    4.88    1.76
   2   3  17    6.10    0.82
  -2  -3 -17    5.25    0.99
   2   3  18    4.48    1.89
   2   3  18    6.50    0.88
  -2  -3 -18    4.34    1.66
   2   3  19   22.90    2.23
   2   3  19   18.99    1.11
  -2  -3 -19   21.04    1.40
   2   3  20    3.25    2.12
   2   3  20    4.04    0.99
  -2  -3 -20    0.83    1.99
   2   3  21   18.91    2.47
   2   3  21   15.39    1.85
  -2  -3 -21   14.35    1.59
   2   4 -19   13.52    2.59
  -2  -4  19   13.65    3.18
   2   4 -18   30.97    2.69
  -2  -4  18   25.80    2.23
   2   4 -17   14.07    2.31
  -2  -4  17   18.91    1.89
   2   4 -16   33.53    2.38
  -2  -4  16   29.77    2.99
   2   4 -15   11.03    2.94
  -2  -4  15    5.47    1.65
   2   4 -14   56.53    3.50
  -2  -4  14   63.03    2.20
   2   4 -13   41.02    3.07
  -2  -4  13   46.83    2.81
   2   4 -12   31.99    1.78
  -2  -4  12   33.02    1.60
   2   4 -11   22.43    1.59
  -2  -4  11   23.48    1.40
   2   4 -10   47.51    1.77
  -2  -4  10   47.58    2.29
   2   4  -9    3.95    1.22
  -2  -4   9    7.67    1.11
   2   4  -8   66.54    1.73
  -2  -4   8   69.14    1.62
   2   4  -7   81.07    1.83
  -2  -4   7   84.11    1.74
   2   4  -6   29.94    1.71
  -2  -4   6   34.49    1.13
   2   4  -5   25.67    1.08
  -2  -4   5   24.99    0.96
   2   4  -4  105.47    1.87
  -2  -4   4  103.08    1.72
   2   4  -3   14.46    1.24
  -2  -4   3   13.03    1.14
   2   4  -2    2.14    0.68
  -2  -4   2    2.76    0.62
   2   4  -1    9.81    0.68
  -2  -4   1    9.69    0.63
   2   4   0    0.11    0.84
  -2  -4   0    2.65    0.78
   2   4   1  279.69    3.54
  -2  -4  -1  282.01    3.73
   2   4   2  187.11    2.43
  -2  -4  -2  195.75    2.37
  -2  -4  -3   25.76    1.18
  -2  -4  -3   35.14    0.70
  -2  -4  -4   44.86    1.91
  -2  -4  -4   47.93    0.58
  -2  -4  -5    3.41    0.92
  -2  -4  -5    2.97    0.32
  -2  -4  -5    2.78    0.43
  -2  -4  -6   29.10    1.17
  -2  -4  -6   31.00    0.50
  -2  -4  -6   29.76    0.62
   2   4   7  311.54    5.26
  -2  -4  -7  301.13    4.96
  -2  -4  -7  297.77    3.32
   2   4   8   71.91    1.76
  -2  -4  -8   69.97    2.27
  -2  -4  -8   69.29    0.88
   2   4   9  319.64    6.86
  -2  -4  -9  340.22    6.70
  -2  -4  -9  338.55    4.05
   2   4  10    6.76    1.21
   2   4  10    6.96    0.56
  -2  -4 -10    7.16    1.05
  -2  -4 -10    7.96    0.39
   2   4  11    6.73    1.89
   2   4  11    4.80    0.60
  -2  -4 -11    3.34    1.10
  -2  -4 -11    5.18    0.43
   2   4  12   74.75    2.14
   2   4  12   73.46    1.29
  -2  -4 -12   79.15    1.95
  -2  -4 -12   74.46    1.40
   2   4  13   18.85    1.65
   2   4  13   18.87    0.61
  -2  -4 -13   15.27    2.07
  -2  -4 -13   19.31    0.99
   2   4  14   13.90    1.61
  -2  -4 -14   12.79    1.36
  -2  -4 -14   10.92    0.70
   2   4  15   12.98    2.56
   2   4  15    8.87    0.99
  -2  -4 -15   10.28    1.17
   2   4  16    2.18    2.60
   2   4  16    2.50    0.98
  -2  -4 -16    1.45    0.81
   2   4  17   30.39    3.16
   2   4  17   24.54    1.32
  -2  -4 -17   24.08    1.62
   2   4  18   -1.85    2.99
   2   4  18   -1.08    1.17
  -2  -4 -18    0.65    0.99
   2   4  19   17.63    3.40
   2   4  19   13.16    1.41
  -2  -4 -19   11.73    1.80
   2   4  20   31.57    3.99
   2   4  20   24.72    1.66
  -2  -4 -20   24.18    1.47
   2   4  21    2.30    3.69
   2   4  21    1.50    1.46
  -2  -4 -21    1.70    1.28
   2   5 -19    5.51    2.60
  -2  -5  19    4.75    2.08
   2   5 -18    7.25    2.46
  -2  -5  18    5.04    1.92
   2   5 -17   33.90    4.02
  -2  -5  17   31.54    3.26
   2   5 -16    7.29    3.26
  -2  -5  16    9.79    1.75
   2   5 -15    1.51    1.89
  -2  -5  15    1.16    1.59
   2   5 -14   27.26    2.11
  -2  -5  14   28.25    2.72
   2   5 -13   36.14    2.08
  -2  -5  13   36.04    1.91
   2   5 -12   26.85    1.83
  -2  -5  12   31.67    1.60
   2   5 -11   37.35    1.84
  -2  -5  11   40.16    2.34
   2   5 -10   62.18    2.00
  -2  -5  10   64.75    1.84
   2   5  -9   20.67    1.42
  -2  -5   9   21.97    1.28
   2   5  -8  134.79    2.71
  -2  -5   8  132.49    2.49
   2   5  -7   53.47    1.56
  -2  -5   7   53.47    1.42
   2   5  -6   12.00    1.01
  -2  -5   6   12.63    0.93
   2   5  -5    8.72    0.92
  -2  -5   5    7.83    0.82
   2   5  -4   84.40    1.58
  -2  -5   4   88.40    1.99
   2   5  -3  380.41    6.59
  -2  -5   3  378.60    5.68
   2   5  -2  574.77    9.71
  -2  -5   2  567.42    9.28
   2   5  -1   25.99    0.84
  -2  -5   1   26.22    1.05
   2   5   0  293.15    3.88
  -2  -5   0  295.79    3.75
   2   5   1  102.92    1.64
  -2  -5  -1  110.71    1.54
   2   5   2   67.92    1.14
  -2  -5  -2   65.03    0.81
   2   5   3    1.32    0.46
  -2  -5  -3    1.87    1.01
  -2  -5  -4   49.47    1.45
  -2  -5  -4   47.03    0.57
  -2  -5  -5  116.04    2.90
  -2  -5  -5  114.38    0.93
  -2  -5  -5  116.24    1.01
  -2  -5  -6   16.31    1.16
  -2  -5  -6   18.59    0.26
  -2  -5  -7   28.85    1.25
  -2  -5  -7   28.96    0.33
  -2  -5  -7   30.47    0.39
   2   5   8  236.21    4.26
  -2  -5  -8  223.15    3.99
  -2  -5  -8  225.46    2.16
  -2  -5  -8  230.56    2.34
   2   5   9   -0.12    1.18
  -2  -5  -9   -0.49    1.07
   2   5  10  138.57    2.98
  -2  -5 -10  125.19    3.44
  -2  -5 -10  134.04    1.38
   2   5  11    4.23    1.31
  -2  -5 -11    0.82    1.85
  -2  -5 -11    4.46    0.52
   2   5  12   27.19    1.72
   2   5  12   24.36    0.51
  -2  -5 -12   25.52    1.51
  -2  -5 -12   24.73    0.58
   2   5  13   74.22    2.46
   2   5  13   73.79    1.20
  -2  -5 -13   74.87    2.17
  -2  -5 -13   72.99    1.38
   2   5  14   -2.57    2.39
   2   5  14    2.21    0.69
  -2  -5 -14    2.65    2.07
  -2  -5 -14    1.07    0.55
   2   5  15   33.57    2.08
   2   5  15   31.39    1.04
  -2  -5 -15   37.89    1.82
  -2  -5 -15   30.09    1.24
   2   5  16    9.53    1.93
   2   5  16    9.41    0.63
  -2  -5 -16    9.55    1.22
   2   5  17    5.95    1.97
   2   5  17    5.63    0.65
  -2  -5 -17    6.04    0.86
   2   5  18   41.42    1.08
  -2  -5 -18   42.10    1.83
   2   5  19    5.30    2.19
   2   5  19    1.43    0.74
  -2  -5 -19    2.87    1.04
   2   5  20   34.99    2.87
   2   5  20   27.95    1.11
  -2  -5 -20   29.11    1.41
   2   5  21   12.34    2.65
   2   6 -18   -0.25    3.73
  -2  -6  18    4.52    2.00
   2   6 -17   22.68    2.51
  -2  -6  17   25.27    2.16
   2   6 -16    0.22    2.10
  -2  -6  16    3.27    1.74
   2   6 -15    2.29    1.99
  -2  -6  15    1.37    2.59
   2   6 -14   17.49    2.05
  -2  -6  14   18.68    1.81
   2   6 -13   29.04    2.08
  -2  -6  13   29.82    1.78
   2   6 -12   13.34    2.68
  -2  -6  12   17.53    2.32
   2   6 -11   46.95    2.80
  -2  -6  11   44.62    1.77
   2   6 -10   29.25    1.67
  -2  -6  10   31.79    1.55
   2   6  -9    1.53    1.20
  -2  -6   9    1.05    1.07
   2   6  -8  139.77    2.81
  -2  -6   8  143.52    3.36
   2   6  -7   51.35    1.58
  -2  -6   7   58.96    2.06
   2   6  -6   36.25    1.30
  -2  -6   6   43.62    1.24
   2   6  -5   11.32    1.43
  -2  -6   5   12.27    0.87
   2   6  -4    3.92    1.31
  -2  -6   4    8.04    0.75
   2   6  -3   76.23    1.45
  -2  -6   3   75.98    1.70
   2   6  -2  193.32    3.29
  -2  -6   2  200.22    3.12
   2   6  -1  413.92    6.28
  -2  -6   1  420.26    6.53
   2   6   0 1900.84   57.94
  -2  -6   0 1968.34   59.23
   2   6   1    2.86    0.46
  -2  -6  -1    1.79    0.61
   2   6   2   17.36    0.48
  -2  -6  -2   17.45    0.55
   2   6   3   11.78    0.47
  -2  -6  -3   11.65    1.17
  -2  -6  -3   11.99    0.40
  -2  -6  -4    0.22    1.14
  -2  -6  -4    0.82    0.18
  -2  -6  -5   25.98    1.99
  -2  -6  -6   82.17    2.83
  -2  -6  -7   64.99    2.52
  -2  -6  -8  106.69    3.23
   2   6   9    1.16    1.36
  -2  -6  -9    4.50    1.23
   2   6  10   86.60    3.41
  -2  -6 -10   89.22    2.30
   2   6  11    1.29    1.46
  -2  -6 -11    2.75    1.27
  -2  -6 -11    1.38    0.28
   2   6  12   73.10    2.46
  -2  -6 -12   73.85    2.19
  -2  -6 -12   71.47    0.83
   2   6  13   26.43    2.94
  -2  -6 -13   32.11    2.62
  -2  -6 -13   26.28    0.76
   2   6  14   10.47    1.78
   2   6  14    7.46    0.56
  -2  -6 -14    9.94    1.55
  -2  -6 -14    7.81    0.75
   2   6  15   11.35    2.04
  -2  -6 -15   15.78    1.69
  -2  -6 -15   11.80    0.63
   2   6  16    5.12    2.05
   2   6  16    4.75    0.71
  -2  -6 -16    6.97    1.67
  -2  -6 -16    5.42    0.64
   2   6  17   10.51    2.21
   2   6  17    8.67    0.59
  -2  -6 -17    9.75    0.78
   2   6  18    9.92    3.46
  -2  -6 -18    4.52    1.15
   2   6  19   23.16    4.06
   2   6  20   49.07    4.78
   2   7 -17   16.99    2.49
  -2  -7  17   12.48    3.18
   2   7 -16    5.39    2.10
  -2  -7  16    1.91    1.82
   2   7 -15   10.64    2.17
  -2  -7  15   12.48    1.85
   2   7 -14   20.83    3.33
  -2  -7  14   23.71    1.87
   2   7 -13    8.21    2.67
  -2  -7  13    7.19    2.36
   2   7 -12   14.98    1.74
  -2  -7  12   16.78    1.59
   2   7 -11   49.94    2.08
  -2  -7  11   50.95    1.88
   2   7 -10   14.49    1.49
  -2  -7  10   12.91    1.37
   2   7  -9    6.74    1.31
  -2  -7   9    4.79    1.17
   2   7  -8   52.84    1.78
  -2  -7   8   54.04    2.20
   2   7  -7    1.26    1.08
  -2  -7   7    1.65    1.47
   2   7  -6   10.23    1.06
  -2  -7   6    9.84    0.99
   2   7  -5   18.39    1.05
  -2  -7   5   19.04    0.96
   2   7  -4   44.69    1.22
  -2  -7   4   48.35    1.16
   2   7  -3   22.18    1.30
  -2  -7   3   20.73    0.82
   2   7  -2    6.13    0.72
  -2  -7   2    7.67    0.63
   2   7  -1  107.65    2.04
  -2  -7   1  110.04    1.90
   2   7   0  573.31    9.52
  -2  -7   0  588.35    9.65
   2   7   1   47.35    0.84
  -2  -7  -1   46.85    0.73
   2   7   2  174.54    2.21
  -2  -7  -2  176.46    2.03
   2   7   3   51.18    0.77
  -2  -7  -3   51.67    1.76
  -2  -7  -3   51.12    0.64
  -2  -7  -4   41.65    1.66
  -2  -7  -4   36.95    0.36
  -2  -7  -5   48.41    1.75
  -2  -7  -6   78.60    2.17
  -2  -7  -7   42.55    1.72
  -2  -7  -8  136.73    3.04
  -2  -7  -9    2.96    1.36
   2   7  10   38.47    1.99
  -2  -7 -10   39.81    1.82
   2   7  11   67.43    2.43
  -2  -7 -11   68.04    3.21
   2   7  12   32.75    3.14
  -2  -7 -12   32.81    1.86
   2   7  13   10.12    1.91
  -2  -7 -13   11.31    1.69
   2   7  14    1.24    1.93
  -2  -7 -14    4.95    2.46
   2   7  15    5.72    3.07
  -2  -7 -15   -1.21    1.66
   2   7  16   13.91    3.51
  -2  -7 -16   21.95    2.02
  -2  -7 -16   15.79    0.74
   2   7  17   13.15    2.39
   2   7  18   13.20    2.49
   2   7  19   10.64    2.72
   2   7  20    4.08    2.65
   2   8 -17    4.22    2.43
  -2  -8  17    5.10    2.02
   2   8 -16    0.08    2.21
  -2  -8  16    5.59    1.88
   2   8 -15   21.28    3.53
  -2  -8  15   23.22    3.02
   2   8 -14    9.41    3.08
  -2  -8  14    5.44    2.63
   2   8 -13    8.24    1.92
  -2  -8  13    7.64    1.68
   2   8 -12   20.13    1.96
  -2  -8  12   21.27    1.73
   2   8 -11    4.07    1.55
  -2  -8  11    3.03    1.30
   2   8 -10   39.80    1.93
  -2  -8  10   44.72    1.75
   2   8  -9   53.16    1.97
  -2  -8   9   58.72    1.78
   2   8  -8   68.66    2.04
  -2  -8   8   70.36    2.53
   2   8  -7   24.48    1.36
  -2  -8   7   22.70    1.83
   2   8  -6   10.04    1.12
  -2  -8   6   12.02    1.49
   2   8  -5   -0.45    0.93
  -2  -8   5    1.58    1.28
   2   8  -4    0.03    0.86
  -2  -8   4    0.54    1.16
   2   8  -3    4.16    0.80
  -2  -8   3    4.61    1.05
   2   8  -2   31.51    1.37
  -2  -8   2   31.71    0.87
   2   8  -1   64.73    1.25
  -2  -8   1   69.21    1.15
   2   8   0  224.59    3.50
   2   8   1    5.04    0.78
  -2  -8  -1    6.25    0.43
   2   8   2    1.69    0.60
  -2  -8  -2   -2.00    1.28
   2   8   3   76.25    1.02
  -2  -8  -3   79.62    3.10
  -2  -8  -3   77.38    0.88
  -2  -8  -4   -0.21    2.10
  -2  -8  -5   22.68    2.39
  -2  -8  -6   93.18    2.56
  -2  -8  -7   98.94    2.70
  -2  -8  -8   74.14    2.43
  -2  -8  -9    1.81    1.49
  -2  -8 -10   33.34    2.74
  -2  -8 -11   79.63    2.57
   2   8  12   38.78    2.43
  -2  -8 -12   37.01    2.13
   2   8  13   77.32    3.10
  -2  -8 -13   78.38    3.92
   2   8  14   45.95    3.95
  -2  -8 -14   48.28    2.35
   2   8  15    3.14    2.14
  -2  -8 -15   -0.95    1.79
   2   8  16   14.10    2.44
  -2  -8 -16   14.87    3.16
   2   8  17   10.24    2.59
  -2  -8 -17   11.19    2.09
   2   8  18    0.26    2.56
   2   8  19    7.32    2.73
   2   9 -16    1.10    3.64
  -2  -9  16    4.99    3.00
   2   9 -15    2.64    3.21
  -2  -9  15    1.61    1.78
   2   9 -14   13.72    2.12
  -2  -9  14   13.97    1.88
   2   9 -13    2.91    1.87
  -2  -9  13    1.01    1.61
   2   9 -12    3.41    1.72
  -2  -9  12    0.62    1.52
   2   9 -11   24.37    1.94
  -2  -9  11   27.92    1.70
   2   9 -10    2.68    1.54
  -2  -9  10    2.62    2.05
   2   9  -9   84.82    3.37
  -2  -9   9   83.21    3.06
   2   9  -8   22.15    2.31
  -2  -9   8   23.68    2.06
   2   9  -7   12.69    1.94
  -2  -9   7    8.73    1.69
   2   9  -6   40.63    2.21
  -2  -9   6   43.29    1.95
   2   9  -5    3.83    1.57
  -2  -9   5    5.81    1.38
   2   9  -4   31.68    1.76
  -2  -9   4   32.62    1.54
   2   9  -3   21.25    1.03
  -2  -9   3   21.98    0.89
   2   9  -2   34.10    1.08
  -2  -9   2   36.55    0.99
   2   9  -1  437.51    8.03
  -2  -9   1  470.43    7.96
   2   9   0   16.38    0.75
  -2  -9   0   16.10    0.62
   2   9   1    1.66    0.54
  -2  -9  -1    0.79    0.43
   2   9   2   80.51    1.11
  -2  -9  -2   89.31    2.50
  -2  -9  -2   82.35    1.19
   2   9   3    0.35    0.46
  -2  -9  -3    1.69    1.42
  -2  -9  -3    0.81    0.35
  -2  -9  -4   67.76    2.34
  -2  -9  -5    0.09    2.31
  -2  -9  -6   11.92    1.69
  -2  -9  -7  134.27    3.40
  -2  -9  -8   15.92    1.80
  -2  -9  -9   32.67    2.03
  -2  -9 -10    5.07    2.66
  -2  -9 -11    0.87    1.73
  -2  -9 -12   66.04    2.67
  -2  -9 -13   29.53    3.44
   2   9  14   76.64    3.61
  -2  -9 -14   78.05    3.16
   2   9  15   22.95    2.66
  -2  -9 -15   22.45    3.41
   2   9  16   25.17    2.93
  -2  -9 -16   29.22    2.48
   2   9  17   10.22    4.25
  -2  -9 -17   14.25    2.29
   2   9  18    5.70    4.28
  -2  -9 -18    0.85    2.19
   2  10 -15    0.52    3.45
  -2 -10  15    5.55    1.93
   2  10 -14    9.47    2.17
  -2 -10  14    6.57    1.87
   2  10 -13   13.48    2.17
  -2 -10  13   16.88    1.80
   2  10 -12   -0.31    1.84
  -2 -10  12    4.02    2.33
   2  10 -11    2.74    1.72
  -2 -10  11    1.26    2.30
   2  10 -10    1.56    1.57
  -2 -10  10    1.94    2.09
   2  10  -9   23.06    2.52
  -2 -10   9   22.22    2.24
   2  10  -8   12.75    2.21
  -2 -10   8   13.08    1.98
   2  10  -7    7.28    2.03
  -2 -10   7    8.08    1.78
   2  10  -6    4.12    1.80
  -2 -10   6    2.95    1.56
   2  10  -5   27.12    1.94
  -2 -10   5   25.93    1.67
   2  10  -4    6.70    1.55
  -2 -10   4    5.54    0.87
   2  10  -3    9.87    1.44
  -2 -10   3   10.74    0.86
   2  10  -2    3.88    0.84
  -2 -10   2    4.33    1.09
   2  10  -1   97.25    1.80
  -2 -10   1  110.42    1.71
   2  10   0    6.48    0.69
  -2 -10   0    7.86    0.57
   2  10   1    0.85    0.85
  -2 -10  -1    0.99    0.45
   2  10   2   29.12    0.96
  -2 -10  -2   33.23    2.85
  -2 -10  -2   29.55    0.76
   2  10   3   20.45    0.65
  -2 -10  -3   22.66    1.82
  -2 -10  -3   20.76    0.54
  -2 -10  -4   -1.99    1.61
  -2 -10  -5   44.33    2.20
  -2 -10  -6    1.66    2.61
  -2 -10  -7   27.14    2.06
  -2 -10  -8   22.12    1.98
  -2 -10  -9    3.34    2.63
  -2 -10 -10   29.79    2.21
  -2 -10 -11    6.19    1.92
  -2 -10 -12    6.95    3.08
  -2 -10 -13    2.15    1.99
  -2 -10 -14    1.02    2.05
  -2 -10 -15   27.40    3.92
  -2 -10 -16   72.04    3.39
   2  10  17    9.46    2.79
  -2 -10 -17    2.96    3.52
   2  11 -13   14.37    2.26
  -2 -11  13   15.71    2.89
   2  11 -12    2.64    1.90
  -2 -11  12   -0.57    1.61
   2  11 -11    3.37    1.80
  -2 -11  11    2.21    1.58
   2  11 -10    5.09    1.72
  -2 -11  10    6.32    1.51
   2  11  -9   10.15    2.56
  -2 -11   9    9.83    1.47
   2  11  -8    3.60    2.25
  -2 -11   8    5.99    1.26
   2  11  -7    3.71    2.05
  -2 -11   7    2.22    1.79
   2  11  -6    6.92    1.96
  -2 -11   6    4.39    1.66
   2  11  -5    1.84    1.75
  -2 -11   5    2.68    1.00
   2  11  -4   -0.55    1.54
  -2 -11   4    0.11    0.89
   2  11  -3    8.94    1.56
  -2 -11   3    9.61    1.35
   2  11  -2    8.53    0.95
  -2 -11   2    8.16    0.79
   2  11  -1   44.17    1.23
  -2 -11   1   42.84    1.45
   2  11   0    0.58    1.08
  -2 -11   0    0.45    0.57
   2  11   1    0.51    0.91
  -2 -11  -1    2.38    1.78
  -2 -11  -1    1.00    0.73
   2  11   2    1.13    0.77
  -2 -11  -2   -1.91    1.72
  -2 -11  -2    0.76    0.40
   2  11   3    1.37    0.56
  -2 -11  -3    0.36    2.76
  -2 -11  -4   20.64    2.08
  -2 -11  -5   20.75    2.03
  -2 -11  -6   52.99    3.75
  -2 -11  -7   35.49    2.30
  -2 -11  -8    1.90    1.91
  -2 -11  -9    5.32    1.88
  -2 -11 -10   12.01    2.12
  -2 -11 -11   -0.93    2.08
  -2 -11 -13    1.20    2.14
  -2 -11 -14    0.69    2.14
  -2 -11 -15    2.17    2.29
  -2 -11 -16   15.84    2.59
   2  12 -12    4.11    2.05
  -2 -12  12    2.44    1.65
   2  12 -11    9.57    1.94
  -2 -12  11    2.22    1.70
   2  12 -10    3.52    1.81
  -2 -12  10    5.55    1.54
   2  12  -9    4.78    2.54
  -2 -12   9    3.57    1.39
   2  12  -8    0.57    2.34
  -2 -12   8    1.64    1.26
   2  12  -7    0.98    2.17
  -2 -12   7    2.36    1.24
   2  12  -6    4.12    2.04
  -2 -12   6    2.28    1.73
   2  12  -5    4.52    1.84
  -2 -12   5    0.45    1.01
   2  12  -4   13.29    1.83
  -2 -12   4    9.29    1.01
   2  12  -3    1.80    1.02
  -2 -12   3   -0.39    1.28
   2  12  -2   22.26    1.17
  -2 -12   2   23.75    1.02
   2  12  -1   12.36    1.41
  -2 -12   1   10.40    1.13
   2  12   0    0.77    1.17
  -2 -12   0    3.15    1.84
  -2 -12   0    0.69    0.91
   2  12   1    8.48    1.10
  -2 -12  -1   18.63    3.05
   2  12   2    1.44    0.85
  -2 -12  -2    1.81    1.88
  -2 -12  -2    2.50    0.66
   2  12   3    1.34    0.38
  -2 -12  -3    2.50    1.88
  -2 -12  -4   -1.07    2.96
  -2 -12  -5   -3.92    1.85
  -2 -12  -6   35.05    2.50
  -2 -12  -7   12.97    3.23
  -2 -12  -8   14.06    2.24
  -2 -12  -9   38.32    2.68
  -2 -12 -10    2.46    2.18
  -2 -12 -11    2.35    2.18
  -2 -12 -13    0.32    2.32
  -2 -12 -14    7.54    3.67
   2  13 -10   13.43    2.01
  -2 -13  10   11.60    1.71
   2  13  -9    2.79    1.73
  -2 -13   9    1.58    1.46
   2  13  -8    3.51    1.61
  -2 -13   8    2.74    1.38
   2  13  -7    7.97    2.44
  -2 -13   7   10.20    1.35
   2  13  -6    3.14    2.12
  -2 -13   6    1.29    1.81
   2  13  -5    2.51    1.31
  -2 -13   5    0.46    1.10
   2  13  -4    0.23    1.21
  -2 -13   4   -0.77    0.99
   2  13  -3    1.34    1.07
  -2 -13   3    2.58    1.37
   2  13  -2   32.21    1.33
  -2 -13   2   35.40    1.18
   2  13  -1    2.23    1.37
  -2 -13   1   -4.93    2.07
  -2 -13   1   -0.11    0.72
   2  13   0    3.44    0.85
  -2 -13   0    4.68    3.27
  -2 -13   0    3.49    0.69
   2  13   1   11.24    1.23
  -2 -13  -1   17.62    2.24
   2  13   2    0.66    0.83
  -2 -13  -2    4.29    3.22
  -2 -13  -3    4.54    2.15
  -2 -13  -4    1.90    2.10
  -2 -13  -5    2.50    3.14
  -2 -13  -6    6.79    2.14
  -2 -13  -7    2.19    2.18
  -2 -13  -8    4.93    2.31
  -2 -13  -9    9.17    2.47
  -2 -13 -10    5.46    3.59
  -2 -13 -11    6.41    2.29
  -2 -13 -12   -1.98    3.60
  -2 -13 -13    3.16    2.39
   2  14  -7    1.47    1.62
  -2 -14   7    0.41    1.29
   2  14  -6   20.59    1.75
  -2 -14   6   20.17    2.22
   2  14  -5    0.26    1.40
  -2 -14   5   -0.22    1.13
   2  14  -4   25.69    1.63
  -2 -14   4   27.43    1.36
   2  14  -3    2.94    1.20
  -2 -14   3    2.33    1.52
   2  14  -2   -0.87    1.62
  -2 -14   2    1.23    2.23
  -2 -14   2    0.12    0.84
   2  14  -1    0.66    1.51
  -2 -14   1    3.95    3.49
  -2 -14   1    1.60    0.77
   2  14   0   -0.35    0.83
  -2 -14   0   -1.08    2.16
  -2 -14   0    0.26    0.65
  -2 -14  -1    9.13    3.57
  -2 -14  -2    4.84    2.28
  -2 -14  -3    4.95    3.42
  -2 -14  -4    4.45    2.26
  -2 -14  -5    3.14    2.26
  -2 -14  -6    6.95    2.28
  -2 -14  -7    4.37    2.41
  -2 -14  -8   -0.37    3.68
  -2 -14  -9   14.53    2.54
  -2 -14 -10    2.91    3.66
   2  15  -3    6.97    2.02
  -2 -15   3    9.85    2.66
  -2 -15   3    7.59    1.61
   2  15  -2    5.11    1.16
  -2 -15   2    9.80    3.93
  -2 -15   2    7.56    1.40
  -2 -15   1    0.97    2.42
  -2 -15   0    3.77    3.80
  -2 -15  -1   -1.89    2.35
  -2 -15  -2    5.68    3.73
  -2 -15  -3    7.35    2.44
  -2 -15  -4    0.39    3.67
  -2 -15  -5    7.24    2.52
  -2 -15  -6   -3.72    3.79
  -3  13   3    3.22    2.13
  -3  13   3    7.36    2.84
  -3  13   2   12.32    1.56
  -3  13   2   17.78    1.97
  -3  13   1    1.63    1.43
  -3  13   1    2.58    1.89
  -3  13   0   21.55    2.57
  -3  13   0   24.25    3.30
  -3  13  -1    1.63    1.52
  -3  13  -1    3.53    1.93
  -3  13  -2    6.67    2.54
  -3  13  -2    9.48    2.19
  -3  13  -3   20.65    1.89
  -3  12   8    9.95    2.58
  -3  12   7    6.98    1.29
  -3  12   6   13.51    1.99
  -3  12   6   13.53    2.76
  -3  12   5    7.20    1.26
  -3  12   5    5.33    1.75
  -3  12   4    1.25    1.23
  -3  12   4    4.80    1.68
  -3  12   3    2.89    2.00
  -3  12   3    1.37    1.64
  -3  12   2   15.98    1.48
  -3  12   2   17.25    2.89
  -3  12   1    8.06    2.17
  -3  12   1    8.17    1.88
  -3  12   0    2.40    1.38
  -3  12   0    2.27    1.83
  -3  12  -1   19.79    1.63
  -3  12  -1   20.56    3.25
  -3  12  -2    1.82    1.49
  -3  12  -2    7.80    1.93
  -3  12  -3    4.75    1.52
  -3  12  -4    1.89    2.37
  -3  12  -5    3.94    1.65
  -3  12  -6   13.15    2.82
  -3  12  -7   10.92    1.88
  -3  12  -8   -1.40    2.73
  -3  11  10    2.61    1.80
  -3  11  10    0.74    1.23
  -3  11  10   -0.62    1.52
  -3  11   9    5.12    1.22
  -3  11   9    5.71    1.64
  -3  11   8   -0.66    1.82
  -3  11   8   -1.45    1.54
  -3  11   7    1.32    1.18
  -3  11   7    4.12    2.41
  -3  11   6   14.98    2.03
  -3  11   6   19.03    2.65
  -3  11   5    1.36    1.18
  -3  11   5    0.66    1.58
  -3  11   4   -0.26    1.18
  -3  11   4    1.97    1.58
  -3  11   3    2.27    1.21
  -3  11   3    6.63    1.62
  -3  11   2    7.58    1.25
  -3  11   2    8.45    2.61
  -3  11   1    7.43    2.02
  -3  11   1    8.77    2.74
  -3  11   0   11.06    1.39
  -3  11   0   10.74    1.83
  -3  11  -1   20.27    2.28
  -3  11  -1   16.29    2.05
  -3  11  -2   26.30    1.70
  -3  11  -3    1.33    2.16
  -3  11  -4   -1.67    1.49
  -3  11  -5   13.71    2.41
  -3  11  -6    2.28    1.55
  -3  11  -7    3.46    2.55
  -3  11  -8    1.58    1.63
  -3  11  -9    7.49    2.88
  -3  11 -10   11.63    2.07
  -3  11 -11    0.65    1.98
  -3  10  12    4.45    2.04
  -3  10  12    4.72    1.59
  -3  10  11    0.49    2.81
  -3  10  11    2.78    1.56
  -3  10  10    4.43    1.78
  -3  10  10    4.08    1.23
  -3  10  10    5.28    1.53
  -3  10   9   11.48    1.73
  -3  10   9   11.02    1.32
  -3  10   9   10.28    1.64
  -3  10   8    5.47    2.35
  -3  10   8    4.22    1.85
  -3  10   8    7.31    1.57
  -3  10   7    0.82    1.37
  -3  10   7    0.75    1.14
  -3  10   7    2.31    2.30
  -3  10   6   20.40    2.00
  -3  10   6   24.49    2.54
  -3  10   5    0.34    1.10
  -3  10   5   -1.29    1.50
  -3  10   4   -0.28    1.11
  -3  10   4    3.90    1.52
  -3  10   3    9.70    1.20
  -3  10   3    7.53    1.52
  -3  10   2    2.61    1.10
  -3  10   2    0.90    1.57
  -3  10   1   11.39    1.25
  -3  10   1   14.06    2.58
  -3  10   0   15.71    1.37
  -3  10   0   19.11    1.83
  -3  10  -1    3.45    1.21
  -3  10  -1    0.50    1.71
  -3  10  -2   52.88    2.63
  -3  10  -3   13.36    1.47
  -3  10  -4    3.74    2.10
  -3  10  -5   21.23    1.56
  -3  10  -6    8.60    2.30
  -3  10  -7   13.18    1.69
  -3  10  -8   11.56    2.62
  -3  10  -9    4.55    1.75
  -3  10 -10    7.84    2.73
  -3  10 -11    4.83    1.91
  -3  10 -12   16.16    3.18
   3 -10  13    3.14    1.95
  -3  10 -13    2.53    2.05
  -3   9  13   11.40    2.11
  -3   9  13    9.63    2.41
  -3   9  12    8.18    1.89
  -3   9  12    7.28    1.57
  -3   9  11    7.43    1.77
  -3   9  11    6.53    1.54
  -3   9  10    1.75    2.39
  -3   9  10   -0.40    1.42
  -3   9   9   37.59    2.00
  -3   9   9   37.66    1.88
  -3   9   8    5.28    2.17
  -3   9   8    6.48    2.29
  -3   9   7    3.34    1.30
  -3   9   7    0.71    1.11
  -3   9   7    1.84    2.21
  -3   9   6   41.07    2.35
  -3   9   6   39.93    2.12
  -3   9   6   39.79    2.76
  -3   9   5    7.31    1.10
  -3   9   5    7.49    1.50
  -3   9   4    6.90    1.67
  -3   9   4    5.06    1.50
  -3   9   3    2.97    1.09
  -3   9   3    6.68    1.47
  -3   9   2    4.04    1.60
  -3   9   2    4.46    1.51
  -3   9   1   27.26    1.36
  -3   9   1   25.31    2.66
  -3   9   0   17.76    1.90
  -3   9   0   16.50    1.70
  -3   9  -1   35.60    1.52
  -3   9  -1   36.05    2.05
  -3   9  -2   44.04    1.65
  -3   9  -3   78.21    2.11
  -3   9  -4   20.42    1.45
  -3   9  -5    6.19    2.01
  -3   9  -6    6.72    1.38
  -3   9  -7   11.06    2.27
  -3   9  -8   13.98    1.60
  -3   9  -9    1.93    2.43
  -3   9 -10    8.23    1.75
   3  -9  11    1.28    1.66
  -3   9 -11    1.63    2.62
   3  -9  12   36.44    2.22
  -3   9 -12   32.13    2.28
   3  -9  13    3.11    1.86
  -3   9 -13   -0.23    3.04
   3  -9  14    9.74    2.04
  -3   9 -14    7.31    2.16
  -3   8  15    3.97    3.31
  -3   8  15    0.63    1.55
  -3   8  14    9.46    2.11
  -3   8  14   11.70    2.44
  -3   8  13   34.12    2.35
  -3   8  13   33.82    2.76
  -3   8  12   -0.25    1.74
  -3   8  12   -1.91    1.42
  -3   8  11    3.02    1.57
  -3   8  11    2.66    1.45
  -3   8  10   14.61    2.49
  -3   8  10   18.30    1.58
  -3   8   9    1.95    2.12
  -3   8   9    1.60    2.10
  -3   8   8   23.94    1.54
  -3   8   8   25.18    2.41
  -3   8   7   14.60    2.00
  -3   8   7   12.12    2.26
  -3   8   6    1.57    1.07
  -3   8   6    3.29    1.35
  -3   8   5   10.23    1.08
  -3   8   5   13.66    1.11
  -3   8   5    8.79    1.51
  -3   8   4    0.89    0.87
  -3   8   4   -1.15    1.54
  -3   8   4    3.03    1.34
  -3   8   3   15.63    1.18
  -3   8   3   15.09    1.56
  -3   8   2   11.13    1.68
  -3   8   2   13.21    1.52
  -3   8   1   16.17    1.17
  -3   8   1   15.91    2.43
  -3   8   0   72.46    1.82
  -3   8   0   75.65    2.42
  -3   8  -1   28.28    1.93
  -3   8  -1   28.84    1.82
  -3   8  -2   67.72    1.83
  -3   8  -3    0.25    1.72
  -3   8  -4   11.36    1.24
  -3   8  -5   -0.26    1.18
  -3   8  -6    8.67    2.07
  -3   8  -7    2.42    1.31
  -3   8  -8   39.96    2.73
  -3   8  -9    0.97    1.41
   3  -8  10   10.73    0.51
   3  -8  10   13.50    1.71
  -3   8 -10   12.69    1.69
   3  -8  11    1.01    1.57
  -3   8 -11    0.23    1.57
   3  -8  12    3.82    1.69
  -3   8 -12    6.34    1.73
   3  -8  13    6.47    2.76
  -3   8 -13    7.45    1.90
   3  -8  14    0.61    2.82
  -3   8 -14    6.23    1.92
   3  -8  15    3.37    1.92
  -3   8 -15    3.98    2.00
   3  -7 -16    1.67    1.91
  -3   7  16    4.41    2.19
  -3   7  16    1.24    1.60
   3  -7 -15    3.79    1.88
  -3   7  15   -1.41    2.03
  -3   7  15    4.38    2.33
   3  -7 -14    1.43    1.73
  -3   7  14    0.21    1.86
  -3   7  14   -1.77    2.26
  -3   7  13    7.74    1.82
  -3   7  13    2.96    1.51
  -3   7  12    7.28    1.75
  -3   7  12    7.44    1.51
  -3   7  11   -1.27    1.49
  -3   7  11    0.69    1.41
  -3   7  10    1.59    1.42
  -3   7  10    1.15    2.13
  -3   7   9   30.76    2.28
  -3   7   9   24.40    2.46
  -3   7   8    8.62    1.91
  -3   7   8    5.77    1.38
  -3   7   7   62.16    1.76
  -3   7   7   57.10    2.06
  -3   7   6    1.69    1.54
  -3   7   6    3.77    1.36
  -3   7   5   78.19    2.24
  -3   7   5   76.71    2.28
  -3   7   4    1.10    0.80
  -3   7   4    1.91    1.31
  -3   7   3   18.71    1.26
  -3   7   3   17.48    1.14
  -3   7   3   21.03    1.52
  -3   7   2   53.96    2.13
  -3   7   2   60.60    2.85
  -3   7   1  123.06    2.40
  -3   7   1  122.91    3.86
  -3   7   0    6.68    1.06
  -3   7   0   10.15    1.43
  -3   7  -1  108.39    2.91
  -3   7  -1  108.34    2.82
  -3   7  -2   22.80    1.24
  -3   7  -3    5.46    1.07
  -3   7  -4  104.01    2.98
  -3   7  -5    0.61    1.09
  -3   7  -6   26.10    1.50
  -3   7  -7    9.74    1.99
  -3   7  -8    1.44    1.26
  -3   7  -9   27.96    1.69
   3  -7  10    8.84    1.53
  -3   7 -10    6.68    2.32
   3  -7  11    7.11    0.72
   3  -7  11   10.10    1.58
  -3   7 -11    9.67    1.61
   3  -7  12   20.70    2.53
  -3   7 -12   20.26    2.62
   3  -7  13   -0.14    0.92
   3  -7  13    4.12    2.39
  -3   7 -13    2.00    1.67
   3  -7  14    7.94    1.74
  -3   7 -14    9.65    2.80
   3  -7  15    1.58    1.73
  -3   7 -15    1.06    1.92
   3  -7  16   -0.40    1.81
  -3   7 -16   -0.18    1.88
   3  -7  17    1.69    1.80
  -3   7 -17   -0.54    2.07
   3  -6 -16    5.97    2.00
  -3   6  16    6.39    2.21
  -3   6  16    5.91    1.65
   3  -6 -15   -0.14    1.77
  -3   6  15    3.21    1.91
  -3   6  15    0.53    2.27
   3  -6 -14   10.67    1.79
  -3   6  14   12.11    2.93
  -3   6  14    7.07    1.56
   3  -6 -13    7.44    1.69
  -3   6  13    6.53    2.67
  -3   6  13    5.44    1.50
   3  -6 -12   20.54    2.77
  -3   6  12   22.05    2.73
  -3   6  12   19.54    1.69
   3  -6 -11   12.75    1.66
  -3   6  11   12.70    1.58
  -3   6  11   11.19    2.25
   3  -6 -10    0.16    1.47
  -3   6  10    1.86    1.30
  -3   6  10    4.37    1.38
  -3   6   9   28.81    1.51
  -3   6   9   31.03    1.61
  -3   6   8    8.55    1.15
  -3   6   8    6.61    1.38
  -3   6   7  102.13    2.91
  -3   6   7  101.28    2.61
  -3   6   6   67.82    1.66
  -3   6   6   75.66    2.14
  -3   6   5   25.21    1.53
  -3   6   5   24.04    1.55
  -3   6   4    2.97    1.13
  -3   6   4    2.83    1.97
  -3   6   3   39.85    1.31
  -3   6   3   38.42    2.43
  -3   6   2   76.39    1.22
  -3   6   2   69.55    1.66
  -3   6   2   70.48    2.86
  -3   6   1    0.54    1.38
  -3   6   1    1.48    1.25
  -3   6   0   14.38    1.03
  -3   6   0   13.69    1.35
  -3   6  -1  179.02    3.11
  -3   6  -1  189.03    3.78
  -3   6  -2    5.03    1.49
  -3   6  -3   15.81    1.09
  -3   6  -4   27.72    1.27
  -3   6  -5    2.36    1.06
  -3   6  -6   -2.29    1.64
  -3   6  -7   37.09    1.51
  -3   6  -8    5.11    1.18
   3  -6   9   17.97    1.45
  -3   6  -9   19.43    2.17
   3  -6  10    2.40    0.55
   3  -6  10    2.94    1.33
  -3   6 -10    2.81    1.34
   3  -6  11   24.59    0.93
   3  -6  11   27.49    2.39
  -3   6 -11   29.08    1.71
   3  -6  12    8.38    0.98
   3  -6  12    9.34    2.23
  -3   6 -12   10.79    1.54
   3  -6  13    0.07    0.67
   3  -6  13    0.60    1.41
  -3   6 -13    1.52    1.52
   3  -6  14    6.55    0.82
   3  -6  14    6.96    1.59
  -3   6 -14    8.02    2.52
   3  -6  15    9.09    0.94
   3  -6  15   10.09    1.72
  -3   6 -15    9.37    1.83
   3  -6  16    1.30    1.46
   3  -6  16   -1.36    1.60
  -3   6 -16   -0.56    2.81
   3  -6  17    2.21    1.64
   3  -6  17    5.44    1.78
  -3   6 -17    4.31    1.99
   3  -5 -17    6.84    2.03
  -3   5  17    3.90    2.19
  -3   5  17    7.04    1.70
   3  -5 -16   19.28    2.22
  -3   5  16   20.13    2.27
  -3   5  16   18.74    2.72
   3  -5 -15    2.68    1.88
  -3   5  15    3.35    1.95
  -3   5  15    3.65    1.51
   3  -5 -14    6.75    1.82
  -3   5  14   10.67    1.85
  -3   5  14    7.02    1.57
   3  -5 -13    6.40    1.73
  -3   5  13    6.09    2.56
  -3   5  13    6.42    2.27
   3  -5 -12    4.84    2.39
  -3   5  12   -1.28    2.27
  -3   5  12   -2.51    2.10
   3  -5 -11   10.20    1.64
  -3   5  11   13.80    2.25
  -3   5  11   11.11    1.45
   3  -5 -10    4.09    1.42
  -3   5  10    3.20    1.97
  -3   5  10    5.27    1.40
   3  -5  -9   68.87    3.16
  -3   5   9   74.47    2.74
  -3   5   9   73.26    2.22
   3  -5  -8   36.74    1.75
  -3   5   8   36.21    1.44
  -3   5   8   34.25    2.43
  -3   5   7   42.19    1.38
  -3   5   7   40.72    2.41
  -3   5   6   24.45    1.05
  -3   5   6   24.05    2.20
  -3   5   5   82.59    2.04
  -3   5   5   81.27    2.17
  -3   5   4   23.26    0.86
  -3   5   4   24.30    1.44
  -3   5   3   89.01    1.40
  -3   5   3   90.80    2.25
  -3   5   2    5.24    0.76
  -3   5   2    6.92    1.15
  -3   5   1   44.90    0.93
  -3   5   1   45.47    1.68
  -3   5   0    8.06    0.93
  -3   5   0    9.49    1.26
  -3   5  -1   47.40    1.31
  -3   5  -1   47.88    1.73
  -3   5  -2   24.60    1.11
  -3   5  -3   35.02    1.71
  -3   5  -4    0.74    1.35
  -3   5  -5    0.31    0.94
  -3   5  -6    4.72    1.06
  -3   5  -7   34.28    1.37
  -3   5  -8    1.94    1.60
   3  -5   9   19.77    1.35
  -3   5  -9   18.51    1.33
   3  -5  10    2.05    0.62
   3  -5  10    2.96    1.22
  -3   5 -10    2.25    1.19
   3  -5  11   29.75    0.77
   3  -5  11   32.29    2.29
  -3   5 -11   30.21    2.30
   3  -5  12    4.65    0.99
   3  -5  12    6.20    1.30
  -3   5 -12    4.45    1.37
   3  -5  13   -0.20    1.09
   3  -5  13   -2.07    1.32
  -3   5 -13    0.95    1.41
   3  -5  14    2.52    1.26
   3  -5  14    4.45    1.41
  -3   5 -14    1.60    2.31
   3  -5  15    2.23    1.45
   3  -5  15    2.51    1.52
  -3   5 -15    2.38    1.57
   3  -5  16   13.99    1.74
   3  -5  16   12.35    2.50
  -3   5 -16   13.57    2.84
   3  -5  17   35.53    1.64
   3  -5  17   34.80    3.14
  -3   5 -17   41.75    2.31
   3  -5  18   22.48    1.54
   3  -5  18   23.52    3.04
  -3   5 -18   26.31    3.38
   3  -4 -18    5.48    2.14
  -3   4  18    4.22    2.30
  -3   4  18    4.10    1.81
   3  -4 -17   11.45    2.18
  -3   4  17   12.22    2.25
  -3   4  17   14.48    2.79
   3  -4 -16    7.60    2.03
  -3   4  16    8.06    2.07
  -3   4  16    9.81    1.60
   3  -4 -15    1.79    1.77
  -3   4  15    1.82    1.83
  -3   4  15    3.05    1.54
   3  -4 -14   23.46    2.04
  -3   4  14   25.91    1.99
  -3   4  14   30.19    2.62
   3  -4 -13    6.47    1.71
  -3   4  13    6.78    2.53
  -3   4  13    7.99    1.46
   3  -4 -12    5.01    2.50
  -3   4  12    9.35    2.24
  -3   4  12    7.09    1.41
   3  -4 -11    4.48    1.46
  -3   4  11    0.67    1.29
  -3   4  11   -1.27    1.35
   3  -4 -10    1.28    1.43
  -3   4  10    2.75    1.15
  -3   4  10    1.63    2.09
   3  -4  -9   97.62    3.50
  -3   4   9   96.53    2.18
  -3   4   9   96.52    2.48
   3  -4  -8   25.27    1.59
  -3   4   8   24.14    1.22
  -3   4   8   24.28    1.49
   3  -4  -7   53.49    1.84
  -3   4   7   51.23    1.39
  -3   4   7   51.68    1.80
   3  -4  -6   23.06    1.42
  -3   4   6   17.59    1.38
  -3   4   6   17.89    1.38
  -3   4   5   44.42    1.49
  -3   4   5   41.08    1.61
  -3   4   4   34.68    0.91
  -3   4   4   33.23    1.49
  -3   4   3   42.90    1.18
  -3   4   3   43.09    1.59
  -3   4   2   35.96    0.95
  -3   4   2   37.33    1.47
  -3   4   1  129.08    1.64
  -3   4   1  123.87    2.66
  -3   4   0   42.62    0.62
  -3   4   0   41.39    2.23
  -3   4  -1   91.87    1.79
  -3   4  -1   99.86    2.91
  -3   4  -2    5.40    0.86
  -3   4  -3  114.11    2.00
  -3   4  -4    1.04    0.85
  -3   4  -5   16.52    1.03
  -3   4  -6   26.28    1.70
  -3   4  -7   47.02    1.43
   3  -4   8   26.65    0.48
  -3   4  -8   28.80    1.26
   3  -4   9    2.84    0.54
   3  -4   9    4.09    1.05
   3  -4  10    4.98    0.72
   3  -4  10    4.81    1.12
  -3   4 -10    5.74    1.71
   3  -4  11   11.68    0.64
   3  -4  11   14.42    1.81
  -3   4 -11    9.44    1.28
   3  -4  12    0.72    1.02
   3  -4  12    1.58    1.13
  -3   4 -12    1.32    1.19
   3  -4  13    3.99    0.80
   3  -4  13    5.51    1.26
  -3   4 -13    4.73    1.34
   3  -4  14    4.47    0.90
   3  -4  14    6.58    1.35
  -3   4 -14    4.13    1.40
   3  -4  15   -0.50    0.96
   3  -4  15    0.94    2.09
  -3   4 -15   -1.10    1.42
   3  -4  16    0.91    1.07
   3  -4  16   -0.50    2.22
  -3   4 -16    2.82    2.45
   3  -4  17   22.62    1.43
   3  -4  17   24.01    1.76
  -3   4 -17   22.55    1.90
   3  -4  18   15.60    2.26
   3  -4  18   22.42    1.81
  -3   4 -18   19.99    2.07
   3  -4  19    4.67    2.23
   3  -4  19    8.63    1.73
  -3   4 -19    7.83    1.96
   3  -3 -18   10.09    2.41
  -3   3  18   12.80    3.75
  -3   3  18   16.29    1.98
   3  -3 -17   13.89    2.23
  -3   3  17   14.76    2.22
  -3   3  17   11.54    2.71
   3  -3 -16   15.09    2.15
  -3   3  16   17.91    2.15
  -3   3  16   18.36    1.87
   3  -3 -15   44.16    2.50
  -3   3  15   49.30    2.41
  -3   3  15   42.53    3.00
   3  -3 -14   10.18    1.83
  -3   3  14    9.86    1.76
  -3   3  14    8.97    1.58
   3  -3 -13   74.87    2.65
  -3   3  13   73.80    3.42
  -3   3  13   71.70    2.38
   3  -3 -12   30.82    3.00
  -3   3  12   39.05    1.81
  -3   3  12   35.70    2.57
   3  -3 -11    6.79    1.48
  -3   3  11    8.04    1.34
  -3   3  11   10.54    1.36
   3  -3 -10   52.67    2.09
  -3   3  10   52.66    1.70
  -3   3  10   53.40    1.93
   3  -3  -9   10.52    2.20
  -3   3   9    9.95    1.09
  -3   3   9    9.21    1.43
   3  -3  -8   23.36    1.60
  -3   3   8   25.76    1.17
  -3   3   8   22.22    2.22
   3  -3  -7   28.75    1.54
  -3   3   7   30.67    1.60
  -3   3   7   30.58    2.17
   3  -3  -6   19.23    1.37
  -3   3   6   23.61    1.34
  -3   3   6   22.90    1.35
   3  -3  -5  127.55    3.52
  -3   3   5  127.80    2.39
  -3   3   5  127.66    2.70
   3  -3  -4    7.22    1.20
  -3   3   4    9.86    0.95
  -3   3   4    5.21    1.16
  -3   3   3   30.87    0.74
  -3   3   3   28.81    1.50
  -3   3   2  162.93    1.93
  -3   3   2  156.05    3.07
  -3   3   1   16.50    0.61
  -3   3   1   17.02    1.23
  -3   3   0  103.28    1.13
  -3   3   0  100.65    2.23
  -3   3  -1   30.15    0.30
  -3   3  -1   29.13    1.35
  -3   3  -2   46.35    1.20
  -3   3  -2   44.17    1.54
  -3   3  -3  139.12    2.24
  -3   3  -4   36.01    1.11
  -3   3  -5    2.13    0.81
  -3   3  -6   12.66    0.92
  -3   3  -7  107.76    2.01
   3  -3   8  187.41    2.26
  -3   3  -8  194.49    3.28
   3  -3   9  185.37    2.54
   3  -3   9  189.42    3.30
  -3   3  -9  184.49    3.24
   3  -3  10   61.39    1.06
   3  -3  10   64.32    1.69
  -3   3 -10   64.97    2.29
   3  -3  11   14.75    1.07
   3  -3  11   16.71    1.79
  -3   3 -11   15.05    1.15
   3  -3  12   13.15    0.83
   3  -3  12   11.39    1.16
  -3   3 -12   10.59    1.29
   3  -3  13    4.51    0.86
   3  -3  13    5.40    1.15
  -3   3 -13    5.63    1.92
   3  -3  14    4.70    1.47
   3  -3  14    5.40    1.91
  -3   3 -14    4.07    1.34
   3  -3  15    3.45    1.62
   3  -3  15   -1.71    1.93
  -3   3 -15    3.97    1.33
   3  -3  16    2.25    1.79
   3  -3  16    2.55    1.30
  -3   3 -16   -0.98    2.27
   3  -3  17   45.08    2.59
   3  -3  17   47.39    1.94
  -3   3 -17   46.05    2.11
   3  -3  18   -3.19    2.11
   3  -3  18    2.66    1.41
  -3   3 -18   -0.40    1.62
   3  -3  19   10.20    1.60
   3  -3  19    6.02    1.64
  -3   3 -19    9.15    1.86
   3  -2 -18    9.10    2.33
  -3   2  18    7.14    2.31
  -3   2  18   12.63    2.82
   3  -2 -17   24.66    2.40
  -3   2  17   23.49    3.52
  -3   2  17   24.20    2.06
   3  -2 -16    0.19    1.96
  -3   2  16    0.94    1.84
  -3   2  16   -0.71    2.53
   3  -2 -15   10.06    1.92
  -3   2  15    5.63    1.81
  -3   2  15    9.22    1.64
   3  -2 -14   27.10    2.12
  -3   2  14   26.61    1.93
  -3   2  14   26.64    1.82
   3  -2 -13   17.80    2.86
  -3   2  13   15.46    2.41
  -3   2  13   19.05    2.45
   3  -2 -12   86.14    3.79
  -3   2  12   84.46    2.39
  -3   2  12   84.79    2.49
   3  -2 -11    2.36    1.51
  -3   2  11    3.19    1.23
  -3   2  11    0.97    1.33
   3  -2 -10  171.82    3.89
  -3   2  10  173.95    3.34
  -3   2  10  168.79    4.44
   3  -2  -9   67.87    3.04
  -3   2   9   70.74    2.03
   3  -2  -8   11.63    1.44
  -3   2   8   14.16    1.33
   3  -2  -7   47.67    1.73
  -3   2   7   47.95    1.67
   3  -2  -6   51.60    1.76
  -3   2   6   57.50    1.70
   3  -2  -5   -0.81    1.16
  -3   2   5   -2.46    1.71
   3  -2  -4  109.17    2.33
  -3   2   4  114.43    3.07
   3  -2  -3    1.53    1.07
  -3   2   3   -1.12    1.57
  -3   2   2  265.30    5.41
  -3   2   1   63.92    2.29
  -3   2   0  147.71    3.53
  -3   2  -1    4.45    1.60
  -3   2  -2   81.87    0.71
  -3   2  -2   78.49    2.44
  -3   2  -3   75.48    1.85
  -3   2  -4   47.45    1.56
  -3   2  -5   23.66    0.94
  -3   2  -6    0.88    0.74
  -3   2  -7    6.89    1.28
   3  -2   8   65.21    0.93
  -3   2  -8   65.16    2.01
   3  -2   9  141.93    2.21
   3  -2   9  142.06    2.44
  -3   2  -9  140.95    3.02
   3  -2  10  417.96    6.48
   3  -2  10  416.63    7.39
  -3   2 -10  416.09    7.42
   3  -2  11  152.57    2.34
   3  -2  11  153.16    3.45
  -3   2 -11  151.00    2.83
   3  -2  12   14.96    0.91
   3  -2  12   14.32    1.14
  -3   2 -12   12.77    1.20
   3  -2  13    9.87    1.44
   3  -2  13   10.46    1.15
  -3   2 -13    7.69    1.18
   3  -2  14   22.66    1.21
   3  -2  14   22.38    1.98
  -3   2 -14   24.99    2.08
   3  -2  15   36.04    1.46
   3  -2  15   32.46    2.21
  -3   2 -15   36.46    1.63
   3  -2  16   20.44    1.34
   3  -2  16   17.03    1.32
   3  -2  17   34.89    1.74
   3  -2  17   37.14    1.71
  -3   2 -17   38.97    2.65
   3  -2  18    5.47    1.43
   3  -2  18    2.46    1.38
  -3   2 -18    4.05    1.58
   3  -2  19    0.88    1.55
   3  -2  19    2.57    1.43
  -3   2 -19    3.01    2.48
   3  -2  20    9.17    1.79
   3  -2  20    6.27    1.59
  -3   2 -20    7.34    1.80
   3  -1 -18   25.85    4.04
  -3   1  18   35.12    2.65
  -3   1  18   32.94    2.28
   3  -1 -17   24.58    3.56
  -3   1  17   24.16    2.30
  -3   1  17   25.53    2.10
   3  -1 -16   10.31    3.19
  -3   1  16    9.63    2.94
  -3   1  16   13.22    1.76
   3  -1 -15    5.56    2.92
  -3   1  15    6.97    1.71
  -3   1  15    3.41    1.64
   3  -1 -14   15.94    2.99
  -3   1  14   16.69    1.74
   3  -1 -13   20.04    2.92
  -3   1  13   19.13    1.70
   3  -1 -12   44.23    2.17
  -3   1  12   41.78    2.71
   3  -1 -11   -1.29    1.53
  -3   1  11    1.22    1.30
   3  -1 -10  180.01    3.91
  -3   1  10  171.85    3.58
   3  -1  -9    8.82    2.13
  -3   1   9    8.76    2.02
   3  -1  -8   29.43    1.56
  -3   1   8   26.06    1.42
   3  -1  -7   17.56    1.38
  -3   1   7   16.58    1.27
   3  -1  -6  111.32    2.41
  -3   1   6  112.67    2.40
   3  -1  -5   45.78    1.57
  -3   1   5   47.07    1.53
   3  -1  -4   88.72    2.03
  -3   1   4   87.80    2.02
   3  -1  -3    8.88    1.12
  -3   1   3    7.94    1.11
   3  -1  -2  323.98    6.59
  -3   1   2  340.08    5.82
  -3   1   1   46.29    1.42
  -3   1   0  249.89    4.13
  -3   1  -1  110.37    2.17
  -3   1  -2   88.09    1.85
  -3   1  -3    0.61    0.41
  -3   1  -3    0.36    0.65
  -3   1  -3    3.08    0.94
  -3   1  -4   20.87    0.51
  -3   1  -4   22.19    0.86
  -3   1  -5    6.86    0.30
  -3   1  -5    7.71    0.72
  -3   1  -6   62.75    0.87
  -3   1  -6   59.46    1.20
  -3   1  -7   52.74    1.57
   3  -1   8   39.91    1.12
  -3   1  -8   39.65    1.46
   3  -1   9   20.28    1.07
  -3   1  -9   19.61    1.34
   3  -1  10   38.30    1.36
   3  -1  10   34.71    1.15
  -3   1 -10   33.55    1.13
   3  -1  11  134.21    2.26
   3  -1  11  133.17    2.97
  -3   1 -11  135.33    2.39
   3  -1  12   68.49    2.05
   3  -1  12   64.46    1.60
  -3   1 -12   64.76    1.64
   3  -1  13   25.70    1.18
   3  -1  13   27.26    1.22
  -3   1 -13   23.96    1.23
   3  -1  14   20.71    1.24
   3  -1  14   21.16    1.22
  -3   1 -14   20.93    1.85
   3  -1  15   21.77    1.99
   3  -1  15   21.17    1.88
  -3   1 -15   20.27    1.35
   3  -1  16   31.39    2.35
   3  -1  16   31.78    2.10
  -3   1 -16   30.81    1.57
   3  -1  17   35.01    2.60
   3  -1  17   34.32    1.57
  -3   1 -17   39.89    2.55
   3  -1  18    2.11    2.26
   3  -1  18    2.18    1.26
  -3   1 -18    1.32    1.40
   3  -1  19   43.50    3.16
   3  -1  19   39.90    1.83
  -3   1 -19   44.49    2.08
   3  -1  20    4.50    2.72
   3  -1  20    4.11    1.41
  -3   1 -20   -3.02    2.48
   3   0 -18   15.43    2.59
  -3   0  18   20.95    3.56
  -3   0  18   23.49    2.19
   3   0 -17   10.32    2.31
  -3   0  17    6.27    2.13
  -3   0  17   10.66    1.82
   3   0 -16   19.77    2.19
  -3   0  16   14.99    2.03
  -3   0  16   14.40    1.91
   3   0 -15    3.52    1.91
  -3   0  15    2.17    1.64
   3   0 -14    6.54    1.88
  -3   0  14   10.25    1.57
   3   0 -13   33.39    2.13
  -3   0  13   35.35    2.72
   3   0 -12    2.73    1.59
  -3   0  12    3.31    1.41
   3   0 -11   21.28    1.80
  -3   0  11   24.14    2.36
   3   0 -10  229.66    4.84
  -3   0  10  233.54    4.61
   3   0  -9   11.33    2.17
  -3   0   9   11.04    1.32
   3   0  -8   20.98    1.46
  -3   0   8   20.72    2.00
   3   0  -7   21.62    1.45
  -3   0   7   21.93    1.31
   3   0  -6   33.73    1.53
  -3   0   6   36.42    1.49
   3   0  -5   24.20    1.34
  -3   0   5   26.23    1.31
   3   0  -4   26.04    1.28
  -3   0   4   25.19    1.26
   3   0  -3  102.67    2.80
  -3   0   3  105.86    2.13
   3   0  -2  173.51    3.71
  -3   0   2  178.63    3.06
   3   0  -1    0.55    1.44
  -3   0   1   -1.05    0.96
  -3   0   0  166.93    2.84
  -3   0  -1  376.24    6.24
  -3   0  -2  425.28    7.27
  -3   0  -3  322.27    4.34
  -3   0  -3  326.16    5.33
  -3   0  -4  124.84    1.72
  -3   0  -4  120.61    2.12
  -3   0  -4  125.43    2.18
  -3   0  -5   43.16    0.93
  -3   0  -5   45.28    1.24
  -3   0  -6    2.31    0.61
  -3   0  -6    2.83    0.57
  -3   0  -7   26.96    0.63
  -3   0  -7   25.40    0.79
   3   0   8   66.65    1.22
  -3   0  -8   68.86    1.29
  -3   0  -8   67.54    1.24
   3   0   9  101.17    1.69
  -3   0  -9  100.06    1.65
   3   0  10  165.52    2.64
   3   0  10  167.91    2.64
  -3   0 -10  164.41    3.02
   3   0  11   84.16    2.26
   3   0  11   81.09    1.63
  -3   0 -11   79.98    1.59
   3   0  12   16.02    1.08
   3   0  12   13.43    1.44
  -3   0 -12   15.52    0.95
   3   0  13   -0.33    1.54
   3   0  13   -0.93    0.84
  -3   0 -13    1.05    0.88
   3   0  14   12.00    1.78
   3   0  14   12.29    1.04
  -3   0 -14    8.12    1.04
   3   0  15   13.59    1.35
   3   0  15   13.18    1.62
  -3   0 -15   11.64    1.74
   3   0  16   32.82    1.73
   3   0  16   37.88    1.99
  -3   0 -16   35.36    1.50
   3   0  17   44.01    1.94
   3   0  17   43.81    2.18
  -3   0 -17   39.88    1.68
   3   0  18   21.86    1.78
   3   0  18   19.31    1.36
  -3   0 -18   24.24    2.29
   3   0  19   16.29    1.85
   3   0  19   11.55    1.33
  -3   0 -19   14.16    1.54
   3   0  20    1.38    1.88
   3   0  20    3.19    1.28
  -3   0 -20    4.00    1.52
   3   1 -18    4.10    2.36
  -3  -1  18    7.21    2.24
  -3  -1  18    9.47    1.98
   3   1 -17    2.67    2.17
  -3  -1  17    7.10    1.81
   3   1 -16    4.92    2.09
  -3  -1  16    2.97    1.74
   3   1 -15    4.29    1.92
  -3  -1  15    3.79    1.74
   3   1 -14    0.79    1.78
  -3  -1  14    2.55    1.58
   3   1 -13   20.66    2.01
  -3  -1  13   26.03    1.77
   3   1 -12    9.52    1.70
  -3  -1  12    8.92    1.47
   3   1 -11   62.10    3.24
  -3  -1  11   62.42    2.06
   3   1 -10   51.49    3.12
  -3  -1  10   63.71    2.64
   3   1  -9    0.09    1.34
  -3  -1   9   -0.03    1.23
   3   1  -8   18.96    1.41
  -3  -1   8   15.88    1.33
   3   1  -7   70.91    1.98
  -3  -1   7   70.90    2.48
   3   1  -6   25.15    1.40
  -3  -1   6   24.24    1.28
   3   1  -5   53.64    1.66
  -3  -1   5   53.80    1.60
   3   1  -4    2.38    1.04
  -3  -1   4    0.22    0.97
   3   1  -3  117.90    2.89
  -3  -1   3  117.27    2.20
   3   1  -2   42.64    1.91
  -3  -1   2   44.79    1.89
   3   1  -1   20.92    1.09
  -3  -1   1   23.76    1.56
   3   1   0   74.10    2.17
  -3  -1   0   78.63    2.20
  -3  -1  -1   43.78    1.21
  -3  -1  -2  108.62    1.89
  -3  -1  -3  161.66    2.10
  -3  -1  -3  161.47    2.57
  -3  -1  -4  200.49    2.57
  -3  -1  -4  197.13    2.58
  -3  -1  -4  198.40    3.01
  -3  -1  -5    7.73    0.53
  -3  -1  -5    7.62    0.54
  -3  -1  -5    6.76    0.76
  -3  -1  -6  117.80    1.92
  -3  -1  -6  118.65    1.91
  -3  -1  -7   70.42    1.15
  -3  -1  -7   67.89    1.11
  -3  -1  -8   20.05    1.03
  -3  -1  -8   18.72    0.70
   3   1   9   59.36    1.81
  -3  -1  -9   65.78    1.53
  -3  -1  -9   58.93    1.44
   3   1  10   59.09    1.96
  -3  -1 -10   60.13    1.56
  -3  -1 -10   58.44    1.49
   3   1  11   22.64    1.14
   3   1  11   20.91    0.89
  -3  -1 -11   20.89    1.22
   3   1  12   74.76    2.48
   3   1  12   73.21    1.49
  -3  -1 -12   70.68    1.88
   3   1  13    0.51    1.10
   3   1  13    3.03    1.22
  -3  -1 -13   -0.76    1.23
   3   1  14  106.73    2.56
   3   1  14  101.78    1.98
  -3  -1 -14  105.19    2.02
   3   1  15   13.01    1.43
   3   1  15   12.50    0.99
  -3  -1 -15   13.09    1.05
   3   1  16   20.23    2.37
   3   1  16   17.59    1.62
  -3  -1 -16   15.84    1.19
   3   1  17   10.14    2.48
   3   1  17   11.49    1.66
  -3  -1 -17   11.18    1.82
   3   1  18   15.36    2.68
   3   1  18   10.64    1.72
  -3  -1 -18   13.08    1.35
   3   1  19   16.93    2.92
   3   1  19   13.45    1.91
  -3  -1 -19   13.76    1.48
   3   1  20    2.98    2.92
   3   1  20    3.27    1.81
  -3  -1 -20    0.43    2.20
   3   2 -18   12.49    2.58
  -3  -2  18   10.26    2.04
   3   2 -17    3.00    2.37
  -3  -2  17    4.86    1.83
   3   2 -16    5.12    3.28
  -3  -2  16   -0.01    1.77
   3   2 -15    5.80    3.09
  -3  -2  15    1.53    1.71
   3   2 -14    5.19    2.90
  -3  -2  14    4.94    1.66
   3   2 -13    8.81    2.82
  -3  -2  13    6.54    1.61
   3   2 -12    2.37    2.54
  -3  -2  12   -0.90    1.45
   3   2 -11  198.40    4.59
  -3  -2  11  202.67    4.32
   3   2 -10   43.46    1.97
  -3  -2  10   40.01    1.70
   3   2  -9    9.51    1.49
  -3  -2   9    6.94    1.26
   3   2  -8   15.28    1.42
  -3  -2   8   14.53    1.31
   3   2  -7   17.24    2.06
  -3  -2   7    9.34    1.75
   3   2  -6    2.38    1.13
  -3  -2   6    2.81    1.00
   3   2  -5   29.88    1.99
  -3  -2   5   33.08    1.29
   3   2  -4   82.52    1.87
  -3  -2   4   83.86    2.44
   3   2  -3  243.79    4.82
  -3  -2   3  250.43    4.71
   3   2  -2    2.92    1.43
  -3  -2   2    4.36    0.87
   3   2  -1   11.21    0.95
  -3  -2   1   13.98    0.91
   3   2   0    3.40    1.28
  -3  -2   0    2.77    0.81
   3   2   1  127.56    2.63
  -3  -2  -1  126.86    2.07
  -3  -2  -2   56.90    1.65
  -3  -2  -3   47.22    1.44
  -3  -2  -4  216.29    3.05
  -3  -2  -4  217.07    3.15
  -3  -2  -5   59.87    1.13
  -3  -2  -5   61.19    0.94
  -3  -2  -5   61.09    1.17
  -3  -2  -6   47.88    1.37
  -3  -2  -6   48.63    0.83
  -3  -2  -6   47.82    1.06
  -3  -2  -7   20.85    0.80
  -3  -2  -7   20.57    0.61
  -3  -2  -8   21.89    0.83
  -3  -2  -8   21.08    0.63
   3   2   9  117.62    2.21
  -3  -2  -9  119.99    1.97
  -3  -2  -9  118.62    1.96
   3   2  10   71.92    1.72
  -3  -2 -10   75.02    1.49
  -3  -2 -10   72.04    1.24
   3   2  11   46.19    1.56
  -3  -2 -11   45.09    1.24
  -3  -2 -11   45.50    1.01
   3   2  12   34.11    1.49
   3   2  12   34.84    0.99
  -3  -2 -12   36.15    1.23
  -3  -2 -12   33.97    0.97
   3   2  13   26.73    1.48
   3   2  13   28.89    0.97
  -3  -2 -13   27.93    0.96
   3   2  14  164.67    4.53
   3   2  14  165.45    3.12
  -3  -2 -14  160.40    2.71
   3   2  15    6.61    2.17
   3   2  15    8.51    0.87
  -3  -2 -15    7.51    1.38
   3   2  16   17.44    1.65
   3   2  16   15.91    0.97
  -3  -2 -16   14.34    1.60
   3   2  17   21.44    1.92
   3   2  17   23.45    1.17
  -3  -2 -17   26.81    1.29
   3   2  18   22.73    1.99
   3   2  18   19.48    1.19
  -3  -2 -18   20.38    1.35
   3   2  19    8.93    1.94
   3   2  19    5.64    1.69
  -3  -2 -19    4.83    1.96
   3   2  20   12.34    2.21
   3   2  20   13.87    1.86
  -3  -2 -20   13.61    1.45
   3   3 -18    1.09    2.34
  -3  -3  18    5.99    3.06
   3   3 -17    3.89    2.35
  -3  -3  17    4.56    1.92
   3   3 -16    1.94    2.20
  -3  -3  16    4.96    1.84
   3   3 -15   18.25    2.24
  -3  -3  15   17.41    1.95
   3   3 -14    6.86    1.98
  -3  -3  14    7.27    1.63
   3   3 -13   18.73    2.07
  -3  -3  13   21.40    2.65
   3   3 -12    8.48    1.76
  -3  -3  12    7.05    1.57
   3   3 -11   67.56    2.48
  -3  -3  11   71.29    3.17
   3   3 -10   12.40    1.64
  -3  -3  10   18.18    1.47
   3   3  -9   14.75    1.55
  -3  -3   9   16.09    1.98
   3   3  -8   58.77    2.79
  -3  -3   8   58.65    1.79
   3   3  -7    7.50    1.24
  -3  -3   7    4.53    1.73
   3   3  -6    8.96    1.21
  -3  -3   6    9.26    1.10
   3   3  -5    0.47    1.61
  -3  -3   5   -0.52    0.96
   3   3  -4   35.09    1.38
  -3  -3   4   34.07    1.77
   3   3  -3  223.05    3.73
  -3  -3   3  227.96    3.62
   3   3  -2    6.81    1.38
  -3  -3   2    2.54    0.88
   3   3  -1   -0.58    1.25
  -3  -3   1   -0.49    0.77
   3   3   0  296.38    5.15
  -3  -3   0  301.20    4.60
   3   3   1   43.45    1.09
  -3  -3  -1   43.87    1.04
   3   3   2   88.99    1.55
  -3  -3  -2   90.29    1.48
  -3  -3  -3  150.46    2.16
  -3  -3  -4   18.73    0.87
  -3  -3  -4   19.97    0.71
  -3  -3  -5   50.01    1.18
  -3  -3  -5   49.08    0.79
  -3  -3  -5   48.78    0.96
  -3  -3  -6    3.70    1.12
  -3  -3  -6    4.16    0.42
  -3  -3  -6    4.59    0.87
  -3  -3  -7   24.09    0.95
  -3  -3  -7   25.31    0.59
  -3  -3  -7   25.41    1.07
  -3  -3  -8   63.82    1.40
  -3  -3  -8   62.43    1.18
  -3  -3  -9    1.57    0.80
  -3  -3  -9    1.50    0.47
   3   3  10  218.30    3.96
  -3  -3 -10  208.78    3.55
  -3  -3 -10  212.99    3.12
   3   3  11    0.99    1.20
  -3  -3 -11    1.17    0.94
  -3  -3 -11    1.68    0.81
   3   3  12   13.12    1.34
  -3  -3 -12   11.34    1.11
  -3  -3 -12   12.55    1.02
   3   3  13   20.34    2.22
  -3  -3 -13   17.50    1.78
  -3  -3 -13   19.16    1.15
   3   3  14   15.80    1.58
   3   3  14   17.74    0.83
  -3  -3 -14   15.76    1.27
  -3  -3 -14   17.65    1.24
   3   3  15   22.97    1.77
   3   3  15   21.90    0.91
   3   3  16   48.16    2.27
   3   3  16   51.09    1.68
  -3  -3 -16   47.63    1.38
   3   3  17   28.47    3.09
   3   3  17   26.51    1.55
  -3  -3 -17   24.88    1.20
   3   3  18   55.32    3.72
   3   3  18   48.55    1.42
  -3  -3 -18   43.85    2.18
   3   3  19   -1.01    2.93
   3   3  19    0.71    0.93
  -3  -3 -19    1.30    1.12
   3   3  20    4.12    3.31
   3   3  20    4.05    1.06
  -3  -3 -20    4.58    1.27
   3   4 -18   10.72    2.61
  -3  -4  18   12.71    2.22
   3   4 -17    0.41    2.30
  -3  -4  17   -0.68    1.92
   3   4 -16    2.92    2.26
  -3  -4  16    0.05    1.93
   3   4 -15    6.57    3.40
  -3  -4  15    7.68    1.88
   3   4 -14   -5.56    3.10
  -3  -4  14   -0.45    2.58
   3   4 -13    9.92    3.09
  -3  -4  13    7.93    1.67
   3   4 -12   57.38    3.62
  -3  -4  12   57.52    2.15
   3   4 -11  131.97    4.75
  -3  -4  11  142.84    3.42
   3   4 -10   14.90    1.71
  -3  -4  10   20.10    1.56
   3   4  -9    7.85    1.49
  -3  -4   9   12.77    2.07
   3   4  -8   15.85    1.44
  -3  -4   8   12.03    1.27
   3   4  -7   16.43    1.36
  -3  -4   7   10.80    1.80
   3   4  -6    3.86    1.69
  -3  -4   6    0.53    0.99
   3   4  -5    2.15    1.03
  -3  -4   5    0.61    1.46
   3   4  -4   16.62    1.12
  -3  -4   4   16.11    1.01
   3   4  -3   14.44    1.03
  -3  -4   3   12.63    0.92
   3   4  -2    0.55    1.30
  -3  -4   2    0.76    1.18
   3   4  -1   21.67    1.42
  -3  -4   1   19.82    0.89
   3   4   0   -0.45    1.15
  -3  -4   0   -0.70    0.68
   3   4   1   25.70    0.90
  -3  -4  -1   26.83    0.85
   3   4   2    0.74    0.64
  -3  -4  -2    1.49    0.56
  -3  -4  -3  100.83    1.46
  -3  -4  -4    9.42    1.42
  -3  -4  -4   10.11    0.56
  -3  -4  -5   -0.43    0.84
  -3  -4  -5    0.92    0.37
  -3  -4  -5    0.13    0.47
  -3  -4  -6  118.51    2.18
  -3  -4  -6  115.08    1.37
  -3  -4  -6  116.60    1.86
  -3  -4  -7    6.91    0.97
  -3  -4  -7    6.60    0.78
  -3  -4  -8   19.39    1.15
  -3  -4  -8   19.93    0.53
  -3  -4  -8   20.42    0.65
  -3  -4  -9   98.66    2.71
  -3  -4  -9   98.30    1.47
  -3  -4  -9   97.75    1.47
  -3  -4 -10   -0.09    1.02
  -3  -4 -10    1.02    0.42
   3   4  11  110.38    2.69
  -3  -4 -11  113.81    2.42
  -3  -4 -11  106.99    1.73
   3   4  12   20.98    2.35
  -3  -4 -12   22.85    1.38
  -3  -4 -12   21.84    0.99
   3   4  13   15.36    1.57
  -3  -4 -13   17.45    1.37
  -3  -4 -13   16.65    1.01
   3   4  14   27.40    1.81
  -3  -4 -14   30.68    2.24
  -3  -4 -14   26.69    1.21
   3   4  15   33.94    3.02
  -3  -4 -15   35.93    1.71
  -3  -4 -15   33.09    1.37
   3   4  16   27.24    2.03
   3   4  16   24.28    0.92
  -3  -4 -16   25.07    1.01
   3   4  17   20.78    2.12
   3   4  17   18.20    0.94
  -3  -4 -17   19.48    1.07
   3   4  18   16.40    2.21
   3   4  18   15.17    0.97
  -3  -4 -18   17.73    1.64
   3   4  19   60.81    3.03
   3   4  19   56.64    1.97
  -3  -4 -19   52.78    1.68
   3   4  20    1.30    2.18
   3   4  20    0.22    1.37
  -3  -4 -20   -1.48    1.08
   3   5 -17   12.45    3.83
  -3  -5  17    9.85    2.06
   3   5 -16   10.23    2.37
  -3  -5  16    6.35    1.96
   3   5 -15   11.34    2.28
  -3  -5  15   11.57    2.95
   3   5 -14   13.73    2.20
  -3  -5  14   13.62    1.89
   3   5 -13   19.75    2.22
  -3  -5  13   22.70    1.87
   3   5 -12   26.49    2.15
  -3  -5  12   24.37    2.73
   3   5 -11   29.82    2.02
  -3  -5  11   30.29    1.74
   3   5 -10   39.19    1.97
  -3  -5  10   34.05    1.66
   3   5  -9   28.28    1.73
  -3  -5   9   34.49    1.62
   3   5  -8    0.63    2.12
  -3  -5   8    8.79    1.24
   3   5  -7   32.90    2.29
  -3  -5   7   32.54    2.05
   3   5  -6   24.51    1.40
  -3  -5   6   22.98    1.23
   3   5  -5   24.79    1.31
  -3  -5   5   26.15    1.69
   3   5  -4   53.37    2.07
  -3  -5   4   52.11    1.40
   3   5  -3    9.40    0.99
  -3  -5   3   10.60    1.34
   3   5  -2    4.72    0.87
  -3  -5   2    4.24    0.77
   3   5  -1   16.14    1.38
  -3  -5   1   14.08    1.23
   3   5   0    6.18    1.15
  -3  -5   0    6.24    0.67
   3   5   1   72.14    1.33
  -3  -5  -1   71.75    1.24
   3   5   2    1.31    0.95
  -3  -5  -2   -0.06    0.83
   3   5   3  104.90    1.56
  -3  -5  -3  109.70    1.76
  -3  -5  -4    5.03    1.64
  -3  -5  -4    5.29    0.70
  -3  -5  -5   37.29    2.04
  -3  -5  -5   37.73    0.92
  -3  -5  -6    2.27    1.04
  -3  -5  -6    0.57    0.61
  -3  -5  -7    1.83    1.05
  -3  -5  -7    0.40    0.49
  -3  -5  -7    1.64    0.40
  -3  -5  -8   -1.16    1.11
  -3  -5  -8    0.47    0.33
  -3  -5  -8    0.28    0.63
  -3  -5  -9   16.53    1.32
  -3  -5  -9   16.43    0.44
  -3  -5  -9   17.24    0.81
  -3  -5 -10   10.22    1.32
  -3  -5 -10   12.60    0.64
  -3  -5 -10   12.11    0.57
  -3  -5 -11   52.98    2.45
  -3  -5 -11   46.18    0.77
  -3  -5 -11   47.20    0.95
   3   5  12   32.68    1.84
  -3  -5 -12   33.50    1.63
  -3  -5 -12   31.24    0.92
   3   5  13   80.02    3.66
  -3  -5 -13   78.77    2.34
  -3  -5 -13   80.56    1.48
   3   5  14   -0.36    1.69
  -3  -5 -14    2.78    1.41
  -3  -5 -14    3.48    0.85
   3   5  15    3.80    1.71
  -3  -5 -15   -0.70    2.20
  -3  -5 -15    0.53    0.60
   3   5  16    1.23    1.86
  -3  -5 -16    5.02    1.53
  -3  -5 -16    1.80    1.07
   3   5  17   13.31    2.12
  -3  -5 -17    9.59    1.24
  -3  -5 -18    2.68    0.84
   3   5  19   11.14    3.59
   3   5  20    5.91    3.64
   3   6 -17   11.09    2.65
  -3  -6  17   12.18    2.12
   3   6 -16   37.93    2.95
  -3  -6  16   37.99    3.68
   3   6 -15    2.13    2.20
  -3  -6  15    1.24    1.86
   3   6 -14    2.47    2.12
  -3  -6  14    2.88    1.69
   3   6 -13    6.95    1.94
  -3  -6  13    2.63    2.52
   3   6 -12   -0.33    1.77
  -3  -6  12    1.05    1.53
   3   6 -11    3.82    1.71
  -3  -6  11    2.26    1.42
   3   6 -10   16.35    1.80
  -3  -6  10   17.35    2.26
   3   6  -9    7.42    1.57
  -3  -6   9    8.89    1.34
   3   6  -8   10.81    1.44
  -3  -6   8   11.44    1.25
   3   6  -7    9.74    1.32
  -3  -6   7    8.83    1.74
   3   6  -6    5.91    1.19
  -3  -6   6    6.30    1.09
   3   6  -5    4.74    1.69
  -3  -6   5    4.77    0.97
   3   6  -4   37.72    1.38
  -3  -6   4   39.68    1.76
   3   6  -3   25.43    1.70
  -3  -6   3   26.37    1.04
   3   6  -2    3.13    0.85
  -3  -6   2    1.44    0.76
   3   6  -1   86.96    1.65
  -3  -6   1   86.13    1.53
   3   6   0   41.10    1.12
  -3  -6   0   41.81    0.98
   3   6   1   42.50    1.01
  -3  -6  -1   43.20    1.23
   3   6   2    5.47    0.90
  -3  -6  -2    4.25    0.53
   3   6   3   10.89    0.87
  -3  -6  -3   10.88    0.76
  -3  -6  -4   -1.67    1.78
  -3  -6  -4    1.57    0.56
  -3  -6  -5  126.21    3.57
  -3  -6  -5  124.07    1.42
  -3  -6  -6   62.95    2.74
  -3  -6  -6   63.37    0.84
  -3  -6  -6   66.58    0.83
  -3  -6  -7   82.81    2.95
  -3  -6  -7   81.44    0.95
  -3  -6  -7   79.32    0.90
  -3  -6  -8    2.44    1.92
  -3  -6  -8    2.27    0.34
  -3  -6  -8    1.84    0.40
  -3  -6  -9   22.02    2.27
  -3  -6  -9   20.57    0.46
  -3  -6  -9   20.54    0.57
  -3  -6 -10    1.56    1.31
  -3  -6 -10    1.91    0.36
  -3  -6 -10    2.04    0.46
  -3  -6 -11   -0.98    1.34
  -3  -6 -11    0.19    0.41
  -3  -6 -11   -0.06    0.51
  -3  -6 -12   -0.67    1.42
  -3  -6 -12    0.98    0.61
   3   6  13   58.08    2.56
  -3  -6 -13   63.40    3.09
  -3  -6 -13   59.18    0.84
  -3  -6 -13   55.53    1.18
   3   6  14    4.75    1.81
  -3  -6 -14    3.25    1.52
  -3  -6 -14    2.04    0.66
   3   6  15    2.14    2.88
  -3  -6 -15    1.71    1.58
  -3  -6 -15    1.40    0.73
   3   6  16    6.84    3.18
  -3  -6 -16   10.40    2.58
  -3  -6 -16    7.21    0.59
   3   6  17   14.84    2.31
  -3  -6 -17   19.14    1.97
   3   6  18    2.06    2.22
   3   6  19    9.11    2.49
   3   7 -16   19.45    2.68
  -3  -7  16   20.95    2.27
   3   7 -15   -0.36    2.23
  -3  -7  15    1.60    1.89
   3   7 -14   43.52    4.05
  -3  -7  14   35.33    3.45
   3   7 -13    2.09    3.15
  -3  -7  13    3.25    1.70
   3   7 -12   18.45    3.07
  -3  -7  12   19.61    1.83
   3   7 -11   17.47    2.95
  -3  -7  11   20.43    2.49
   3   7 -10   -1.46    2.55
  -3  -7  10    1.94    2.12
   3   7  -9   25.72    2.77
  -3  -7   9   29.14    1.61
   3   7  -8    8.17    2.16
  -3  -7   8    6.63    1.25
   3   7  -7   16.37    1.47
  -3  -7   7   18.48    1.94
   3   7  -6   16.30    1.35
  -3  -7   6   17.43    1.21
   3   7  -5    2.87    1.13
  -3  -7   5    3.05    0.97
   3   7  -4   78.99    2.58
  -3  -7   4   81.87    1.72
   3   7  -3    1.54    0.93
  -3  -7   3    2.10    1.22
   3   7  -2    0.12    1.33
  -3  -7   2    0.83    0.75
   3   7  -1    6.93    0.83
  -3  -7   1    6.91    0.72
   3   7   0    1.81    0.73
  -3  -7   0    2.22    0.62
   3   7   1   80.54    1.81
  -3  -7  -1   82.77    1.61
   3   7   2   37.31    0.88
  -3  -7  -2   39.86    1.06
   3   7   3    1.62    0.73
  -3  -7  -3    0.73    1.32
  -3  -7  -3    0.20    0.63
  -3  -7  -4    7.49    2.07
  -3  -7  -4    7.80    0.56
  -3  -7  -5   21.14    2.36
  -3  -7  -5   23.12    0.56
  -3  -7  -6   35.11    2.54
  -3  -7  -6   29.95    0.48
  -3  -7  -7   66.76    3.12
  -3  -7  -8   56.65    2.09
  -3  -7  -9   52.93    2.10
  -3  -7 -10    6.30    1.54
  -3  -7 -11    0.57    1.51
  -3  -7 -12   21.25    2.72
  -3  -7 -13   43.04    2.16
  -3  -7 -14   -0.79    1.62
   3   7  15    2.82    2.05
  -3  -7 -15    5.86    2.63
   3   7  16    2.45    2.11
  -3  -7 -16   -1.69    1.78
   3   7  17    2.74    2.21
  -3  -7 -17   -0.14    1.85
   3   7  18    6.12    3.90
  -3  -7 -18    8.96    2.07
   3   7  19    8.30    3.96
   3   8 -15   -1.39    3.66
  -3  -8  15   -2.90    3.05
   3   8 -14    6.35    3.44
  -3  -8  14    4.88    1.83
   3   8 -13   51.96    2.88
  -3  -8  13   50.84    2.45
   3   8 -12    1.39    1.98
  -3  -8  12    3.03    1.61
   3   8 -11   17.91    2.07
  -3  -8  11   22.23    2.59
   3   8 -10   36.55    2.09
  -3  -8  10   34.61    1.85
   3   8  -9    0.79    1.55
  -3  -8   9   -0.01    1.32
   3   8  -8   80.50    2.51
  -3  -8   8   80.74    2.25
   3   8  -7    5.31    2.11
  -3  -8   7    1.44    1.78
   3   8  -6    4.93    1.93
  -3  -8   6    3.40    1.66
   3   8  -5   53.76    1.71
  -3  -8   5   51.85    1.55
   3   8  -4    5.35    1.10
  -3  -8   4    4.05    0.94
   3   8  -3  218.42    4.77
  -3  -8   3  215.30    3.61
   3   8  -2   84.81    1.87
  -3  -8   2   91.14    1.69
   3   8  -1   11.91    0.95
  -3  -8   1    2.24    0.69
   3   8   0   95.18    2.18
  -3  -8   0   92.00    1.50
   3   8   1   86.25    1.93
  -3  -8  -1   86.86    1.33
   3   8   2   -0.30    0.57
  -3  -8  -2    0.68    0.44
   3   8   3    2.36    0.48
  -3  -8  -3    2.91    1.50
  -3  -8  -3    2.06    0.58
  -3  -8  -4   11.57    1.60
  -3  -8  -4   10.01    0.36
  -3  -8  -5   74.01    2.46
  -3  -8  -5   75.89    0.78
  -3  -8  -5   73.72    0.78
  -3  -8  -6   -1.74    2.39
  -3  -8  -7   27.17    1.87
  -3  -8  -8   86.62    2.66
  -3  -8  -9    0.09    1.61
  -3  -8 -10   92.18    2.90
  -3  -8 -11    2.25    2.64
  -3  -8 -12   27.35    2.05
  -3  -8 -13   37.82    2.30
  -3  -8 -14    5.40    2.93
  -3  -8 -15    9.86    2.02
  -3  -8 -16    4.52    1.89
   3   8  17    6.48    2.49
  -3  -8 -17    9.34    3.16
   3   8  18   14.48    2.85
  -3  -8 -18   20.83    2.29
   3   9 -14    7.04    2.31
  -3  -9  14    5.77    1.96
   3   9 -13    7.11    2.30
  -3  -9  13   12.35    1.81
   3   9 -12    8.86    2.07
  -3  -9  12   12.53    2.71
   3   9 -11   12.21    1.96
  -3  -9  11    7.81    1.71
   3   9 -10   11.57    1.88
  -3  -9  10   11.47    1.55
   3   9  -9    2.21    1.58
  -3  -9   9    3.13    1.35
   3   9  -8   27.86    1.88
  -3  -9   8   25.63    1.54
   3   9  -7   42.63    1.90
  -3  -9   7   41.06    2.33
   3   9  -6    9.53    2.05
  -3  -9   6    5.85    1.74
   3   9  -5   -0.43    1.84
  -3  -9   5    4.08    1.54
   3   9  -4   26.46    1.38
  -3  -9   4   25.60    1.73
   3   9  -3    2.97    1.06
  -3  -9   3    6.30    1.35
   3   9  -2  127.36    2.47
  -3  -9   2  135.37    2.78
   3   9  -1  112.87    2.72
  -3  -9   1  115.71    2.39
   3   9   0  252.04    4.13
  -3  -9   0  263.79    4.34
   3   9   1   12.83    0.80
  -3  -9  -1   12.96    0.62
   3   9   2    1.79    0.91
  -3  -9  -2    4.18    0.71
   3   9   3    2.12    0.72
  -3  -9  -3   -0.71    1.70
  -3  -9  -3    1.77    0.53
  -3  -9  -4    3.54    1.70
  -3  -9  -4    5.61    0.38
  -3  -9  -5    0.22    1.60
  -3  -9  -6   74.95    3.73
  -3  -9  -7    8.77    1.79
  -3  -9  -8   44.03    2.41
  -3  -9  -9   15.29    1.95
  -3  -9 -10    6.06    2.79
  -3  -9 -11    0.13    1.80
  -3  -9 -12   35.77    2.34
  -3  -9 -13    2.49    2.89
  -3  -9 -14    4.90    2.06
  -3  -9 -15    6.22    2.07
  -3  -9 -16    9.11    3.43
  -3  -9 -17   -0.15    2.22
   3  10 -13    1.99    2.19
  -3 -10  13    2.66    2.80
   3  10 -12   16.79    2.33
  -3 -10  12   14.64    1.93
   3  10 -11   10.91    2.07
  -3 -10  11   11.13    1.72
   3  10 -10    6.41    1.91
  -3 -10  10    6.33    1.49
   3  10  -9    1.15    1.72
  -3 -10   9    3.56    1.40
   3  10  -8    7.43    1.69
  -3 -10   8   12.18    1.37
   3  10  -7    0.27    1.47
  -3 -10   7    0.34    1.81
   3  10  -6    4.09    1.34
  -3 -10   6    4.23    1.71
   3  10  -5   10.38    2.04
  -3 -10   5   10.02    1.65
   3  10  -4   24.73    2.09
  -3 -10   4   22.87    1.68
   3  10  -3   12.30    1.17
  -3 -10   3   13.28    1.43
   3  10  -2   25.48    1.73
  -3 -10   2   26.00    1.02
   3  10  -1   42.97    1.35
  -3 -10   1   46.41    1.15
   3  10   0  134.85    2.39
  -3 -10   0  139.64    2.54
   3  10   1    4.33    0.72
  -3 -10  -1    3.46    0.57
   3  10   2   30.42    1.20
  -3 -10  -2   34.02    2.29
  -3 -10  -2   30.55    0.94
   3  10   3    3.67    0.70
  -3 -10  -3    5.53    2.91
  -3 -10  -4   28.99    2.24
  -3 -10  -4   24.65    0.44
  -3 -10  -5   28.75    2.25
  -3 -10  -6   20.03    2.11
  -3 -10  -7   25.37    3.26
  -3 -10  -8   30.10    2.30
  -3 -10  -9   -2.26    2.01
  -3 -10 -10   21.03    3.40
  -3 -10 -11   14.14    2.16
  -3 -10 -12   34.83    2.49
  -3 -10 -13    1.53    3.33
  -3 -10 -14   -3.18    2.18
  -3 -10 -15    4.85    2.21
  -3 -10 -16   -1.47    2.27
   3  11 -12    2.08    2.19
  -3 -11  12    5.47    1.75
   3  11 -11   11.48    2.21
  -3 -11  11   12.87    1.82
   3  11 -10    5.53    1.94
  -3 -11  10    1.83    1.54
   3  11  -9   14.97    2.03
  -3 -11   9   16.15    1.62
   3  11  -8   21.13    1.96
  -3 -11   8   23.85    2.38
   3  11  -7    1.90    1.55
  -3 -11   7    2.02    1.90
   3  11  -6    3.75    1.42
  -3 -11   6    0.67    1.75
   3  11  -5    1.08    1.29
  -3 -11   5    1.44    1.05
   3  11  -4   -0.73    1.89
  -3 -11   4    2.45    0.99
   3  11  -3   11.77    1.22
  -3 -11   3   12.68    1.02
   3  11  -2    0.41    1.56
  -3 -11   2    0.30    0.82
   3  11  -1   55.75    1.57
  -3 -11   1   59.31    1.73
   3  11   0   51.49    1.91
  -3 -11   0   54.79    1.17
   3  11   1    1.34    1.09
  -3 -11  -1    0.85    0.55
   3  11   2   16.08    0.75
  -3 -11  -2   18.04    2.28
  -3 -11  -2   16.88    0.57
   3  11   3    5.37    0.67
  -3 -11  -3    3.27    2.06
  -3 -11  -3    4.62    0.49
  -3 -11  -4    3.60    3.16
  -3 -11  -5    4.57    2.08
  -3 -11  -6    9.18    2.14
  -3 -11  -7   54.31    4.03
  -3 -11  -8    8.57    2.17
  -3 -11  -9    3.33    2.21
  -3 -11 -10   12.50    3.60
  -3 -11 -11   26.41    2.62
  -3 -11 -13   19.49    3.93
  -3 -11 -14    3.98    2.32
  -3 -11 -15    4.09    3.63
   3  12 -10   -2.39    2.01
  -3 -12  10   -2.14    2.41
   3  12  -9   30.09    2.29
  -3 -12   9   28.13    2.73
   3  12  -8   10.72    1.85
  -3 -12   8   11.55    2.27
   3  12  -7    4.37    1.65
  -3 -12   7    2.58    2.01
   3  12  -6    1.18    1.51
  -3 -12   6    0.24    1.18
   3  12  -5    2.66    1.35
  -3 -12   5    0.50    1.07
   3  12  -4    9.10    1.97
  -3 -12   4    4.88    1.05
   3  12  -3    5.09    1.20
  -3 -12   3    5.09    0.98
   3  12  -2    0.15    1.59
  -3 -12   2    0.08    1.27
   3  12  -1   83.20    1.98
  -3 -12   1   88.61    1.71
   3  12   0    1.57    1.33
  -3 -12   0    0.99    1.00
   3  12   1   -0.95    1.14
  -3 -12  -1    0.74    2.15
  -3 -12  -1    1.23    0.81
   3  12   2    5.83    0.63
  -3 -12  -2    1.58    3.41
   3  12   3    5.91    0.60
  -3 -12  -3    7.09    2.34
  -3 -12  -4   -0.93    2.20
  -3 -12  -5   12.94    3.62
  -3 -12  -6    8.61    2.32
  -3 -12  -7   26.12    2.54
  -3 -12  -8    3.80    3.52
  -3 -12  -9    0.80    2.28
  -3 -12 -10   -3.59    3.58
  -3 -12 -11    0.62    2.42
  -3 -12 -13   30.44    2.96
   3  13  -8    4.85    1.92
  -3 -13   8    4.78    2.23
   3  13  -7    1.30    1.67
  -3 -13   7    1.47    2.07
   3  13  -6    1.11    1.58
  -3 -13   6    0.92    1.23
   3  13  -5    6.46    2.38
  -3 -13   5    8.90    1.24
   3  13  -4    3.26    2.09
  -3 -13   4    1.41    1.04
   3  13  -3    3.26    1.26
  -3 -13   3    3.50    1.49
   3  13  -2    5.78    1.72
  -3 -13   2    0.68    0.86
   3  13  -1   40.39    1.50
  -3 -13   1   42.94    1.70
   3  13   0    0.00    1.35
  -3 -13   0    2.86    2.37
  -3 -13   0    1.35    1.02
   3  13   1    3.65    1.12
  -3 -13  -1    4.84    3.61
  -3 -13  -1    2.89    0.82
  -3 -13  -2    6.03    2.49
  -3 -13  -3    5.21    3.65
  -3 -13  -4    5.21    2.40
  -3 -13  -5   -2.23    2.39
  -3 -13  -6   -0.41    2.32
  -3 -13  -7    8.91    2.52
  -3 -13  -8   -4.22    3.58
  -3 -13  -9   10.99    2.61
  -3 -13 -10    1.45    2.54
  -3 -13 -11   -2.10    2.62
   3  14  -5   -0.52    2.34
  -3 -14   5    0.36    1.18
   3  14  -4    1.31    1.38
  -3 -14   4    1.48    1.65
   3  14  -3    0.67    1.26
  -3 -14   3    0.40    0.97
   3  14  -2    3.83    1.75
  -3 -14   2    2.24    0.89
  -3 -14   1   19.79    2.89
  -3 -14   1   14.70    0.89
  -3 -14   0    0.44    3.85
  -3 -14  -1    0.54    2.49
  -3 -14  -2    5.71    3.97
  -3 -14  -3   -2.10    2.54
  -3 -14  -4    9.91    4.13
  -3 -14  -5    8.67    2.72
  -3 -14  -6    8.74    4.07
  -3 -14  -7   12.52    2.77
  -3 -14  -8    2.71    2.59
  -3 -14  -9   -1.25    2.67
  -4  11   5    6.88    2.31
  -4  11   5    6.95    3.19
  -4  11   4    9.36    1.55
  -4  11   4    7.38    2.12
  -4  11   3    6.02    1.55
  -4  11   3    9.89    2.09
  -4  11   2   28.33    2.64
  -4  11   2   21.39    3.52
  -4  11   1    2.69    1.54
  -4  11   1    3.88    2.05
  -4  11   0    1.19    2.36
  -4  11   0   -1.39    2.07
  -4  11  -1    6.32    1.66
  -4  11  -1    4.11    3.46
  -4  11  -2    4.64    2.50
  -4  11  -2    2.64    2.19
  -4  11  -3    4.94    1.72
  -4  11  -3    7.31    3.51
  -4  11  -4   -0.39    1.64
  -4  11  -4   -0.59    2.32
  -4  11  -5    2.80    1.79
  -4  11  -6    3.57    1.78
  -4  10   8   18.74    1.59
  -4  10   8   19.37    2.60
  -4  10   8   21.05    3.24
  -4  10   7    1.77    1.46
  -4  10   7    1.23    1.89
  -4  10   6    3.42    1.45
  -4  10   6    1.16    1.96
  -4  10   5    4.13    2.19
  -4  10   5    7.21    3.06
  -4  10   4    2.29    1.41
  -4  10   4    7.00    1.93
  -4  10   3    8.34    2.26
  -4  10   3    7.10    1.96
  -4  10   2   17.20    1.62
  -4  10   2   21.06    3.20
  -4  10   1    4.86    1.45
  -4  10   1    3.38    2.05
  -4  10   0   10.18    1.57
  -4  10   0   10.75    2.13
  -4  10  -1    9.74    1.56
  -4  10  -1   10.61    3.28
  -4  10  -2   10.75    1.64
  -4  10  -2   15.43    2.27
  -4  10  -3   16.02    1.73
  -4  10  -3   18.76    3.72
  -4  10  -4    6.42    2.48
  -4  10  -4    7.14    2.26
  -4  10  -5    5.35    1.67
  -4  10  -6   -1.77    2.60
  -4  10  -7    7.09    1.82
  -4  10  -8   -0.94    2.88
  -4  10  -9   10.60    1.99
  -4   9  10    0.72    2.47
  -4   9  10   -0.47    1.84
  -4   9   9   13.25    1.67
  -4   9   9   11.88    2.04
  -4   9   8    6.57    2.22
  -4   9   8    8.18    2.86
  -4   9   7   25.80    1.56
  -4   9   7   26.64    1.75
  -4   9   7   29.59    2.20
  -4   9   6   12.91    1.24
  -4   9   6   10.30    1.54
  -4   9   6   12.22    2.00
  -4   9   5    2.05    1.35
  -4   9   5    0.01    2.80
  -4   9   4   13.31    1.52
  -4   9   4   16.15    2.00
  -4   9   3   -1.75    2.07
  -4   9   3    0.52    1.83
  -4   9   2   33.94    1.74
  -4   9   2   31.51    2.34
  -4   9   1    8.55    2.18
  -4   9   1   10.02    2.02
  -4   9   0    6.71    1.42
  -4   9   0    5.64    2.01
  -4   9  -1   46.48    2.79
  -4   9  -1   50.15    3.84
  -4   9  -2    0.54    1.36
  -4   9  -2    1.95    1.97
  -4   9  -3    5.12    2.35
  -4   9  -3    7.89    2.18
  -4   9  -4    0.37    1.53
  -4   9  -4   -1.08    2.08
  -4   9  -5    6.20    2.50
  -4   9  -6    9.92    1.69
  -4   9  -7   16.55    2.84
  -4   9  -8    1.77    1.67
  -4   9  -9   22.98    2.05
  -4   9 -10    8.86    1.98
  -4   9 -11   21.15    2.27
  -4   8  12   17.09    2.04
  -4   8  12   15.62    2.97
  -4   8  11    7.97    1.77
  -4   8  11    8.29    1.94
  -4   8  10   -0.87    2.37
  -4   8  10    2.12    1.80
  -4   8   9    7.01    2.22
  -4   8   9    3.36    2.69
  -4   8   8    7.35    1.38
  -4   8   8    7.69    1.88
  -4   8   7   -0.10    1.82
  -4   8   7   -1.98    1.75
  -4   8   6   34.06    2.03
  -4   8   6   34.35    2.27
  -4   8   5    0.80    0.95
  -4   8   5   -0.19    1.28
  -4   8   5    2.68    2.69
  -4   8   4   -1.48    1.32
  -4   8   4   -1.75    1.82
  -4   8   3   36.38    1.68
  -4   8   3   37.52    2.27
  -4   8   2    3.79    1.30
  -4   8   2    3.45    2.76
  -4   8   1   23.00    1.53
  -4   8   1   25.42    2.08
  -4   8   0   21.53    1.58
  -4   8   0   24.31    2.15
  -4   8  -1    7.75    1.39
  -4   8  -1    7.65    2.88
  -4   8  -2   49.92    2.77
  -4   8  -2   49.81    2.59
  -4   8  -3    2.05    1.35
  -4   8  -3    3.64    1.97
  -4   8  -4    6.29    2.14
  -4   8  -4    1.20    2.06
  -4   8  -5   21.50    1.71
  -4   8  -6    3.89    2.32
  -4   8  -7   19.48    1.82
  -4   8  -8    0.29    1.57
  -4   8  -9    5.04    1.70
  -4   8 -10   14.24    1.93
  -4   8 -11   10.89    1.97
  -4   8 -12   24.36    2.31
  -4   8 -13   25.41    3.52
  -4   7  13    6.47    1.92
  -4   7  13    7.86    2.87
  -4   7  12    6.59    1.78
  -4   7  12    8.89    1.90
  -4   7  11    3.30    1.61
  -4   7  11    2.09    1.87
  -4   7  10    3.98    1.52
  -4   7  10    5.12    1.77
  -4   7   9    6.40    2.17
  -4   7   9    7.67    2.79
  -4   7   8    5.81    1.95
  -4   7   8    2.55    1.79
  -4   7   7    2.28    1.14
  -4   7   7    1.41    1.74
  -4   7   6   24.37    1.83
  -4   7   6   21.92    3.02
  -4   7   5    5.15    1.42
  -4   7   5    7.39    1.71
  -4   7   4    0.15    1.17
  -4   7   4    2.09    1.68
  -4   7   3    6.93    1.03
  -4   7   3    7.75    1.32
  -4   7   3    8.78    1.73
  -4   7   2    5.68    1.95
  -4   7   2    6.98    2.64
  -4   7   1    6.27    1.26
  -4   7   1    6.63    1.75
  -4   7   0   23.72    2.16
  -4   7   0   21.26    2.02
  -4   7  -1    7.25    1.30
  -4   7  -1    7.29    2.80
  -4   7  -2   41.07    1.74
  -4   7  -2   36.84    2.29
  -4   7  -3    3.01    1.28
  -4   7  -3    2.93    1.80
  -4   7  -4    8.16    1.40
  -4   7  -4   13.70    1.95
  -4   7  -5   24.06    2.39
  -4   7  -6   15.88    1.58
  -4   7  -7    5.97    1.56
  -4   7  -8   19.02    1.67
  -4   7  -9   12.37    1.70
  -4   7 -10   14.94    2.75
  -4   7 -11    0.60    1.70
  -4   7 -12    9.68    2.94
  -4   7 -13    6.08    1.90
  -4   7 -14   24.38    3.46
   4  -6 -14    0.32    2.19
  -4   6  14    5.68    2.93
  -4   6  14    0.11    1.86
   4  -6 -13   17.64    2.29
  -4   6  13   17.89    3.00
  -4   6  13   13.53    3.01
  -4   6  12    8.77    2.75
  -4   6  12   10.57    1.89
  -4   6  11    0.62    2.32
  -4   6  11    0.82    1.81
  -4   6  10   17.80    1.63
  -4   6  10   18.24    2.94
  -4   6   9   34.31    1.64
  -4   6   9   26.42    2.14
  -4   6   8    7.67    1.21
  -4   6   8    4.35    1.72
  -4   6   7   14.16    1.79
  -4   6   7   11.94    2.77
  -4   6   6    9.14    1.04
  -4   6   6   10.40    2.60
  -4   6   5    1.60    1.27
  -4   6   5    2.08    1.65
  -4   6   4    0.63    0.73
  -4   6   4    1.28    1.63
  -4   6   3    2.48    0.94
  -4   6   3    6.57    2.44
  -4   6   2   20.89    0.65
  -4   6   2   23.32    1.91
  -4   6   1   23.18    1.43
  -4   6   1   21.73    1.90
  -4   6   0   67.61    1.94
  -4   6   0   72.24    2.57
  -4   6  -1   41.76    2.39
  -4   6  -1   40.98    3.24
  -4   6  -2   19.46    1.39
  -4   6  -2   18.93    1.90
  -4   6  -3   83.88    2.19
  -4   6  -3   80.46    2.86
  -4   6  -4    5.65    1.26
  -4   6  -4    5.17    1.75
  -4   6  -5    3.02    1.27
  -4   6  -6   22.86    2.34
  -4   6  -7   21.93    1.62
  -4   6  -8   31.25    1.76
  -4   6  -9    1.67    2.21
  -4   6 -10    9.13    1.57
  -4   6 -11    1.98    1.52
  -4   6 -12   34.98    2.10
  -4   6 -13    6.72    1.79
  -4   6 -14   24.59    3.04
  -4   6 -15   -0.72    1.80
  -4   6 -16    2.82    3.01
   4  -5 -15    4.94    2.19
  -4   5  15    0.28    2.02
  -4   5  15    1.53    1.87
   4  -5 -14    1.86    2.15
  -4   5  14    1.39    2.87
  -4   5  14    9.15    2.80
   4  -5 -13   16.76    3.46
  -4   5  13   23.97    3.02
  -4   5  13   21.04    2.04
   4  -5 -12    0.98    3.06
  -4   5  12    0.80    2.38
  -4   5  12    4.20    1.70
   4  -5 -11    0.88    1.85
  -4   5  11    3.04    2.20
  -4   5  11    0.01    2.63
   4  -5 -10    7.40    1.98
  -4   5  10   12.07    2.18
  -4   5  10    9.06    1.87
  -4   5   9   10.11    1.98
  -4   5   9    7.33    1.81
  -4   5   8    3.15    1.74
  -4   5   8   -3.99    2.53
  -4   5   7   10.07    1.12
  -4   5   7   13.25    1.73
  -4   5   6    8.66    1.00
  -4   5   6    9.06    1.66
  -4   5   5    0.63    1.23
  -4   5   5   -0.20    1.55
  -4   5   4   35.29    1.03
  -4   5   4   36.29    2.99
  -4   5   3   23.00    1.14
  -4   5   3   19.57    1.84
  -4   5   2    9.30    0.55
  -4   5   2   11.83    1.66
  -4   5   1    1.46    0.49
  -4   5   1   -0.18    1.55
  -4   5   0   11.02    1.25
  -4   5   0   10.44    2.56
  -4   5  -1   59.00    1.80
  -4   5  -1   62.23    2.34
  -4   5  -2   47.14    2.40
  -4   5  -2   44.92    2.11
  -4   5  -3    1.21    1.19
  -4   5  -3    8.08    2.60
  -4   5  -4   64.72    1.89
  -4   5  -4   64.50    2.51
  -4   5  -5    0.54    1.85
  -4   5  -6   -0.60    1.23
  -4   5  -7    1.44    1.26
  -4   5  -8   17.70    2.19
  -4   5  -9    8.07    1.37
  -4   5 -10    7.45    1.45
  -4   5 -11    1.81    2.25
  -4   5 -12   28.58    1.78
  -4   5 -13    4.18    1.63
  -4   5 -14    9.69    1.80
  -4   5 -15    3.54    1.72
  -4   5 -16    5.01    2.83
   4  -4 -15    2.50    2.24
  -4   4  15    4.26    1.97
  -4   4  15   -0.26    2.92
   4  -4 -14   -0.28    3.30
  -4   4  14    1.75    2.77
  -4   4  14    2.79    1.85
   4  -4 -13   10.52    3.22
  -4   4  13    8.46    2.64
  -4   4  13    7.21    1.87
   4  -4 -12    0.59    1.94
  -4   4  12    1.90    2.33
  -4   4  12    5.24    2.68
   4  -4 -11    4.67    1.83
  -4   4  11    2.24    1.39
   4  -4 -10    3.42    1.81
  -4   4  10   -0.35    1.28
  -4   4  10    4.11    1.68
   4  -4  -9   19.33    2.97
  -4   4   9   20.69    1.38
  -4   4   9   20.41    2.85
   4  -4  -8   13.99    1.89
  -4   4   8   14.70    1.22
  -4   4   8   15.99    1.74
   4  -4  -7   36.44    2.11
  -4   4   7   38.32    1.39
  -4   4   7   35.24    2.02
  -4   4   6    3.90    0.90
  -4   4   6    6.33    1.65
  -4   4   5   72.00    1.98
  -4   4   5   73.68    3.40
  -4   4   4   13.57    1.16
  -4   4   4   14.35    1.68
  -4   4   3   -0.04    0.59
  -4   4   3    3.51    1.44
  -4   4   2   57.80    0.98
  -4   4   2   57.83    2.27
  -4   4   1  115.68    1.40
  -4   4   1  120.56    4.10
  -4   4   0   53.43    0.67
  -4   4   0   54.02    2.16
  -4   4  -1   56.30    1.69
  -4   4  -1   53.30    2.14
  -4   4  -2    1.98    1.10
  -4   4  -2   -0.62    1.43
  -4   4  -3   11.31    1.77
  -4   4  -3    5.34    1.59
  -4   4  -4   59.96    1.71
  -4   4  -4   65.23    2.37
  -4   4  -5   16.00    1.20
  -4   4  -6   -0.74    1.11
  -4   4  -7   22.28    2.00
  -4   4  -8   11.33    1.29
  -4   4  -9    2.90    1.24
  -4   4 -10    4.63    2.02
  -4   4 -11    1.24    1.33
  -4   4 -12   18.45    1.62
  -4   4 -13    4.12    2.27
  -4   4 -14   -0.62    1.48
  -4   4 -15    5.55    1.69
  -4   4 -16    1.69    2.61
  -4   4 -17   -0.57    1.78
   4  -3 -16   17.23    3.76
  -4   3  16   12.32    2.22
  -4   3  16   10.90    3.16
   4  -3 -15    1.52    3.28
  -4   3  15   -1.62    1.89
  -4   3  15   -1.01    1.93
   4  -3 -14    2.81    3.33
  -4   3  14    9.69    2.78
  -4   3  14    3.92    1.90
   4  -3 -13   12.50    2.26
  -4   3  13   12.91    2.69
  -4   3  13   13.81    2.92
   4  -3 -12    4.94    2.01
  -4   3  12    6.73    1.48
  -4   3  12    3.98    1.78
   4  -3 -11   17.61    2.10
  -4   3  11   16.30    1.53
  -4   3  11   14.80    1.87
   4  -3 -10   10.47    2.83
  -4   3  10    3.42    1.32
  -4   3  10    6.18    2.58
   4  -3  -9   17.60    1.89
  -4   3   9   17.09    1.30
  -4   3   9   16.65    1.86
   4  -3  -8   13.21    1.80
  -4   3   8   18.79    1.76
  -4   3   8   15.68    1.81
   4  -3  -7   77.03    3.68
  -4   3   7   75.20    2.41
  -4   3   7   83.15    3.64
   4  -3  -6   22.84    1.92
  -4   3   6   25.91    1.54
  -4   3   6   28.33    1.81
  -4   3   5    1.59    1.12
  -4   3   5    2.14    1.49
  -4   3   4   17.99    1.19
  -4   3   4   19.05    1.66
  -4   3   3   33.37    1.20
  -4   3   3   31.28    2.73
  -4   3   2   15.99    0.86
  -4   3   2   17.49    1.57
  -4   3   1    4.85    0.64
  -4   3   1    4.06    1.41
  -4   3   0   29.74    0.50
  -4   3   0   28.41    1.73
  -4   3  -1  193.75    1.83
  -4   3  -1  206.86    5.52
  -4   3  -2   37.82    1.39
  -4   3  -2   39.43    1.92
  -4   3  -3   26.82    1.30
  -4   3  -3   31.83    1.74
  -4   3  -4   26.88    1.85
  -4   3  -4   29.82    1.74
  -4   3  -5    0.95    1.52
  -4   3  -5   -0.27    1.43
  -4   3  -6   21.55    1.23
  -4   3  -7   17.35    1.23
  -4   3  -8   18.13    1.31
  -4   3  -9   21.09    1.95
  -4   3 -10    3.82    1.20
  -4   3 -11   68.08    2.07
  -4   3 -12   -1.02    1.28
   4  -3  13    1.71    0.67
  -4   3 -13    3.34    2.04
   4  -3  14   27.21    1.50
  -4   3 -14   32.54    1.77
   4  -3  15    0.25    0.88
  -4   3 -15    1.32    1.47
   4  -3  16   13.32    1.65
  -4   3 -16   11.67    2.63
  -4   3 -17    1.71    1.66
   4  -3  18    2.87    1.62
  -4   3 -18   -0.93    2.72
   4  -2 -16   11.15    2.48
  -4   2  16   14.32    2.14
  -4   2  16   11.10    2.13
   4  -2 -15   -0.70    2.20
  -4   2  15    2.72    1.83
  -4   2  15    2.18    1.91
   4  -2 -14    5.62    2.20
  -4   2  14   11.06    1.79
  -4   2  14    6.04    2.93
   4  -2 -13    5.77    2.07
  -4   2  13    3.82    2.51
  -4   2  13    6.32    1.84
   4  -2 -12    2.85    1.91
  -4   2  12    0.90    1.44
  -4   2  12    3.41    1.74
   4  -2 -11   11.88    2.02
  -4   2  11   10.81    1.46
  -4   2  11   15.89    1.75
   4  -2 -10   16.98    2.98
  -4   2  10   13.81    1.33
  -4   2  10   15.78    1.82
   4  -2  -9   51.34    2.37
  -4   2   9   47.88    3.28
   4  -2  -8   23.33    1.97
  -4   2   8   22.76    1.85
   4  -2  -7   60.66    3.42
  -4   2   7   63.18    2.30
   4  -2  -6   11.17    1.60
  -4   2   6    7.82    1.58
   4  -2  -5   55.45    3.07
  -4   2   5   53.41    2.93
   4  -2  -4   17.36    1.58
  -4   2   4   19.59    1.59
  -4   2   3   26.63    1.74
  -4   2   2    2.24    1.40
  -4   2   1   24.87    2.48
  -4   2   0    6.24    1.35
  -4   2  -1   40.95    1.78
  -4   2  -2   39.39    0.63
  -4   2  -2   40.64    1.73
  -4   2  -3   29.07    1.23
  -4   2  -3   33.13    2.39
  -4   2  -4    7.70    1.03
  -4   2  -4   10.32    1.42
  -4   2  -5    0.03    0.88
  -4   2  -5   -0.66    1.31
  -4   2  -6    4.03    0.96
  -4   2  -7   44.23    2.00
  -4   2  -8    3.36    1.55
  -4   2  -9   22.29    1.26
  -4   2 -10    4.31    1.10
  -4   2 -11   28.62    1.42
  -4   2 -12   27.00    2.14
   4  -2  13    1.08    0.80
  -4   2 -13    2.13    1.22
   4  -2  14    1.94    1.41
  -4   2 -14    6.76    1.30
   4  -2  15   10.25    1.12
  -4   2 -15    9.48    1.44
   4  -2  16    2.08    1.70
  -4   2 -16   -1.65    2.18
   4  -2  17   56.60    2.73
  -4   2 -17   65.45    2.40
   4  -2  18    9.65    1.42
  -4   2 -18   13.19    1.79
   4  -1 -16    6.11    2.39
  -4   1  16    5.30    3.18
  -4   1  16    6.20    2.08
   4  -1 -15    7.96    2.24
  -4   1  15    5.62    1.83
  -4   1  15   -1.55    2.98
   4  -1 -14   13.33    2.30
  -4   1  14   13.01    1.89
  -4   1  14   11.66    1.97
   4  -1 -13    3.91    2.06
  -4   1  13   -0.27    2.79
   4  -1 -12   -0.12    3.05
  -4   1  12   -0.04    1.72
   4  -1 -11    5.26    2.89
  -4   1  11    0.83    1.67
   4  -1 -10    3.43    1.74
  -4   1  10    1.59    2.46
   4  -1  -9   59.71    2.58
  -4   1   9   61.29    2.32
   4  -1  -8   36.62    3.13
  -4   1   8   39.38    2.02
   4  -1  -7   53.14    2.36
  -4   1   7   57.77    3.08
   4  -1  -6   18.46    1.73
  -4   1   6   16.07    1.63
   4  -1  -5   41.41    1.97
  -4   1   5   38.35    1.91
   4  -1  -4   15.36    1.61
  -4   1   4   18.39    2.34
   4  -1  -3   28.08    1.72
  -4   1   3   24.72    2.43
  -4   1   2   16.04    1.51
  -4   1   1   89.01    2.35
  -4   1   0   44.41    1.75
  -4   1  -1   74.15    2.83
  -4   1  -2   -0.38    1.20
  -4   1  -3   60.37    0.85
  -4   1  -3   69.04    1.92
  -4   1  -4    1.44    0.49
  -4   1  -4    3.17    1.36
  -4   1  -4    2.69    1.21
  -4   1  -5    2.54    0.48
  -4   1  -5    3.09    1.37
  -4   1  -5    4.17    1.99
  -4   1  -6   28.59    1.14
  -4   1  -6   29.42    1.67
  -4   1  -7   52.43    1.43
  -4   1  -8   12.36    0.99
  -4   1  -9    0.32    0.90
  -4   1 -10    8.33    1.04
  -4   1 -11    9.46    1.08
  -4   1 -12    0.79    1.63
   4  -1  13    2.77    0.92
  -4   1 -13    1.33    1.72
   4  -1  14   10.75    1.63
  -4   1 -14    7.50    1.25
   4  -1  15    0.90    1.07
  -4   1 -15   -1.69    1.23
   4  -1  16    0.99    1.18
  -4   1 -16    0.22    2.02
   4  -1  17   37.37    2.62
  -4   1 -17   38.86    1.87
   4  -1  18   17.38    2.52
  -4   1 -18   21.22    1.76
   4  -1  19    0.04    1.54
  -4   1 -19    3.62    2.47
   4   0 -16   12.92    3.84
  -4   0  16    7.09    2.02
  -4   0  16    6.40    3.18
   4   0 -15   15.02    3.94
  -4   0  15   19.08    2.15
   4   0 -14   21.74    3.72
  -4   0  14   20.18    3.21
   4   0 -13   16.40    3.57
  -4   0  13   20.47    2.02
   4   0 -12   21.31    2.28
  -4   0  12   23.53    2.01
   4   0 -11   -0.71    1.86
  -4   0  11    0.37    1.62
   4   0 -10   16.42    1.95
  -4   0  10   14.99    1.81
   4   0  -9   22.70    2.97
  -4   0   9   21.01    2.60
   4   0  -8   10.10    1.70
  -4   0   8   10.57    1.62
   4   0  -7   19.37    1.79
  -4   0   7   21.94    1.71
   4   0  -6   16.31    2.56
  -4   0   6   21.10    2.39
   4   0  -5   23.62    1.75
  -4   0   5   28.55    1.62
   4   0  -4   26.79    2.54
  -4   0   4   28.22    1.65
   4   0  -3   28.29    1.59
  -4   0   3   28.30    1.58
   4   0  -2  104.76    2.54
  -4   0   2  108.42    3.38
  -4   0   1   24.63    1.45
  -4   0   0   95.83    2.29
  -4   0  -1    9.90    1.28
  -4   0  -2   13.76    1.89
  -4   0  -3  121.11    1.94
  -4   0  -3  121.42    3.35
  -4   0  -4    3.42    0.74
  -4   0  -4    5.71    0.82
  -4   0  -4    5.99    1.16
  -4   0  -5    9.50    0.76
  -4   0  -5    8.06    0.82
  -4   0  -5    9.05    1.20
  -4   0  -6   38.71    1.03
  -4   0  -6   37.64    1.14
  -4   0  -6   36.01    2.26
  -4   0  -7  122.05    1.64
  -4   0  -7  115.77    2.06
  -4   0  -7  125.78    2.69
  -4   0  -8  189.42    2.83
  -4   0  -8  189.78    3.06
  -4   0  -9   49.75    1.26
  -4   0  -9   50.43    1.37
  -4   0 -10   27.51    1.11
  -4   0 -11    0.56    0.88
  -4   0 -12   28.89    1.79
   4   0  13    0.28    0.99
  -4   0 -13    2.05    1.54
   4   0  14    4.03    1.69
  -4   0 -14    1.68    1.08
   4   0  15    7.14    1.90
  -4   0 -15    7.74    1.21
   4   0  16   -0.05    1.28
  -4   0 -16   -0.77    1.20
   4   0  17   24.73    1.72
  -4   0 -17   24.00    2.34
   4   0  18    2.54    2.38
  -4   0 -18    1.35    1.40
   4   0  19    1.80    2.57
  -4   0 -19    4.01    1.48
   4   1 -16    2.46    2.40
  -4  -1  16    1.83    2.10
   4   1 -15    9.49    2.48
  -4  -1  15    3.76    3.10
   4   1 -14   17.40    2.47
  -4  -1  14   15.18    2.08
   4   1 -13   33.04    2.59
  -4  -1  13   32.59    3.38
   4   1 -12   15.77    2.20
  -4  -1  12   16.12    1.89
   4   1 -11   -0.88    1.94
  -4  -1  11    0.25    1.69
   4   1 -10   81.68    4.20
  -4  -1  10   81.69    2.68
   4   1  -9    6.31    1.83
  -4  -1   9   11.51    1.61
   4   1  -8   54.82    2.37
  -4  -1   8   57.54    3.03
   4   1  -7    4.04    1.54
  -4  -1   7    4.17    1.46
   4   1  -6   48.35    2.04
  -4  -1   6   56.51    1.99
   4   1  -5   21.22    1.58
  -4  -1   5   19.84    2.26
   4   1  -4   11.61    1.48
  -4  -1   4   10.89    1.39
   4   1  -3   27.31    1.57
  -4  -1   3   27.30    1.49
   4   1  -2   75.91    2.02
  -4  -1   2   77.69    2.84
   4   1  -1   29.44    1.51
  -4  -1   1   27.05    1.44
  -4  -1   0  135.19    2.75
  -4  -1  -1   19.12    1.31
  -4  -1  -2  107.28    2.33
  -4  -1  -3   57.64    2.28
  -4  -1  -4   18.87    1.09
  -4  -1  -4   19.15    1.18
  -4  -1  -5   30.05    0.85
  -4  -1  -5   28.53    1.33
  -4  -1  -5   28.62    1.28
  -4  -1  -6    0.62    0.59
  -4  -1  -6    1.73    1.04
  -4  -1  -6    0.48    0.97
  -4  -1  -7    9.11    1.03
  -4  -1  -7    9.26    1.13
  -4  -1  -8   67.53    1.63
  -4  -1  -8   71.52    1.42
  -4  -1  -8   71.87    1.83
  -4  -1  -9  127.95    2.00
  -4  -1  -9  126.44    2.15
  -4  -1 -10  301.32    4.69
  -4  -1 -10  300.11    4.93
  -4  -1 -11   85.98    1.61
  -4  -1 -11   83.53    1.70
  -4  -1 -12    2.58    0.86
  -4  -1 -13    2.53    1.41
   4   1  14    8.98    1.29
  -4  -1 -14    7.97    1.56
   4   1  15    5.85    2.13
  -4  -1 -15    8.44    1.09
   4   1  16   19.24    2.45
  -4  -1 -16   21.52    1.31
   4   1  17   29.81    1.97
  -4  -1 -17   35.30    1.63
   4   1  18   -0.66    1.66
  -4  -1 -18   -1.20    1.93
   4   1  19   13.52    1.93
  -4  -1 -19   11.53    1.52
   4   2 -16   -0.33    2.49
  -4  -2  16    2.58    3.25
   4   2 -15    8.25    2.43
  -4  -2  15   12.67    2.09
   4   2 -14    9.50    2.37
  -4  -2  14    9.13    3.19
   4   2 -13   13.43    3.49
  -4  -2  13   11.39    2.01
   4   2 -12   40.93    3.83
  -4  -2  12   38.25    3.37
   4   2 -11    2.08    1.92
  -4  -2  11    2.22    1.70
   4   2 -10  126.92    3.85
  -4  -2  10  138.23    4.68
   4   2  -9   11.69    1.85
  -4  -2   9    9.68    1.67
   4   2  -8    4.90    1.69
  -4  -2   8    5.94    1.41
   4   2  -7   51.17    3.15
  -4  -2   7   54.05    1.96
   4   2  -6   15.12    1.60
  -4  -2   6   13.77    1.48
   4   2  -5   29.49    2.57
  -4  -2   5   35.08    2.47
   4   2  -4   59.72    1.99
  -4  -2   4   62.77    1.93
   4   2  -3    0.56    2.00
  -4  -2   3    4.69    1.19
   4   2  -2  360.57    6.94
  -4  -2   2  367.63    7.94
   4   2  -1   13.29    1.29
  -4  -2   1   14.62    1.27
   4   2   0  126.87    2.63
  -4  -2   0  125.82    2.56
  -4  -2  -1  127.30    2.54
  -4  -2  -2    1.47    0.99
  -4  -2  -3   11.72    1.61
  -4  -2  -4    0.32    0.68
  -4  -2  -4    0.96    0.93
  -4  -2  -5    1.60    1.02
  -4  -2  -5   -0.47    0.60
  -4  -2  -5   -0.48    0.89
  -4  -2  -6  114.43    1.91
  -4  -2  -6  115.30    1.82
  -4  -2  -6  117.66    2.27
  -4  -2  -7    8.09    0.78
  -4  -2  -7    8.13    1.04
  -4  -2  -7    8.42    0.97
  -4  -2  -8   98.42    2.24
  -4  -2  -8   92.53    1.98
  -4  -2  -8   96.78    2.58
  -4  -2  -9   35.23    1.56
  -4  -2  -9   35.36    0.99
  -4  -2  -9   34.90    1.30
  -4  -2 -10   10.78    1.36
  -4  -2 -10   11.05    0.81
  -4  -2 -11  145.02    3.11
  -4  -2 -11  143.48    2.36
  -4  -2 -12    3.01    0.88
  -4  -2 -12    2.00    0.76
  -4  -2 -13   22.36    1.13
  -4  -2 -13   21.56    1.03
   4   2  14   27.51    1.65
  -4  -2 -14   25.93    1.13
   4   2  15    8.92    1.53
  -4  -2 -15    8.72    1.53
   4   2  16   58.76    3.18
  -4  -2 -16   54.61    2.20
   4   2  17   23.30    2.84
  -4  -2 -17   21.62    1.35
   4   2  18   -0.29    1.73
  -4  -2 -18    1.35    1.16
   4   2  19   28.49    2.29
  -4  -2 -19   26.33    1.60
   4   3 -16    6.73    2.62
  -4  -3  16    9.03    2.19
   4   3 -15    4.84    2.46
  -4  -3  15    2.71    3.19
   4   3 -14    8.82    2.46
  -4  -3  14    6.57    2.04
   4   3 -13   17.58    2.47
  -4  -3  13   13.98    3.13
   4   3 -12    4.44    2.17
  -4  -3  12    6.87    1.79
   4   3 -11   20.09    2.09
  -4  -3  11   25.80    2.85
   4   3 -10  101.52    3.29
  -4  -3  10  106.47    3.04
   4   3  -9   10.78    2.75
  -4  -3   9   11.64    2.41
   4   3  -8   10.16    1.72
  -4  -3   8    8.34    1.52
   4   3  -7    9.21    1.58
  -4  -3   7    9.00    2.15
   4   3  -6   30.71    1.81
  -4  -3   6   28.83    1.58
   4   3  -5    3.88    1.39
  -4  -3   5    6.91    1.92
   4   3  -4   24.48    1.49
  -4  -3   4   24.20    1.41
   4   3  -3   83.65    2.28
  -4  -3   3   87.16    2.13
   4   3  -2   32.73    2.14
  -4  -3   2   33.51    2.08
   4   3  -1   34.79    1.47
  -4  -3   1   37.23    1.41
   4   3   0   57.97    1.67
  -4  -3   0   59.89    1.67
   4   3   1   89.21    2.05
  -4  -3  -1   96.86    2.02
  -4  -3  -2  247.85    4.99
  -4  -3  -3   32.15    1.23
  -4  -3  -4   70.08    2.03
  -4  -3  -4   67.66    1.58
  -4  -3  -5    6.36    0.86
  -4  -3  -5    6.79    0.86
  -4  -3  -6    2.60    0.86
  -4  -3  -6    3.11    0.59
  -4  -3  -6    3.11    0.81
  -4  -3  -7   77.82    1.69
  -4  -3  -7   77.87    1.33
  -4  -3  -7   79.61    2.14
  -4  -3  -8    1.35    1.32
  -4  -3  -8    2.03    0.90
  -4  -3  -8    2.93    1.31
  -4  -3  -9   83.70    2.39
  -4  -3  -9   84.84    1.44
  -4  -3  -9   82.72    1.73
  -4  -3 -10  135.08    3.10
  -4  -3 -10  128.74    2.01
  -4  -3 -10  128.83    2.38
  -4  -3 -11   14.28    1.61
  -4  -3 -11   13.61    0.78
  -4  -3 -12   55.21    1.61
  -4  -3 -12   51.29    1.19
  -4  -3 -13    1.23    1.06
  -4  -3 -13   -0.01    1.14
  -4  -3 -14    7.18    1.18
  -4  -3 -14    7.60    0.87
   4   3  15   15.33    1.71
  -4  -3 -15   16.42    1.03
   4   3  16   12.78    1.80
  -4  -3 -16   11.21    1.05
   4   3  17   46.57    2.44
  -4  -3 -17   49.05    1.60
   4   3  18    3.57    2.89
  -4  -3 -18    3.35    1.70
   4   3  19   11.18    3.21
  -4  -3 -19   10.85    1.90
   4   4 -16    5.22    3.82
  -4  -4  16   -0.88    3.43
   4   4 -15    4.69    3.78
  -4  -4  15    1.03    2.04
   4   4 -14    7.57    3.75
  -4  -4  14    9.75    3.05
   4   4 -13   27.31    3.77
  -4  -4  13   19.28    2.14
   4   4 -12    5.54    3.19
  -4  -4  12    4.87    1.84
   4   4 -11   38.88    3.85
  -4  -4  11   47.75    2.39
   4   4 -10   15.51    2.04
  -4  -4  10   14.39    1.72
   4   4  -9   -0.99    1.69
  -4  -4   9   -1.58    2.28
   4   4  -8    8.19    1.76
  -4  -4   8    9.74    1.42
   4   4  -7   29.05    2.80
  -4  -4   7   32.01    2.54
   4   4  -6   40.10    1.90
  -4  -4   6   39.95    1.73
   4   4  -5   24.33    1.70
  -4  -4   5   30.38    1.49
   4   4  -4    1.28    1.99
  -4  -4   4    3.41    1.17
   4   4  -3   52.65    1.75
  -4  -4   3   50.53    1.63
   4   4  -2    6.13    1.16
  -4  -4   2    4.69    1.63
   4   4  -1   21.77    1.92
  -4  -4   1   22.66    1.27
   4   4   0   29.08    1.91
  -4  -4   0   34.15    1.30
   4   4   1   55.00    2.11
  -4  -4  -1   57.38    2.07
  -4  -4  -2   97.94    1.93
  -4  -4  -3   57.91    1.41
  -4  -4  -4   43.30    1.42
  -4  -4  -4   47.63    1.68
  -4  -4  -5    2.47    1.44
  -4  -4  -5    0.97    1.17
  -4  -4  -6   37.59    1.86
  -4  -4  -6   35.24    0.84
  -4  -4  -6   36.22    1.52
  -4  -4  -7   27.61    1.22
  -4  -4  -7   28.83    0.77
  -4  -4  -7   28.25    1.00
  -4  -4  -8   31.85    1.30
  -4  -4  -8   29.81    1.11
  -4  -4  -8   30.94    1.04
  -4  -4  -9   45.86    1.51
  -4  -4  -9   47.26    0.98
  -4  -4  -9   45.93    1.71
  -4  -4 -10   37.30    2.04
  -4  -4 -10   37.24    1.24
  -4  -4 -10   42.23    1.64
  -4  -4 -11    9.77    1.77
  -4  -4 -11    9.32    1.04
  -4  -4 -11   10.65    0.90
  -4  -4 -12   24.92    2.03
  -4  -4 -12   23.57    0.85
  -4  -4 -12   26.44    1.13
  -4  -4 -13    0.71    1.19
  -4  -4 -13    1.04    0.67
  -4  -4 -14   32.89    1.66
  -4  -4 -14   32.47    1.05
  -4  -4 -15   11.56    1.41
  -4  -4 -15   10.64    0.89
  -4  -4 -16   26.61    1.13
   4   4  17    1.14    1.84
  -4  -4 -17    2.24    0.93
   4   4  18   19.30    2.25
  -4  -4 -18   14.40    1.68
   4   4  19    6.13    2.22
  -4  -4 -19    4.50    1.58
   4   5 -15    0.94    2.41
  -4  -5  15   -1.08    3.14
   4   5 -14    0.49    2.30
  -4  -5  14    1.48    1.91
   4   5 -13    6.05    2.27
  -4  -5  13    4.24    1.92
   4   5 -12    4.41    2.05
  -4  -5  12   -0.51    2.77
   4   5 -11   93.77    3.41
  -4  -5  11   88.73    3.05
   4   5 -10   28.82    2.27
  -4  -5  10   29.33    2.89
   4   5  -9   -0.36    2.65
  -4  -5   9    0.51    1.51
  -4  -5   8    2.41    1.38
   4   5  -7    2.12    1.45
  -4  -5   7    1.36    1.35
   4   5  -6    2.85    1.42
  -4  -5   6    1.83    1.24
   4   5  -5   32.45    2.51
  -4  -5   5   38.19    2.32
   4   5  -4    5.25    1.36
  -4  -5   4    8.92    1.17
   4   5  -3  122.95    3.59
  -4  -5   3  126.50    3.26
   4   5  -2   13.66    1.26
  -4  -5   2   14.19    1.13
   4   5  -1    0.69    1.03
  -4  -5   1    0.19    0.95
   4   5   0   27.16    1.30
  -4  -5   0   31.68    1.18
   4   5   1   25.41    1.15
  -4  -5  -1   24.96    1.13
   4   5   2   24.50    1.11
  -4  -5  -2   24.66    1.52
  -4  -5  -3   49.35    1.27
  -4  -5  -4   26.46    1.40
  -4  -5  -4   25.12    0.94
  -4  -5  -5    1.60    1.11
  -4  -5  -5    0.57    0.67
  -4  -5  -6   19.88    1.31
  -4  -5  -6   16.60    0.92
  -4  -5  -6   17.79    1.20
  -4  -5  -7   12.22    1.26
  -4  -5  -7   12.25    0.61
  -4  -5  -7   13.63    1.12
  -4  -5  -8   46.63    1.65
  -4  -5  -8   45.28    0.89
  -4  -5  -8   45.49    1.07
  -4  -5  -9   16.95    1.34
  -4  -5  -9   17.01    0.93
  -4  -5  -9   14.96    0.81
  -4  -5 -10   64.84    1.97
  -4  -5 -10   62.23    1.09
  -4  -5 -10   63.20    1.68
  -4  -5 -11   14.30    1.42
  -4  -5 -11   14.71    0.96
  -4  -5 -11   14.57    1.26
  -4  -5 -12    5.17    1.32
  -4  -5 -12    5.84    0.91
  -4  -5 -12    6.15    0.81
  -4  -5 -13    0.29    1.99
  -4  -5 -13   -0.15    0.59
  -4  -5 -13    0.96    0.78
  -4  -5 -14   77.88    2.39
  -4  -5 -14   69.21    1.36
  -4  -5 -14   71.64    2.16
  -4  -5 -15   11.41    1.54
  -4  -5 -15   10.17    0.77
  -4  -5 -15    9.83    0.99
  -4  -5 -16   19.01    1.71
  -4  -5 -16   16.17    0.88
  -4  -5 -17    5.55    1.61
  -4  -5 -17    1.97    0.77
   4   6 -15    6.50    2.59
  -4  -6  15    6.67    2.18
   4   6 -14    3.33    2.39
  -4  -6  14    3.96    2.02
   4   6 -13   14.65    2.52
  -4  -6  13   15.05    3.04
   4   6 -12    0.16    2.23
  -4  -6  12    5.90    1.83
   4   6 -11   64.04    3.10
  -4  -6  11   63.15    2.60
   4   6 -10    4.36    1.92
  -4  -6  10    0.83    2.52
   4   6  -9    0.70    1.73
  -4  -6   9    2.91    1.47
   4   6  -8   15.68    1.89
  -4  -6   8   18.17    2.43
  -4  -6   7    1.01    1.25
   4   6  -6    1.06    1.40
  -4  -6   6    1.16    1.24
   4   6  -5    0.53    1.32
  -4  -6   5    0.67    1.76
   4   6  -4    2.43    1.94
  -4  -6   4   -0.86    1.10
   4   6  -3   83.17    2.20
  -4  -6   3   85.27    2.61
   4   6  -2    2.48    1.14
  -4  -6   2    3.09    0.99
   4   6  -1    2.85    1.59
  -4  -6   1    2.79    0.94
   4   6   0   38.47    1.36
  -4  -6   0   42.28    1.27
   4   6   1   -0.27    0.92
  -4  -6  -1   -0.71    1.22
   4   6   2   22.90    1.51
  -4  -6  -2   24.14    1.02
  -4  -6  -3   52.09    1.59
  -4  -6  -4    3.51    1.35
  -4  -6  -4    3.14    0.70
  -4  -6  -5   -2.91    1.31
  -4  -6  -5   -0.84    0.98
  -4  -6  -6   33.49    1.70
  -4  -6  -6   35.55    1.22
  -4  -6  -7    7.31    1.35
  -4  -6  -7    6.18    0.73
  -4  -6  -7    6.18    0.62
  -4  -6  -8   11.02    1.44
  -4  -6  -8   12.48    0.75
  -4  -6  -8   12.14    0.67
  -4  -6  -9   18.49    1.56
  -4  -6  -9   17.11    0.58
  -4  -6  -9   17.92    1.04
  -4  -6 -10   34.15    1.79
  -4  -6 -10   33.32    0.72
  -4  -6 -10   32.06    1.17
  -4  -6 -11    5.48    0.73
  -4  -6 -11    5.04    0.93
  -4  -6 -12    4.57    1.46
  -4  -6 -12    1.61    0.48
  -4  -6 -12    2.52    0.62
  -4  -6 -13    0.25    1.51
  -4  -6 -13    0.71    0.70
  -4  -6 -13    1.29    0.95
  -4  -6 -14   48.93    2.15
  -4  -6 -14   40.45    1.19
  -4  -6 -14   41.75    1.42
  -4  -6 -15    2.18    2.55
  -4  -6 -15    2.49    0.55
  -4  -6 -15    2.02    0.68
  -4  -6 -16   41.99    2.26
  -4  -6 -17   19.85    2.02
   4   7 -14    3.88    3.68
  -4  -7  14    7.95    3.13
   4   7 -13    8.39    3.52
  -4  -7  13    2.59    1.94
   4   7 -12   52.90    4.38
  -4  -7  12   55.93    2.69
   4   7 -11   35.39    3.76
  -4  -7  11   32.74    3.14
   4   7 -10    9.57    3.04
  -4  -7  10    8.25    1.71
   4   7  -9    4.23    1.77
  -4  -7   9    3.46    1.54
   4   7  -8    3.50    1.65
  -4  -7   8    0.53    2.13
   4   7  -7   20.75    1.78
  -4  -7   7   22.83    1.55
   4   7  -6    1.10    2.20
  -4  -7   6    1.24    1.25
   4   7  -5   -1.32    1.33
  -4  -7   5    1.94    1.76
   4   7  -4   18.24    1.49
  -4  -7   4   18.95    1.30
   4   7  -3   -1.79    1.85
  -4  -7   3   -0.01    1.00
   4   7  -2    5.49    1.19
  -4  -7   2    6.73    1.52
   4   7  -1    4.55    1.06
  -4  -7   1    3.45    0.89
   4   7   0    4.77    0.97
  -4  -7   0    4.90    0.85
   4   7   1   12.79    1.02
  -4  -7  -1   11.19    1.27
   4   7   2    3.45    0.85
  -4  -7  -2    1.84    0.70
  -4  -7  -3   29.27    1.29
  -4  -7  -4   10.21    2.40
  -4  -7  -4    4.90    0.63
  -4  -7  -5    1.59    1.49
  -4  -7  -5    1.94    0.85
  -4  -7  -6   19.41    1.66
  -4  -7  -6   18.30    0.81
  -4  -7  -6   17.39    0.95
  -4  -7  -7    0.12    1.49
  -4  -7  -7    0.42    0.37
  -4  -7  -7   -0.19    0.69
  -4  -7  -8   26.68    1.78
  -4  -7  -8   23.04    0.73
  -4  -7  -8   23.98    0.89
  -4  -7  -9   34.98    2.89
  -4  -7  -9   34.15    0.77
  -4  -7  -9   36.86    0.90
  -4  -7 -10   12.18    2.59
  -4  -7 -10    9.78    0.44
  -4  -7 -11   20.52    1.88
  -4  -7 -11   19.04    0.44
  -4  -7 -11   17.96    0.68
  -4  -7 -12    8.74    1.73
  -4  -7 -12    7.90    0.48
  -4  -7 -12    7.49    0.56
  -4  -7 -13    5.84    2.65
  -4  -7 -14   -0.07    1.75
  -4  -7 -15   -0.20    1.75
  -4  -7 -16    7.49    1.89
  -4  -7 -17   15.27    2.11
   4   8 -13    7.59    2.48
  -4  -8  13    6.74    2.01
   4   8 -12   14.00    2.46
  -4  -8  12   18.10    3.05
   4   8 -11   37.01    2.57
  -4  -8  11   39.84    2.29
   4   8 -10    6.78    3.00
  -4  -8  10    3.10    1.67
   4   8  -9   15.07    2.98
  -4  -8   9   14.94    1.70
   4   8  -8   17.97    2.84
  -4  -8   8    7.68    2.37
   4   8  -7    1.18    1.57
  -4  -8   7    0.60    1.31
   4   8  -6   26.19    1.82
  -4  -8   6   27.82    1.61
   4   8  -5    0.81    2.04
  -4  -8   5    0.31    1.15
   4   8  -4   18.81    1.52
  -4  -8   4   19.43    1.90
   4   8  -3   11.41    1.38
  -4  -8   3   13.48    1.17
   4   8  -2    3.39    1.16
  -4  -8   2    2.63    0.98
   4   8  -1   22.00    1.90
  -4  -8   1   23.38    1.58
   4   8   0    1.29    1.51
  -4  -8   0    2.76    1.29
   4   8   1    6.82    1.35
  -4  -8  -1    5.57    0.80
   4   8   2    7.57    1.33
  -4  -8  -2    7.55    0.74
   4   8   3   16.48    0.88
  -4  -8  -3   17.09    1.84
  -4  -8  -3   17.91    0.76
  -4  -8  -4   -1.26    2.53
  -4  -8  -4    0.11    0.84
  -4  -8  -5   20.48    1.84
  -4  -8  -5   14.17    0.85
  -4  -8  -6    0.20    1.59
  -4  -8  -6    0.42    0.55
  -4  -8  -6    0.48    0.63
  -4  -8  -7    2.95    1.68
  -4  -8  -7    1.37    0.28
  -4  -8  -7    1.68    0.50
  -4  -8  -8    1.11    1.68
  -4  -8  -8    0.41    0.31
  -4  -8  -8    0.56    0.22
  -4  -8  -9    8.47    2.70
  -4  -8 -10   10.08    1.84
  -4  -8 -11   11.39    1.94
  -4  -8 -12   21.58    3.09
  -4  -8 -13   51.68    2.63
  -4  -8 -14    1.18    1.93
  -4  -8 -15    1.58    1.99
  -4  -8 -16    3.61    2.08
  -4  -8 -17    4.93    2.07
   4   9 -12    2.82    2.24
  -4  -9  12   -1.26    2.85
   4   9 -11    4.72    2.19
  -4  -9  11    6.52    1.82
   4   9 -10    3.63    2.03
  -4  -9  10    6.22    1.64
   4   9  -9    0.85    1.84
  -4  -9   9    3.09    1.52
   4   9  -8    2.34    2.66
  -4  -9   8    2.81    2.19
   4   9  -7    1.36    2.46
  -4  -9   7    3.56    1.36
   4   9  -6    3.57    1.57
  -4  -9   6    4.05    1.29
   4   9  -5    3.83    1.44
  -4  -9   5    4.10    1.17
   4   9  -4   23.32    2.40
  -4  -9   4   22.13    1.96
   4   9  -3    4.69    1.24
  -4  -9   3    5.43    1.64
   4   9  -2   -0.50    1.77
  -4  -9   2   -0.45    1.43
   4   9  -1   24.92    1.36
  -4  -9   1   26.32    1.14
   4   9   0   14.84    1.13
  -4  -9   0   13.60    0.93
   4   9   1    9.80    0.98
  -4  -9  -1    8.06    0.79
   4   9   2    4.18    1.26
  -4  -9  -2    3.94    0.66
   4   9   3   13.95    0.83
  -4  -9  -3   12.06    2.04
  -4  -9  -3   12.99    0.69
  -4  -9  -4    2.06    1.85
  -4  -9  -4    0.75    0.76
  -4  -9  -5   48.73    3.71
  -4  -9  -5   44.50    0.96
  -4  -9  -6   15.34    2.00
  -4  -9  -6   13.56    0.47
  -4  -9  -6   13.89    0.50
  -4  -9  -7    8.34    1.91
  -4  -9  -8    2.59    1.84
  -4  -9  -9    7.29    3.00
  -4  -9 -10    2.33    1.96
  -4  -9 -11    3.43    1.94
  -4  -9 -13   36.56    2.61
  -4  -9 -14    3.69    2.09
  -4  -9 -15    2.56    3.27
  -4  -9 -16    2.71    2.23
   4  10 -11    0.40    2.15
  -4 -10  11    2.60    1.72
   4  10 -10   -1.01    2.02
  -4 -10  10    4.09    1.66
   4  10  -9    3.44    1.93
  -4 -10   9    8.91    2.41
   4  10  -8    6.72    1.81
  -4 -10   8    4.96    2.36
   4  10  -7    4.06    2.62
  -4 -10   7    6.67    1.43
   4  10  -6    0.99    1.58
  -4 -10   6    0.03    1.28
   4  10  -5   11.53    1.61
  -4 -10   5   11.68    1.32
   4  10  -4    5.42    2.17
  -4 -10   4    9.60    1.17
   4  10  -3   -1.75    1.29
  -4 -10   3    0.18    0.99
   4  10  -2    0.30    1.81
  -4 -10   2   -1.17    0.94
   4  10  -1   -0.77    1.06
  -4 -10   1    1.68    0.85
   4  10   0    2.96    1.00
  -4 -10   0    3.34    0.79
   4  10   1   21.30    1.11
  -4 -10  -1   21.25    0.90
   4  10   2   15.06    0.95
  -4 -10  -2   16.39    0.76
   4  10   3    2.25    1.03
  -4 -10  -3    5.80    2.07
  -4 -10  -3    2.04    0.80
  -4 -10  -4   -1.45    2.00
  -4 -10  -4    0.22    0.61
  -4 -10  -5   27.31    3.46
  -4 -10  -5   20.04    0.57
  -4 -10  -6    8.26    2.20
  -4 -10  -7   20.91    2.26
  -4 -10  -8   19.12    2.35
  -4 -10  -9   13.84    3.46
  -4 -10 -10    1.86    2.03
  -4 -10 -11    0.42    2.05
  -4 -10 -12    3.00    3.39
  -4 -10 -13   20.24    2.51
  -4 -10 -14   -0.42    3.43
  -4 -10 -15   -3.50    2.27
   4  11  -9    3.26    1.95
  -4 -11   9    8.94    2.47
   4  11  -8    8.95    1.91
  -4 -11   8    9.07    2.39
   4  11  -7   -1.64    2.66
  -4 -11   7    2.55    1.40
   4  11  -6    3.21    2.48
  -4 -11   6   -0.77    1.28
   4  11  -5   11.74    1.65
  -4 -11   5    9.92    1.31
   4  11  -4   21.92    1.66
  -4 -11   4   17.83    1.35
   4  11  -3   30.29    2.50
  -4 -11   3   29.74    1.39
   4  11  -2   21.53    1.49
  -4 -11   2   21.78    1.20
   4  11  -1   -1.46    1.12
  -4 -11   1    1.88    1.31
   4  11   0    2.64    1.56
  -4 -11   0    2.48    1.19
   4  11   1    4.35    1.41
  -4 -11  -1    4.62    0.73
   4  11   2    1.09    0.78
  -4 -11  -2    2.24    2.14
  -4 -11  -2    1.22    0.89
   4  11   3    1.30    0.62
  -4 -11  -3    2.02    3.39
  -4 -11  -3    0.53    0.45
  -4 -11  -5   15.91    2.51
  -4 -11  -6    7.18    3.51
  -4 -11  -7   14.74    2.35
  -4 -11  -8   18.24    2.51
  -4 -11  -9    4.90    3.59
  -4 -11 -10   15.70    2.56
  -4 -11 -11    6.01    2.32
  -4 -11 -12   23.17    2.75
  -4 -11 -13    7.67    2.57
   4  12  -7   13.98    2.84
  -4 -12   7    8.49    1.52
   4  12  -6    3.34    2.70
  -4 -12   6    4.42    1.38
   4  12  -5    6.65    1.62
  -4 -12   5    4.46    1.28
   4  12  -4    5.76    1.57
  -4 -12   4    4.73    1.79
   4  12  -3   12.17    2.25
  -4 -12   3    8.94    1.75
   4  12  -2   15.48    1.49
  -4 -12   2   17.48    1.73
   4  12  -1   25.99    1.48
  -4 -12   1   25.75    1.16
   4  12   0   48.98    2.25
  -4 -12   0   49.30    1.34
   4  12   1    2.75    0.86
  -4 -12  -1    0.74    2.51
  -4 -12  -1    1.82    1.00
  -4 -12  -2    8.30    2.63
  -4 -12  -3    6.81    2.53
  -4 -12  -4    1.50    3.64
  -4 -12  -5    5.21    2.49
  -4 -12  -6    1.63    2.38
  -4 -12  -7    9.54    2.55
  -4 -12  -8   10.46    2.49
  -4 -12  -9    3.43    3.77
  -4 -12 -10   19.04    2.81
  -4 -12 -11    5.57    2.64
   4  13  -5    4.40    1.66
  -4 -13   5    3.57    2.02
   4  13  -4    3.26    1.54
  -4 -13   4    2.92    1.84
   4  13  -3    6.26    2.23
  -4 -13   3    7.64    1.70
   4  13  -2   17.50    1.56
  -4 -13   2   19.64    1.19
   4  13  -1    8.03    1.22
  -4 -13   1    6.61    1.38
  -4 -13   0   49.15    3.64
  -4 -13  -1    3.58    2.80
  -4 -13  -2    3.69    2.67
  -4 -13  -3    4.21    2.66
  -4 -13  -4   -1.55    2.53
  -4 -13  -5    7.42    4.15
  -4 -13  -6   19.93    2.91
  -4 -13  -7    3.49    4.09
  -4 -13  -8   28.41    3.12
  -4 -13  -9    0.60    2.55
  -4 -14  -1    5.69    4.42
  -4 -14  -2    4.57    2.92
  -4 -14  -3   -3.19    4.33
  -5   9   4    4.17    1.70
  -5   9   4    0.95    3.54
  -5   9   3    4.87    2.69
  -5   9   3    3.78    2.41
  -5   9   2   -3.03    1.68
  -5   9   2   -4.71    3.66
  -5   9   1    3.46    2.61
  -5   9   1    2.33    2.37
  -5   9   0    8.16    1.79
  -5   9   0    8.40    2.44
  -5   9  -1    5.09    1.71
  -5   9  -1   -0.68    2.33
  -5   9  -2    4.47    1.74
  -5   9  -2    8.37    2.56
  -5   9  -3    7.42    1.81
  -5   9  -3    9.37    2.51
  -5   9  -4   13.83    1.94
  -5   9  -4    6.88    2.58
  -5   9  -5    7.14    1.92
  -5   9  -5    2.72    2.61
  -5   9  -6   -3.00    2.97
  -5   9  -6   -1.65    4.03
  -5   8   7   11.31    3.66
  -5   8   6    6.95    1.73
  -5   8   6   10.57    2.31
  -5   8   5    3.72    1.68
  -5   8   5    1.64    2.30
  -5   8   4   16.02    2.71
  -5   8   4    9.72    3.63
  -5   8   3    8.70    1.73
  -5   8   3    6.17    2.35
  -5   8   2   13.42    1.80
  -5   8   2   10.23    3.63
  -5   8   1    2.35    1.59
  -5   8   1   -0.01    2.21
  -5   8   0    2.26    1.63
  -5   8   0    0.10    2.19
  -5   8  -1   11.46    1.83
  -5   8  -1   16.47    2.42
  -5   8  -2    1.91    1.65
  -5   8  -2    2.92    2.29
  -5   8  -3    2.94    2.52
  -5   8  -3    1.35    2.35
  -5   8  -4    4.32    1.73
  -5   8  -4    5.10    2.27
  -5   8  -5    0.66    2.72
  -5   8  -5   -2.73    2.42
  -5   8  -6   -1.97    1.78
  -5   8  -6    4.11    3.77
  -5   8  -7   18.66    3.20
  -5   8  -7   18.24    2.83
  -5   8  -8   18.22    2.07
  -5   8  -9    1.13    2.05
  -5   7   9   14.55    2.37
  -5   7   9   20.75    2.43
  -5   7   8    6.75    1.28
  -5   7   8    6.48    2.30
  -5   7   7    3.55    1.65
  -5   7   7   -0.31    3.35
  -5   7   6    3.12    2.18
  -5   7   5    0.71    3.24
  -5   7   4   18.24    1.77
  -5   7   4   10.24    2.36
  -5   7   3    9.89    1.67
  -5   7   3   11.50    2.29
  -5   7   2   21.77    2.74
  -5   7   2   28.57    3.76
  -5   7   1    4.88    1.54
  -5   7   1    6.14    2.14
  -5   7   0    5.72    2.35
  -5   7   0    7.02    2.22
  -5   7  -1    9.34    1.72
  -5   7  -1   13.96    2.32
  -5   7  -2    3.46    2.48
  -5   7  -2    9.19    2.28
  -5   7  -3   13.63    1.72
  -5   7  -3    9.51    2.39
  -5   7  -4    4.38    2.62
  -5   7  -4   11.93    2.42
  -5   7  -5    9.56    1.70
  -5   7  -5    6.77    2.41
  -5   7  -6    2.25    2.50
  -5   7  -6   -1.94    2.29
  -5   7  -7   18.06    1.93
  -5   7  -7   19.76    2.69
  -5   7  -8    1.08    1.80
  -5   7  -9    4.93    1.91
  -5   7 -10   13.89    2.06
  -5   7 -11    7.66    3.11
  -5   6  10    6.76    1.57
  -5   6  10   11.16    2.33
  -5   6   9    3.86    1.39
  -5   6   9    2.25    2.18
  -5   6   8   22.44    2.18
  -5   6   8   23.96    3.64
  -5   6   7   13.61    1.26
  -5   6   7   16.53    2.32
  -5   6   6   19.45    1.21
  -5   6   6   17.65    2.38
  -5   6   5    5.70    0.90
  -5   6   5    7.25    3.28
  -5   6   4    5.89    1.11
  -5   6   4    8.48    2.09
  -5   6   3   12.64    2.12
  -5   6   2   20.81    1.75
  -5   6   2   21.73    2.36
  -5   6   1    5.09    2.39
  -5   6   1    5.46    2.09
  -5   6   0   14.72    1.66
  -5   6   0   15.64    3.34
  -5   6  -1   27.24    2.62
  -5   6  -1   25.61    2.43
  -5   6  -2    6.40    1.54
  -5   6  -2    6.96    2.15
  -5   6  -3    7.33    2.49
  -5   6  -3   13.14    2.21
  -5   6  -4    9.59    1.56
  -5   6  -4    1.36    2.27
  -5   6  -5    6.44    2.45
  -5   6  -5   10.49    2.23
  -5   6  -6    1.40    1.54
  -5   6  -6    0.25    3.48
  -5   6  -7   31.31    2.06
  -5   6  -7   37.25    2.74
  -5   6  -8    0.52    1.70
  -5   6  -9   30.44    2.13
  -5   6 -10   20.81    3.12
  -5   6 -11   28.35    2.16
  -5   6 -12    0.29    2.90
  -5   5  11    2.72    1.62
  -5   5  11    4.65    3.32
  -5   5  10    6.96    1.53
  -5   5  10    8.72    2.28
  -5   5   9    4.00    1.38
  -5   5   9    7.52    2.18
  -5   5   8    6.91    1.32
  -5   5   8   11.62    2.14
  -5   5   7    6.85    1.17
  -5   5   7    2.16    2.09
  -5   5   6    7.91    1.58
  -5   5   6    7.63    3.21
  -5   5   5    3.44    1.35
  -5   5   5    5.07    2.02
  -5   5   4    1.61    1.14
  -5   5   4    1.99    2.03
  -5   5   3    9.73    1.00
  -5   5   3    9.95    3.24
  -5   5   2   28.91    0.89
  -5   5   2   32.89    2.49
  -5   5   1    3.94    1.46
  -5   5   1    4.88    2.07
  -5   5   0   40.86    1.91
  -5   5   0   43.31    2.63
  -5   5  -1   27.43    1.75
  -5   5  -1   27.08    2.37
  -5   5  -2    7.90    1.53
  -5   5  -2    7.68    3.10
  -5   5  -3   21.59    1.71
  -5   5  -3   21.52    2.29
  -5   5  -4   -1.80    2.20
  -5   5  -4    4.21    3.11
  -5   5  -5   12.15    1.56
  -5   5  -5    9.32    2.18
  -5   5  -6   19.04    1.69
  -5   5  -6   26.98    3.62
  -5   5  -7    8.62    1.57
  -5   5  -7   13.18    2.22
  -5   5  -8    4.69    1.58
  -5   5  -9    7.75    2.53
  -5   5 -10    9.26    1.77
  -5   5 -11   27.89    2.01
  -5   5 -12   14.61    1.92
  -5   5 -13   28.38    2.17
  -5   5 -14   20.43    3.32
   5  -4 -12   12.75    2.59
  -5   4  12   11.29    2.79
  -5   4  12   12.64    3.50
   5  -4 -11    3.57    2.42
  -5   4  11    8.06    2.47
  -5   4  11    2.23    2.14
   5  -4 -10    3.32    2.28
  -5   4  10    3.48    2.21
  -5   4  10    0.46    2.07
  -5   4   9    8.87    2.14
  -5   4   9    9.06    3.31
  -5   4   8    1.41    1.81
  -5   4   8    4.71    2.00
  -5   4   7    0.77    1.67
  -5   4   7    5.34    1.99
  -5   4   6   21.80    1.73
  -5   4   6   17.39    2.20
  -5   4   5    0.79    1.34
  -5   4   5    0.70    1.95
  -5   4   4    6.51    0.83
  -5   4   4   11.35    3.10
  -5   4   3   14.21    1.11
  -5   4   3   21.78    2.11
  -5   4   2    2.41    0.81
  -5   4   2    2.21    1.91
  -5   4   1   29.67    0.80
  -5   4   1   32.49    3.35
  -5   4   0    3.04    1.87
  -5   4  -1    5.01    1.40
  -5   4  -1    3.32    1.97
  -5   4  -2   37.84    1.80
  -5   4  -2   33.48    2.40
  -5   4  -3    5.78    1.49
  -5   4  -3    9.91    2.01
  -5   4  -4   65.73    2.19
  -5   4  -4   63.50    2.86
  -5   4  -5   18.59    2.38
  -5   4  -5   15.72    2.12
  -5   4  -6   18.01    1.57
  -5   4  -6   19.38    2.12
  -5   4  -7   22.85    1.74
  -5   4  -7   28.30    2.24
  -5   4  -8    1.79    2.14
  -5   4  -8   -0.61    2.01
  -5   4  -9   38.92    1.93
  -5   4 -10   14.20    1.69
  -5   4 -11    3.62    2.41
  -5   4 -12   54.45    2.32
  -5   4 -13   -0.17    1.71
  -5   4 -14   47.25    3.38
  -5   4 -15    5.08    1.85
   5  -3 -13    8.81    2.68
  -5   3  13    7.76    2.36
   5  -3 -12    2.31    2.45
  -5   3  12    3.08    2.64
  -5   3  12    5.22    2.16
   5  -3 -11    8.55    3.61
  -5   3  11    3.78    2.38
  -5   3  11    4.07    2.14
   5  -3 -10   15.06    3.61
  -5   3  10   11.34    1.54
  -5   3  10   13.76    3.30
   5  -3  -9   22.15    2.51
  -5   3   9   23.13    1.55
  -5   3   9   24.65    2.36
   5  -3  -8    6.02    2.26
  -5   3   8    6.83    1.24
  -5   3   8    7.25    2.11
  -5   3   7    7.74    1.15
  -5   3   7   10.12    2.01
  -5   3   6   13.49    1.13
  -5   3   6   12.12    2.11
  -5   3   5    0.46    0.87
  -5   3   5    6.17    2.84
  -5   3   4    1.01    0.78
  -5   3   4   -1.77    1.82
  -5   3   3    4.66    0.70
  -5   3   3    6.86    1.90
  -5   3   2   10.15    0.93
  -5   3   2    9.56    2.99
  -5   3   1   12.77    0.83
  -5   3   1   12.06    2.08
  -5   3   0   79.52    1.19
  -5   3   0   90.18    2.95
  -5   3  -1   18.39    2.02
  -5   3  -2    9.66    1.42
  -5   3  -2   13.84    1.91
  -5   3  -3   38.97    1.71
  -5   3  -3   39.60    3.35
  -5   3  -4    3.74    1.97
  -5   3  -4   -0.39    1.76
  -5   3  -5   16.18    1.37
  -5   3  -5   11.94    2.96
  -5   3  -6   17.71    1.45
  -5   3  -6   15.42    2.04
  -5   3  -7   14.68    2.13
  -5   3  -7    9.91    3.00
  -5   3  -8   50.68    1.94
  -5   3  -8   53.65    2.67
  -5   3  -9    1.41    1.37
  -5   3 -10   30.14    2.57
  -5   3 -11    0.18    1.45
  -5   3 -12   18.32    1.68
  -5   3 -13   27.12    2.85
  -5   3 -14    8.24    1.72
  -5   3 -15   -1.80    1.70
   5  -2 -13   19.20    4.19
  -5   2  13   18.54    2.01
  -5   2  13   14.33    2.46
   5  -2 -12    2.46    3.65
  -5   2  12   -2.94    2.44
  -5   2  12   -0.63    2.13
   5  -2 -11    2.17    2.27
  -5   2  11    1.46    1.49
  -5   2  11   -3.63    3.01
   5  -2 -10   13.90    2.47
  -5   2  10   17.29    1.58
  -5   2  10   13.52    2.27
   5  -2  -9    4.41    2.26
  -5   2   9    9.18    1.34
  -5   2   9    4.65    3.33
   5  -2  -8   -1.22    3.24
  -5   2   8    1.23    1.96
   5  -2  -7    6.02    2.11
  -5   2   7    1.02    1.89
   5  -2  -6   -1.41    2.02
  -5   2   6    3.82    2.82
  -5   2   5   -0.72    1.82
  -5   2   4   30.99    2.26
  -5   2   3   38.73    3.31
  -5   2   2   12.40    1.95
  -5   2   1    4.27    1.82
  -5   2   0   23.57    2.02
  -5   2  -1   29.84    2.09
  -5   2  -2   21.22    0.60
  -5   2  -2   21.47    2.93
  -5   2  -3    1.68    1.23
  -5   2  -3    3.58    1.68
  -5   2  -4   28.98    1.49
  -5   2  -4   26.61    1.98
  -5   2  -5   -0.35    1.14
  -5   2  -5    0.00    1.61
  -5   2  -6    4.40    1.82
  -5   2  -6    2.33    1.69
  -5   2  -7    4.49    1.21
  -5   2  -7    5.82    1.73
  -5   2  -8   18.32    1.39
  -5   2  -8   11.47    1.92
  -5   2  -9    4.43    2.04
  -5   2  -9    7.02    1.82
  -5   2 -10    3.08    1.30
  -5   2 -11    0.21    1.31
  -5   2 -12   18.58    1.62
  -5   2 -13    8.01    2.30
  -5   2 -14   17.21    1.63
  -5   2 -15   -0.80    1.49
  -5   2 -16    9.31    2.64
   5  -1 -13    6.57    2.67
  -5   1  13    9.12    1.82
  -5   1  13    8.67    2.22
   5  -1 -12   -0.17    2.33
  -5   1  12    4.01    3.25
   5  -1 -11    0.36    2.36
  -5   1  11   -3.16    2.02
   5  -1 -10    8.93    2.26
  -5   1  10    9.08    3.22
   5  -1  -9   15.91    3.68
  -5   1   9   22.69    2.14
   5  -1  -8    6.63    2.09
  -5   1   8    3.95    2.01
   5  -1  -7   13.45    2.12
  -5   1   7    9.54    3.13
   5  -1  -6    7.16    3.18
  -5   1   6   12.10    1.98
   5  -1  -5   57.88    2.69
  -5   1   5   62.11    3.79
  -5   1   4    0.89    1.81
  -5   1   3    3.44    1.72
  -5   1   2   64.42    3.68
  -5   1   1   93.86    2.90
  -5   1   0   21.01    1.84
  -5   1  -1   54.42    3.32
  -5   1  -2    6.23    0.58
  -5   1  -2    6.72    1.61
  -5   1  -3    0.58    0.72
  -5   1  -3    3.38    1.17
  -5   1  -3    2.31    1.52
  -5   1  -4   59.01    0.86
  -5   1  -4   60.91    2.56
  -5   1  -4   61.49    2.35
  -5   1  -5    2.01    0.48
  -5   1  -5    1.97    1.15
  -5   1  -5   -0.07    1.55
  -5   1  -6    9.64    1.20
  -5   1  -6   14.79    2.56
  -5   1  -7    5.86    1.14
  -5   1  -7    8.17    1.61
  -5   1  -8    7.51    1.80
  -5   1  -8    7.45    2.57
  -5   1  -9    6.84    1.82
  -5   1  -9   10.66    1.71
  -5   1 -10    1.54    1.16
  -5   1 -10    0.60    1.64
  -5   1 -11   10.81    1.32
  -5   1 -12   13.98    2.10
  -5   1 -13    0.07    1.99
  -5   1 -14    3.11    1.39
  -5   1 -15    2.35    1.39
   5   0 -14   -0.62    2.63
  -5   0  14   -0.08    2.22
   5   0 -13   13.16    2.61
  -5   0  13   12.12    3.56
   5   0 -12    9.29    2.44
  -5   0  12    8.82    2.17
   5   0 -11   -0.96    3.50
  -5   0  11    1.39    3.09
   5   0 -10   19.04    2.51
  -5   0  10   18.39    2.17
   5   0  -9    5.07    2.23
  -5   0   9    5.83    2.01
   5   0  -8    5.24    2.18
  -5   0   8    8.22    1.94
   5   0  -7   81.20    4.52
  -5   0   7   91.66    3.27
   5   0  -6    0.91    1.89
  -5   0   6    3.89    2.77
   5   0  -5   -1.52    1.77
  -5   0   5   -0.81    1.67
   5   0  -4   17.23    1.98
  -5   0   4   14.39    1.92
   5   0  -3   33.37    2.10
  -5   0   3   28.74    2.00
  -5   0   2    1.86    1.59
  -5   0   1    7.79    2.53
  -5   0   0   38.86    2.02
  -5   0  -1  124.06    3.21
  -5   0  -2   32.35    2.79
  -5   0  -3   28.51    0.90
  -5   0  -3   29.34    1.83
  -5   0  -4   19.02    0.76
  -5   0  -4   18.50    1.22
  -5   0  -4   20.34    1.69
  -5   0  -5    1.35    0.87
  -5   0  -5    0.31    1.01
  -5   0  -5   -0.33    1.43
  -5   0  -6    7.31    1.64
  -5   0  -6    8.20    1.55
  -5   0  -7   19.69    0.69
  -5   0  -7   21.00    1.78
  -5   0  -7   21.71    2.56
  -5   0  -8   11.52    0.85
  -5   0  -8   10.77    1.08
  -5   0  -8   12.08    1.61
  -5   0  -9   16.78    0.97
  -5   0  -9   16.52    1.18
  -5   0  -9   19.93    2.52
  -5   0 -10   -0.66    1.05
  -5   0 -10   -1.63    1.50
  -5   0 -11   24.88    1.36
  -5   0 -11   22.66    1.84
  -5   0 -12   -0.02    1.70
  -5   0 -13    3.38    1.84
  -5   0 -14   11.91    1.37
  -5   0 -15    8.56    1.38
  -5   0 -16    6.65    2.14
  -5   0 -17    3.35    2.23
   5   1 -14   10.10    4.24
  -5  -1  14    9.08    3.64
   5   1 -13   -1.18    3.80
  -5  -1  13    0.58    2.16
   5   1 -12    3.22    2.30
  -5  -1  12    1.81    3.29
   5   1 -11   30.58    2.72
  -5  -1  11   26.32    2.46
   5   1 -10    4.08    2.26
  -5  -1  10    4.61    3.01
   5   1  -9   54.66    2.94
  -5  -1   9   50.30    2.71
   5   1  -8   16.22    3.41
  -5  -1   8   14.11    2.03
   5   1  -7   22.71    2.25
  -5  -1   7   20.15    2.01
   5   1  -6   17.24    2.09
  -5  -1   6   20.05    2.00
   5   1  -5   -0.33    1.80
  -5  -1   5    3.47    2.55
   5   1  -4   13.55    1.85
  -5  -1   4   15.28    1.78
   5   1  -3   11.47    2.67
  -5  -1   3    8.66    2.50
   5   1  -2   15.34    1.83
  -5  -1   2   19.94    1.70
  -5  -1   1   75.24    2.46
  -5  -1   0   -2.36    2.23
  -5  -1  -1   24.20    1.74
  -5  -1  -2   27.64    1.76
  -5  -1  -3    2.92    0.80
  -5  -1  -3    3.44    2.13
  -5  -1  -4   25.55    1.37
  -5  -1  -4   30.75    1.72
  -5  -1  -5   -0.43    1.12
  -5  -1  -5    0.51    1.46
  -5  -1  -5    4.63    2.02
  -5  -1  -6    9.59    0.76
  -5  -1  -6    9.54    1.00
  -5  -1  -6    9.12    1.45
  -5  -1  -7   47.70    1.18
  -5  -1  -7   45.94    1.43
  -5  -1  -7   52.13    2.01
  -5  -1  -8   14.12    1.21
  -5  -1  -8   11.70    1.05
  -5  -1  -8   11.96    1.49
  -5  -1  -9   19.56    1.28
  -5  -1  -9   19.32    1.15
  -5  -1  -9   21.75    1.58
  -5  -1 -10   -0.96    0.72
  -5  -1 -10    0.30    0.95
  -5  -1 -10    1.61    1.36
  -5  -1 -11   25.40    1.24
  -5  -1 -11   25.68    1.67
  -5  -1 -12   18.98    1.84
  -5  -1 -12   22.41    1.68
  -5  -1 -13    1.53    1.65
  -5  -1 -14    4.36    1.18
  -5  -1 -15    7.46    1.26
  -5  -1 -16    6.80    1.30
  -5  -1 -17   21.16    2.32
   5   2 -14    5.18    2.74
  -5  -2  14    0.53    2.32
   5   2 -13    4.50    2.64
  -5  -2  13    4.68    3.32
   5   2 -12   -2.56    2.48
  -5  -2  12   -0.01    2.13
   5   2 -11    1.84    3.49
  -5  -2  11    1.51    3.16
   5   2 -10    4.58    3.36
  -5  -2  10    6.05    1.92
   5   2  -9   15.62    2.24
  -5  -2   9   19.27    3.14
   5   2  -8   40.09    2.63
  -5  -2   8   46.24    2.38
   5   2  -7   27.84    2.26
  -5  -2   7   29.31    3.16
   5   2  -6    3.95    1.86
  -5  -2   6    4.49    1.68
   5   2  -5   66.99    2.68
  -5  -2   5   66.12    2.55
   5   2  -4   -0.10    2.51
  -5  -2   4    1.87    1.54
   5   2  -3   25.73    1.89
  -5  -2   3   23.85    1.80
   5   2  -2    9.31    2.52
  -5  -2   2   15.30    2.42
   5   2  -1    7.36    1.55
  -5  -2   1    6.20    1.43
  -5  -2   0   73.15    2.30
  -5  -2  -1    8.46    1.45
  -5  -2  -2   -0.20    1.32
  -5  -2  -3   81.57    1.76
  -5  -2  -3   76.82    3.15
  -5  -2  -4    2.98    0.85
  -5  -2  -4    2.41    1.31
  -5  -2  -5   17.08    1.48
  -5  -2  -5   19.77    1.05
  -5  -2  -5   15.25    1.47
  -5  -2  -6   12.01    1.41
  -5  -2  -6   12.04    0.97
  -5  -2  -6   15.36    2.09
  -5  -2  -7   11.07    0.94
  -5  -2  -7   10.50    0.94
  -5  -2  -7   12.15    1.27
  -5  -2  -8   11.96    0.97
  -5  -2  -8   11.95    0.95
  -5  -2  -8   13.32    2.06
  -5  -2  -9   13.34    1.37
  -5  -2  -9   12.31    0.94
  -5  -2  -9   14.70    1.38
  -5  -2 -10    2.18    1.30
  -5  -2 -10    1.27    0.88
  -5  -2 -10   -2.29    1.90
  -5  -2 -11   16.78    1.50
  -5  -2 -11   15.72    1.06
  -5  -2 -11   15.47    1.46
  -5  -2 -12    1.42    0.90
  -5  -2 -12   -0.16    1.45
  -5  -2 -12    1.62    1.97
  -5  -2 -13    7.74    1.02
  -5  -2 -13   10.25    1.59
  -5  -2 -13    8.56    1.47
  -5  -2 -14    3.70    1.58
  -5  -2 -14    1.00    1.43
  -5  -2 -15    2.28    1.69
  -5  -2 -16    2.69    1.17
  -5  -2 -17   21.40    1.53
   5   3 -13    5.67    4.17
  -5  -3  13   12.51    2.41
   5   3 -12    8.17    2.55
  -5  -3  12    4.17    3.19
   5   3 -11    5.77    2.34
  -5  -3  11   -1.36    2.01
   5   3 -10   14.88    2.43
  -5  -3  10   11.85    3.19
   5   3  -9    1.79    2.09
  -5  -3   9    6.08    1.87
   5   3  -8   20.33    3.39
  -5  -3   8   16.42    2.96
   5   3  -7   12.13    2.09
  -5  -3   7   13.97    1.89
   5   3  -6    3.41    1.74
  -5  -3   6    1.37    2.44
   5   3  -5   20.04    2.94
  -5  -3   5   15.05    1.75
   5   3  -4   10.54    1.74
  -5  -3   4   10.46    2.41
   5   3  -3   14.00    2.60
  -5  -3   3   16.92    1.67
   5   3  -2   45.27    2.10
  -5  -3   2   47.36    2.85
   5   3  -1   10.16    1.59
  -5  -3   1   15.02    1.48
  -5  -3   0   73.64    2.27
  -5  -3  -1    3.35    2.00
  -5  -3  -2    2.84    1.30
  -5  -3  -3   57.48    2.72
  -5  -3  -4    2.46    1.46
  -5  -3  -4    0.20    1.16
  -5  -3  -5    1.65    0.96
  -5  -3  -5    1.63    0.81
  -5  -3  -5   -1.17    1.19
  -5  -3  -6   58.88    1.61
  -5  -3  -6   56.43    1.39
  -5  -3  -6   61.19    2.61
  -5  -3  -7   81.42    1.91
  -5  -3  -7   78.27    1.66
  -5  -3  -7   83.63    2.21
  -5  -3  -8   96.54    2.08
  -5  -3  -8   88.39    1.77
  -5  -3  -8   92.21    2.96
  -5  -3  -9   17.23    1.71
  -5  -3  -9   15.40    0.96
  -5  -3  -9   17.88    1.31
  -5  -3 -10    1.75    1.01
  -5  -3 -10    1.61    0.83
  -5  -3 -10    2.63    1.17
  -5  -3 -11    3.11    1.02
  -5  -3 -11    1.94    0.85
  -5  -3 -11    2.00    1.17
  -5  -3 -12   21.76    1.26
  -5  -3 -12   22.16    1.13
  -5  -3 -12   21.99    2.12
  -5  -3 -13    0.46    1.05
  -5  -3 -13    0.03    0.89
  -5  -3 -13   -0.21    1.23
  -5  -3 -14   11.32    1.23
  -5  -3 -14    9.49    1.07
  -5  -3 -14   11.05    2.10
  -5  -3 -15   -1.08    1.55
  -5  -3 -15    1.18    1.36
  -5  -3 -16    4.81    1.71
  -5  -3 -16    5.69    1.45
  -5  -3 -17   18.91    1.96
   5   4 -13    3.68    2.61
  -5  -4  13    2.62    3.45
   5   4 -12   14.32    2.73
  -5  -4  12   16.18    2.23
   5   4 -11    1.06    3.52
  -5  -4  11   -2.01    2.01
   5   4 -10   30.67    3.93
  -5  -4  10   24.42    2.29
   5   4  -9   10.33    2.19
  -5  -4   9   13.81    1.97
   5   4  -8    9.01    2.08
  -5  -4   8   10.13    1.78
   5   4  -7    9.66    1.95
  -5  -4   7    9.50    1.76
   5   4  -6   12.62    1.88
  -5  -4   6   12.19    2.55
   5   4  -5    3.40    1.78
  -5  -4   5    7.16    1.53
   5   4  -4   23.76    2.82
  -5  -4   4   31.03    2.66
   5   4  -3    1.40    1.55
  -5  -4   3   -1.07    1.42
   5   4  -2   58.21    3.11
  -5  -4   2   66.34    2.23
   5   4  -1   14.84    1.58
  -5  -4   1   16.74    1.50
   5   4   0   23.37    1.63
  -5  -4   0   25.56    1.53
  -5  -4  -1    3.06    1.96
  -5  -4  -2   19.68    1.43
  -5  -4  -3   44.64    2.37
  -5  -4  -4   11.94    1.86
  -5  -4  -4   11.19    1.21
  -5  -4  -5    5.80    1.73
  -5  -4  -5    8.81    1.17
  -5  -4  -6   24.36    1.87
  -5  -4  -6   20.27    1.36
  -5  -4  -6   23.15    1.87
  -5  -4  -7    6.08    1.70
  -5  -4  -7    3.12    1.15
  -5  -4  -7    5.84    1.08
  -5  -4  -8   45.76    2.28
  -5  -4  -8   45.93    1.19
  -5  -4  -8   48.42    2.20
  -5  -4  -9   63.52    2.57
  -5  -4  -9   65.27    1.44
  -5  -4  -9   66.45    1.81
  -5  -4 -10   89.42    1.76
  -5  -4 -10   87.38    2.78
  -5  -4 -11   29.83    2.20
  -5  -4 -11   32.79    1.12
  -5  -4 -11   34.34    1.45
  -5  -4 -12    0.32    1.14
  -5  -4 -12    1.40    0.82
  -5  -4 -12    0.40    1.69
  -5  -4 -13    0.68    1.20
  -5  -4 -13   -0.12    0.81
  -5  -4 -13   -0.17    1.14
  -5  -4 -14    1.51    1.26
  -5  -4 -14    0.10    0.87
  -5  -4 -14    1.65    1.80
  -5  -4 -15    2.71    2.06
  -5  -4 -15    2.87    0.95
  -5  -4 -15    1.79    1.21
  -5  -4 -16    6.89    1.49
  -5  -4 -16    6.76    1.01
  -5  -4 -16    8.40    1.36
  -5  -4 -17   17.71    1.20
  -5  -4 -17   18.30    2.23
   5   5 -13    6.88    2.74
  -5  -5  13    2.19    2.29
   5   5 -12    8.73    2.61
  -5  -5  12   13.14    2.27
   5   5 -11   -3.42    2.36
  -5  -5  11    5.70    3.07
   5   5 -10   39.63    2.86
  -5  -5  10   46.54    2.55
   5   5  -9    4.75    3.19
  -5  -5   9   -0.17    2.75
   5   5  -8    5.59    3.13
  -5  -5   8    7.20    1.79
   5   5  -7   10.11    2.00
  -5  -5   7   10.39    1.74
   5   5  -6   14.48    1.93
  -5  -5   6   15.59    1.74
   5   5  -5   10.35    2.76
  -5  -5   5   17.16    1.63
   5   5  -4   14.39    1.78
  -5  -5   4   20.51    1.59
   5   5  -3    6.19    2.37
  -5  -5   3    2.92    1.33
   5   5  -2   74.73    2.46
  -5  -5   2   77.72    3.06
   5   5  -1   18.44    1.57
  -5  -5   1   16.82    1.52
   5   5   0   55.73    2.82
  -5  -5   0   59.41    1.96
   5   5   1    4.69    1.30
  -5  -5  -1    5.61    1.23
  -5  -5  -2   15.00    1.26
  -5  -5  -3   -0.44    1.06
  -5  -5  -4   -0.69    1.90
  -5  -5  -4   -0.57    1.03
  -5  -5  -5    8.14    1.98
  -5  -5  -5    5.68    1.59
  -5  -5  -6   16.75    1.36
  -5  -5  -6   13.47    1.21
  -5  -5  -6   13.08    1.13
  -5  -5  -7   29.31    1.59
  -5  -5  -7   33.47    1.39
  -5  -5  -7   31.70    1.84
  -5  -5  -8   33.11    1.66
  -5  -5  -8   34.04    1.02
  -5  -5  -8   33.10    1.32
  -5  -5  -9   17.85    1.49
  -5  -5  -9   19.13    0.88
  -5  -5  -9   22.79    1.18
  -5  -5 -10   43.05    1.79
  -5  -5 -10   40.58    1.52
  -5  -5 -10   42.98    1.98
  -5  -5 -11   23.82    1.56
  -5  -5 -11   20.36    1.36
  -5  -5 -11   23.50    1.23
  -5  -5 -12    4.04    2.03
  -5  -5 -12    2.94    1.17
  -5  -5 -12    2.57    1.56
  -5  -5 -13    6.73    2.16
  -5  -5 -13    6.23    0.83
  -5  -5 -13    5.80    1.07
  -5  -5 -14    4.11    1.46
  -5  -5 -14    4.08    0.82
  -5  -5 -14    5.52    1.05
  -5  -5 -15   18.62    1.65
  -5  -5 -15   13.05    0.93
  -5  -5 -15   15.04    1.81
  -5  -5 -16   22.30    2.65
   5   6 -12    3.05    3.88
  -5  -6  12    2.84    3.21
   5   6 -11   14.90    2.61
  -5  -6  11   14.73    2.15
   5   6 -10   26.94    2.68
  -5  -6  10   25.74    2.20
   5   6  -9    6.08    2.25
  -5  -6   9    9.90    1.84
   5   6  -8    7.41    1.99
  -5  -6   8    8.87    1.79
   5   6  -7    5.89    2.86
  -5  -6   7    2.86    2.51
   5   6  -6   14.44    1.98
  -5  -6   6   14.52    1.70
   5   6  -5    0.08    1.69
  -5  -6   5    0.46    1.40
   5   6  -4    5.07    2.50
  -5  -6   4    5.42    1.47
   5   6  -3   24.79    1.79
  -5  -6   3   24.81    1.60
   5   6  -2   18.67    1.67
  -5  -6   2   18.85    2.14
   5   6  -1   23.50    1.65
  -5  -6   1   24.16    1.49
   5   6   0   32.63    1.67
  -5  -6   0   36.54    2.16
   5   6   1   24.33    1.56
  -5  -6  -1   24.36    1.42
  -5  -6  -2   52.46    2.26
  -5  -6  -3   17.09    1.19
  -5  -6  -4    1.60    2.21
  -5  -6  -4    1.99    1.46
  -5  -6  -5    0.28    1.39
  -5  -6  -5    0.61    0.92
  -5  -6  -6    1.23    1.45
  -5  -6  -6    2.82    1.08
  -5  -6  -6    3.79    1.39
  -5  -6  -7   15.60    1.60
  -5  -6  -7   13.43    1.15
  -5  -6  -7   13.27    1.01
  -5  -6  -8   15.08    1.58
  -5  -6  -8   14.53    0.77
  -5  -6  -8   12.15    1.44
  -5  -6  -9   21.16    1.68
  -5  -6  -9   21.22    1.19
  -5  -6  -9   19.51    1.05
  -5  -6 -10   51.61    2.95
  -5  -6 -10   45.67    1.11
  -5  -6 -10   47.18    1.88
  -5  -6 -11   16.27    2.49
  -5  -6 -11   14.20    0.79
  -5  -6 -11   15.15    0.98
  -5  -6 -12   -0.43    1.51
  -5  -6 -12    1.54    1.00
  -5  -6 -12    1.61    1.31
  -5  -6 -13    9.90    1.63
  -5  -6 -13    6.25    1.07
  -5  -6 -13    6.84    0.89
  -5  -6 -14    3.80    2.45
  -5  -6 -15    7.58    1.74
  -5  -6 -16   37.84    2.21
   5   7 -11   16.48    3.96
  -5  -7  11   11.67    2.15
   5   7 -10   11.78    3.69
  -5  -7  10   11.52    3.11
   5   7  -9   -0.16    2.15
  -5  -7   9    3.13    1.81
   5   7  -8    2.86    2.04
  -5  -7   8    6.18    1.78
   5   7  -7   11.18    2.06
  -5  -7   7   13.08    2.57
   5   7  -6    1.97    2.90
  -5  -7   6   11.14    1.60
   5   7  -5   23.92    2.05
  -5  -7   5   30.51    1.79
   5   7  -4    3.42    1.59
  -5  -7   4    0.57    1.32
   5   7  -3   17.97    1.70
  -5  -7   3   20.70    1.52
   5   7  -2    6.07    2.22
  -5  -7   2    7.35    1.93
   5   7  -1    5.26    1.42
  -5  -7   1    6.20    1.22
   5   7   0    9.71    1.38
  -5  -7   0   11.69    1.22
   5   7   1   27.15    2.24
  -5  -7  -1   28.83    1.94
  -5  -7  -2   38.09    1.41
  -5  -7  -3   14.68    1.83
  -5  -7  -3   13.35    1.58
  -5  -7  -4   13.30    2.76
  -5  -7  -4   14.51    1.05
  -5  -7  -5    0.66    1.56
  -5  -7  -5    1.44    0.84
  -5  -7  -6    9.96    1.76
  -5  -7  -6   12.64    1.14
  -5  -7  -6   13.45    1.39
  -5  -7  -7   14.80    1.78
  -5  -7  -7   14.09    0.75
  -5  -7  -7   14.48    0.94
  -5  -7  -8    5.12    1.67
  -5  -7  -8    4.57    0.96
  -5  -7  -8    5.24    1.20
  -5  -7  -9   40.16    3.18
  -5  -7  -9   35.62    0.91
  -5  -7  -9   37.58    1.10
  -5  -7 -10    9.25    1.78
  -5  -7 -10    7.48    0.91
  -5  -7 -10    7.33    1.12
  -5  -7 -11    4.46    1.74
  -5  -7 -11    2.25    0.52
  -5  -7 -11    2.20    0.65
  -5  -7 -12   23.57    1.98
  -5  -7 -13    6.07    2.77
  -5  -7 -14   25.01    2.15
  -5  -7 -15    4.03    1.85
   5   8 -10    6.23    3.58
  -5  -8  10    5.49    1.94
   5   8  -9    3.85    3.29
  -5  -8   9    0.61    1.74
   5   8  -8   -0.97    2.03
  -5  -8   8   -0.60    2.53
   5   8  -7   -0.01    1.92
  -5  -8   7   -0.72    1.61
   5   8  -6    2.91    1.77
  -5  -8   6    3.07    1.53
   5   8  -5   11.07    2.81
  -5  -8   5   13.05    1.56
   5   8  -4    3.57    1.68
  -5  -8   4    8.90    2.12
   5   8  -3   38.41    2.92
  -5  -8   3   37.07    1.77
   5   8  -2    7.05    1.43
  -5  -8   2    3.73    1.27
   5   8  -1    2.28    2.06
  -5  -8   1    4.12    1.72
   5   8   0    8.03    2.04
  -5  -8   0    7.07    1.14
   5   8   1   20.38    1.39
  -5  -8  -1   19.79    1.19
   5   8   2   11.35    1.26
  -5  -8  -2   12.77    1.58
  -5  -8  -3   13.46    2.00
  -5  -8  -3   12.96    1.53
  -5  -8  -4    7.77    2.97
  -5  -8  -4    8.31    0.91
  -5  -8  -5    2.34    1.79
  -5  -8  -5    0.10    1.18
  -5  -8  -6    5.28    1.82
  -5  -8  -6    3.62    0.93
  -5  -8  -6    4.01    1.14
  -5  -8  -7    6.85    1.93
  -5  -8  -7    6.76    0.91
  -5  -8  -7    8.41    1.08
  -5  -8  -8   17.46    3.02
  -5  -8  -8   13.31    0.60
  -5  -8  -8   13.09    0.71
  -5  -8  -9    6.42    1.93
  -5  -8  -9    7.13    0.83
  -5  -8 -10   34.73    2.30
  -5  -8 -11    2.62    1.94
  -5  -8 -12    3.01    2.98
  -5  -8 -13    3.04    1.97
  -5  -8 -14   20.32    2.21
   5   9  -9    0.58    2.11
  -5  -9   9    0.47    1.74
   5   9  -8    6.65    3.11
  -5  -9   8   -0.85    2.60
   5   9  -7   -0.41    1.93
  -5  -9   7    1.57    1.56
   5   9  -6    4.34    1.86
  -5  -9   6   -0.30    1.49
   5   9  -5   -1.18    2.64
  -5  -9   5    1.00    1.37
   5   9  -4    0.79    1.64
  -5  -9   4   -0.54    2.01
  -5  -9   4    0.03    2.06
   5   9  -3   20.29    1.81
  -5  -9   3   22.09    1.52
   5   9  -2   -0.93    1.41
  -5  -9   2   -1.80    1.18
   5   9  -1    1.88    2.06
  -5  -9   1    3.12    1.13
   5   9   0   13.14    1.41
  -5  -9   0   13.05    1.75
   5   9   1    2.70    1.17
  -5  -9  -1    4.09    1.51
   5   9   2    6.66    1.19
  -5  -9  -2    9.90    1.49
  -5  -9  -3   11.52    2.26
  -5  -9  -3   10.83    0.92
  -5  -9  -4    3.97    2.05
  -5  -9  -4    1.52    0.78
  -5  -9  -5    2.56    3.06
  -5  -9  -5    1.28    0.68
  -5  -9  -6   16.91    2.24
  -5  -9  -6   12.91    0.64
  -5  -9  -6   13.98    0.71
  -5  -9  -7    8.19    2.04
  -5  -9  -8    7.64    3.17
  -5  -9  -9    9.47    2.12
  -5  -9 -10    7.35    2.20
  -5  -9 -11    3.66    3.16
  -5  -9 -12   -3.41    2.16
  -5  -9 -13    2.36    2.09
   5  10  -7    4.72    3.07
  -5 -10   7   -0.45    1.56
   5  10  -6    2.57    1.83
  -5 -10   6    0.38    1.49
   5  10  -5    2.21    1.72
  -5 -10   5    0.08    1.40
   5  10  -4    7.24    2.62
  -5 -10   4    5.39    2.06
   5  10  -3    1.46    1.53
  -5 -10   3    3.79    1.91
   5  10  -2    0.34    2.21
  -5 -10   2    2.50    1.78
   5  10  -1    3.07    2.01
  -5 -10   1   -0.11    1.11
   5  10   0   -1.53    1.24
  -5 -10   0    0.77    1.02
   5  10   1    1.21    1.15
  -5 -10  -1    1.44    0.92
   5  10   2    6.49    1.13
  -5 -10  -2   10.08    2.39
  -5 -10  -2    7.36    0.92
  -5 -10  -3    8.32    2.28
  -5 -10  -3    4.40    0.79
  -5 -10  -4    0.02    2.13
  -5 -10  -4    0.54    0.99
  -5 -10  -5    1.78    3.38
  -5 -10  -6    4.62    2.27
  -5 -10  -7    1.04    2.08
  -5 -10  -8   13.94    3.61
  -5 -10  -9   11.56    2.44
  -5 -10 -10   10.85    2.37
  -5 -10 -11   11.56    3.61
  -5 -10 -12    1.87    2.31
   5  11  -5    0.10    1.83
  -5 -11   5    2.55    1.40
   5  11  -4    4.79    2.58
  -5 -11   4    3.81    1.38
   5  11  -3   -0.58    1.56
  -5 -11   3    0.17    1.25
   5  11  -2    2.68    2.23
  -5 -11   2    1.67    1.77
   5  11  -1    0.13    1.32
  -5 -11   1   -0.63    1.58
   5  11   0    7.12    1.33
  -5 -11   0    8.92    1.57
   5  11   1    2.06    1.13
  -5 -11  -1    1.22    0.87
   5  11   2    0.04    0.95
  -5 -11  -2   -0.71    2.45
  -5 -11  -2    0.49    0.75
  -5 -11  -3   21.86    4.19
  -5 -11  -4    3.04    2.52
  -5 -11  -5    7.75    2.44
  -5 -11  -6    0.88    3.67
  -5 -11  -7    4.23    2.36
  -5 -11  -8    8.80    3.81
  -5 -11  -9   -2.96    2.47
  -5 -11 -10    6.74    2.48
   5  12  -2    1.14    2.22
  -5 -12   2   -0.45    1.12
   5  12  -1   20.45    1.60
  -5 -12   1   21.41    1.27
   5  12   0    0.95    1.16
  -5 -12   0    0.54    1.32
  -5 -12  -1   10.65    2.88
  -5 -12  -2   -0.70    4.07
  -5 -12  -3   -2.56    2.67
  -5 -12  -4    7.19    4.17
  -5 -12  -5    6.50    2.63
  -5 -12  -6    8.28    4.16
  -5 -12  -7    3.41    2.67
  -6   6   3    6.28    1.99
  -6   6   3    7.77    2.64
  -6   6   2    1.25    1.86
  -6   6   2   -0.81    2.49
  -6   6   1   -0.78    1.83
  -6   6   1    0.65    2.53
  -6   6   0   17.22    2.06
  -6   6   0   17.64    4.18
  -6   6  -1    9.35    3.10
  -6   6  -1   16.03    2.81
  -6   6  -2    4.89    1.85
  -6   6  -2    9.76    2.68
  -6   6  -3    3.53    2.82
  -6   6  -3    0.86    2.66
  -6   6  -4   21.01    2.21
  -6   6  -4   16.58    2.87
  -6   6  -5    6.08    2.90
  -6   6  -5   -1.70    2.67
  -6   6  -6    2.17    1.92
  -6   6  -6    2.32    2.60
  -6   5   5    9.44    4.12
  -6   5   4    0.88    2.42
  -6   5   3   16.04    4.12
  -6   5   2    5.67    1.81
  -6   5   2    4.91    2.52
  -6   5   1    3.99    1.78
  -6   5   1    1.58    2.59
  -6   5   0    7.34    2.82
  -6   5   0    4.78    2.62
  -6   5  -1    5.32    1.79
  -6   5  -1    2.50    2.55
  -6   5  -2    7.26    2.82
  -6   5  -2   10.42    2.61
  -6   5  -3    8.08    1.79
  -6   5  -3    2.51    2.55
  -6   5  -4    1.46    2.66
  -6   5  -4   -4.44    2.53
  -6   5  -5    8.20    1.90
  -6   5  -5   21.71    3.96
  -6   5  -6   11.02    2.79
  -6   5  -6   11.05    2.64
  -6   5  -7   16.76    2.04
  -6   5  -7   14.56    2.74
  -6   5  -8   19.50    2.12
  -6   5  -8   18.54    2.85
  -6   5  -9    2.53    1.94
  -6   5  -9    3.24    2.59
  -6   4   7   11.64    2.61
  -6   4   6    2.14    2.39
  -6   4   5    0.45    2.34
  -6   4   4   22.47    2.73
  -6   4   3   -0.40    3.51
  -6   4   2   32.60    2.86
  -6   4   1    2.16    3.76
  -6   4   0   -0.44    1.71
  -6   4   0    0.59    2.37
  -6   4  -1   30.34    3.13
  -6   4  -1   32.25    4.14
  -6   4  -2   -0.74    1.67
  -6   4  -2    2.54    2.29
  -6   4  -3    8.46    2.78
  -6   4  -3   14.23    3.80
  -6   4  -4   13.91    1.75
  -6   4  -4    6.31    2.48
  -6   4  -5   -1.77    2.46
  -6   4  -5    3.06    3.57
  -6   4  -6    6.23    1.78
  -6   4  -6   10.01    2.35
  -6   4  -7    4.82    1.73
  -6   4  -7    8.70    2.49
  -6   4  -8    5.73    2.63
  -6   4  -8    5.01    3.75
  -6   4  -9   16.97    1.99
  -6   4  -9   18.21    2.64
  -6   4 -10   -1.66    2.75
  -6   4 -10   -0.79    2.46
  -6   3   8    7.23    2.14
  -6   3   8    5.99    2.58
  -6   3   7   16.18    2.00
  -6   3   7   12.74    2.71
  -6   3   6    8.40    1.72
  -6   3   6    9.19    3.80
  -6   3   5    2.63    1.38
  -6   3   5   -1.02    2.27
  -6   3   4   17.68    1.02
  -6   3   4   18.62    4.02
  -6   3   3    3.76    2.40
  -6   3   2   24.03    3.78
  -6   3   1    1.01    2.32
  -6   3   0    4.96    2.41
  -6   3  -1   22.96    1.98
  -6   3  -1   25.83    2.65
  -6   3  -2    3.50    2.44
  -6   3  -2    2.26    2.28
  -6   3  -3    8.38    1.68
  -6   3  -3    7.20    2.29
  -6   3  -4    6.94    2.48
  -6   3  -4    4.93    2.27
  -6   3  -5    3.99    1.62
  -6   3  -5    1.84    2.25
  -6   3  -6    3.84    1.58
  -6   3  -6   -1.81    3.49
  -6   3  -7   28.35    2.87
  -6   3  -7   30.92    2.72
  -6   3  -8    1.69    1.60
  -6   3  -8    6.56    3.53
  -6   3  -9   22.89    2.96
  -6   3  -9   26.12    2.64
  -6   3 -10   22.15    1.98
  -6   3 -10   26.04    2.65
  -6   3 -11   10.31    1.79
  -6   3 -11    9.94    3.84
  -6   2   9   -0.99    2.19
  -6   2   9   -3.60    3.60
  -6   2   8    9.09    1.44
  -6   2   8   13.36    2.60
  -6   2   7    3.00    1.23
  -6   2   7    2.69    3.78
  -6   2   6    9.40    1.22
  -6   2   6   15.30    2.55
  -6   2   5    3.46    1.06
  -6   2   5    3.93    3.59
  -6   2   4    2.70    0.95
  -6   2   4    4.81    2.35
  -6   2   3   25.13    2.67
  -6   2   2    9.96    2.22
  -6   2   1    6.73    0.64
  -6   2   1    7.91    2.28
  -6   2   0   26.41    2.45
  -6   2  -1   15.10    2.36
  -6   2  -2   17.91    1.76
  -6   2  -2   21.76    2.46
  -6   2  -3    5.87    2.41
  -6   2  -3    5.77    2.21
  -6   2  -4    7.19    1.54
  -6   2  -4    0.32    2.12
  -6   2  -5    2.58    1.48
  -6   2  -5    1.09    2.03
  -6   2  -6    4.77    2.34
  -6   2  -6    3.99    2.11
  -6   2  -7   22.83    1.80
  -6   2  -7   25.87    2.36
  -6   2  -8    0.77    1.45
  -6   2  -8    0.64    2.15
  -6   2  -9   18.17    2.57
  -6   2  -9   19.12    3.69
  -6   2 -10   17.68    1.82
  -6   2 -10   21.92    2.49
  -6   2 -11   10.79    2.60
  -6   2 -11   13.75    2.30
  -6   2 -12   16.82    1.89
  -6   2 -12   21.94    3.76
   6  -1  -9    5.71    2.69
  -6   1   9    3.91    2.53
   6  -1  -8    6.70    2.48
  -6   1   8   -4.20    3.74
  -6   1   7    1.78    2.27
  -6   1   6   12.37    3.69
  -6   1   5    2.11    2.29
  -6   1   4    4.94    2.20
  -6   1   3   11.59    2.28
  -6   1   2   10.82    2.23
  -6   1   1   12.24    2.25
  -6   1   0    0.29    2.09
  -6   1  -1   -1.71    3.16
  -6   1  -2    7.27    0.90
  -6   1  -2    9.09    2.11
  -6   1  -3    0.34    1.46
  -6   1  -3    1.93    3.04
  -6   1  -4   24.78    1.70
  -6   1  -4   25.12    2.33
  -6   1  -5   17.38    2.42
  -6   1  -5   14.83    3.31
  -6   1  -6   23.00    1.66
  -6   1  -6   20.33    2.23
  -6   1  -7    7.83    1.47
  -6   1  -7    8.64    2.01
  -6   1  -8    4.87    2.15
  -6   1  -8    0.98    2.01
  -6   1  -9   12.62    1.55
  -6   1  -9   10.07    2.22
  -6   1 -10   10.67    1.55
  -6   1 -10    8.94    3.36
  -6   1 -11    4.99    2.32
  -6   1 -11    5.66    2.08
  -6   1 -12   11.44    1.63
  -6   1 -12    8.46    2.22
  -6   1 -13    4.82    1.60
  -6   1 -13   -0.84    3.33
  -6   0  10   12.59    2.57
   6   0  -9    4.26    2.57
  -6   0   9   -2.15    3.63
   6   0  -8   10.31    4.03
  -6   0   8    8.85    2.50
   6   0  -7    2.78    2.40
  -6   0   7    6.01    3.57
   6   0  -6    7.50    2.40
  -6   0   6    6.36    2.27
  -6   0   5    6.17    2.22
  -6   0   4    0.47    2.09
  -6   0   3   13.23    2.21
  -6   0   2    4.63    2.07
  -6   0   1    4.54    1.92
  -6   0   0   65.86    4.16
  -6   0  -1   -2.95    1.94
  -6   0  -2    7.37    1.31
  -6   0  -2    7.21    2.97
  -6   0  -3   10.35    0.82
  -6   0  -3   13.01    1.50
  -6   0  -3   13.22    2.06
  -6   0  -4    2.72    2.02
  -6   0  -4    2.40    2.84
  -6   0  -5   12.38    1.51
  -6   0  -5   13.88    2.06
  -6   0  -6   19.28    1.51
  -6   0  -6   22.09    3.14
  -6   0  -7    8.67    2.10
  -6   0  -7    6.78    1.98
  -6   0  -8   18.77    1.47
  -6   0  -8   19.17    2.14
  -6   0  -9    0.57    1.28
  -6   0  -9    3.73    2.89
  -6   0 -10   17.89    2.27
  -6   0 -10   17.72    2.12
  -6   0 -11    2.06    1.35
  -6   0 -11    4.38    2.95
  -6   0 -12   22.58    1.66
  -6   0 -12   22.39    2.19
  -6   0 -13    8.50    1.54
  -6   0 -13    4.36    2.10
   6   1 -10    4.22    4.24
  -6  -1  10    6.81    3.74
   6   1  -9    7.62    2.69
  -6  -1   9    8.73    2.37
   6   1  -8    1.21    2.43
  -6  -1   8    3.79    3.42
   6   1  -7    4.43    2.39
  -6  -1   7    4.55    2.19
   6   1  -6    1.02    2.32
  -6  -1   6   -3.96    3.38
   6   1  -5    1.21    2.23
  -6  -1   5   -0.47    2.04
  -6  -1   4   43.44    2.73
  -6  -1   3    8.96    2.13
  -6  -1   2   14.39    2.17
  -6  -1   1    1.14    1.87
  -6  -1   0    1.76    1.89
  -6  -1  -1   30.21    2.19
  -6  -1  -2    1.67    0.98
  -6  -1  -2    1.64    1.84
  -6  -1  -3    0.37    0.91
  -6  -1  -3   -0.80    1.74
  -6  -1  -4   14.19    1.48
  -6  -1  -4   15.98    1.41
  -6  -1  -4   11.00    1.94
  -6  -1  -5    3.84    0.84
  -6  -1  -5    4.32    1.24
  -6  -1  -5    4.75    1.78
  -6  -1  -6   10.07    1.30
  -6  -1  -6    8.04    1.93
  -6  -1  -6   10.61    1.90
  -6  -1  -7    0.31    1.11
  -6  -1  -7    0.51    1.17
  -6  -1  -7    1.31    1.68
  -6  -1  -8    7.23    0.77
  -6  -1  -8    9.33    1.22
  -6  -1  -8    8.32    1.83
  -6  -1  -9    6.71    1.11
  -6  -1  -9    9.83    1.30
  -6  -1  -9    9.51    1.82
  -6  -1 -10    3.29    1.82
  -6  -1 -10    3.71    2.67
  -6  -1 -11   -0.46    1.22
  -6  -1 -11    1.50    1.80
  -6  -1 -12   13.80    1.44
  -6  -1 -12   10.83    1.98
  -6  -1 -13    6.20    1.38
  -6  -1 -13    5.88    2.81
  -6  -1 -14    6.42    2.25
  -6  -1 -14    9.21    1.92
   6   2 -10    4.74    2.73
  -6  -2  10    4.73    2.40
   6   2  -9   12.69    2.73
  -6  -2   9   10.20    3.68
   6   2  -8    7.03    3.64
  -6  -2   8    2.42    2.17
   6   2  -7    4.32    2.37
  -6  -2   7   -1.37    3.17
   6   2  -6    5.78    2.35
  -6  -2   6    6.21    2.15
   6   2  -5   27.57    3.86
  -6  -2   5   25.62    3.71
   6   2  -4    1.43    2.07
  -6  -2   4    0.42    1.97
  -6  -2   3   11.12    3.02
  -6  -2   2   40.87    2.44
  -6  -2   1   56.16    3.68
  -6  -2   0   18.48    2.02
  -6  -2  -1   22.03    2.96
  -6  -2  -2    2.98    1.72
  -6  -2  -3    0.85    1.56
  -6  -2  -3    3.88    2.59
  -6  -2  -4   23.63    1.29
  -6  -2  -4   25.72    1.99
  -6  -2  -5    3.19    0.98
  -6  -2  -5    3.32    1.77
  -6  -2  -5    4.86    2.57
  -6  -2  -6    4.85    1.52
  -6  -2  -6    4.90    1.12
  -6  -2  -6    3.62    1.67
  -6  -2  -7    3.70    1.53
  -6  -2  -7    5.88    1.16
  -6  -2  -7    3.76    2.54
  -6  -2  -8    6.13    1.47
  -6  -2  -8    4.86    1.14
  -6  -2  -8    4.66    1.64
  -6  -2  -9    2.66    1.39
  -6  -2  -9    4.45    1.68
  -6  -2  -9    2.59    2.52
  -6  -2 -10   -1.22    1.38
  -6  -2 -10    0.83    1.67
  -6  -2 -10    0.27    1.57
  -6  -2 -11    3.80    1.38
  -6  -2 -11    4.55    1.18
  -6  -2 -11    2.84    1.66
  -6  -2 -12    9.29    1.45
  -6  -2 -12    8.94    1.28
  -6  -2 -12    6.30    2.71
  -6  -2 -13    6.78    1.28
  -6  -2 -13    3.30    1.77
  -6  -2 -14    1.51    1.96
  -6  -2 -14    1.72    1.70
   6   3  -9    0.59    2.52
  -6  -3   9   -1.38    2.21
   6   3  -8    7.72    2.42
  -6  -3   8    5.56    3.25
   6   3  -7   13.16    3.59
  -6  -3   7   12.62    2.24
   6   3  -6   -0.21    2.25
  -6  -3   6    2.53    2.93
   6   3  -5    4.26    2.14
  -6  -3   5    5.74    1.98
   6   3  -4    4.09    3.07
  -6  -3   4    6.58    2.94
   6   3  -3    2.70    1.97
  -6  -3   3   -0.03    1.91
  -6  -3   2   -0.84    2.73
  -6  -3   1   15.79    1.89
  -6  -3   0   18.38    2.87
  -6  -3  -1   35.58    2.16
  -6  -3  -2    4.63    2.52
  -6  -3  -3   12.87    1.32
  -6  -3  -3   13.72    1.75
  -6  -3  -4   20.38    2.03
  -6  -3  -4   18.91    2.71
  -6  -3  -5    1.40    1.70
  -6  -3  -5    1.76    1.05
  -6  -3  -5    2.34    1.56
  -6  -3  -6   -0.28    1.72
  -6  -3  -6    1.46    1.04
  -6  -3  -6   -1.43    1.54
  -6  -3  -7   11.73    1.82
  -6  -3  -7   13.44    1.14
  -6  -3  -7    8.24    1.68
  -6  -3  -8    2.91    1.69
  -6  -3  -8    1.63    1.59
  -6  -3  -8    3.54    1.53
  -6  -3  -9   10.78    1.73
  -6  -3  -9    9.08    1.67
  -6  -3  -9    9.88    2.48
  -6  -3 -10    0.81    1.65
  -6  -3 -10    0.86    1.59
  -6  -3 -10   -0.74    1.48
  -6  -3 -11   13.90    1.76
  -6  -3 -11   14.16    1.22
  -6  -3 -11   13.50    2.52
  -6  -3 -12    1.30    1.69
  -6  -3 -12    1.05    1.10
  -6  -3 -12    1.71    1.51
  -6  -3 -13    2.55    1.15
  -6  -3 -13    5.16    1.19
  -6  -3 -13    2.60    1.59
  -6  -3 -14    1.68    1.10
  -6  -3 -14    3.71    1.16
  -6  -3 -14    3.88    2.50
   6   4  -9   18.11    4.09
  -6  -4   9   12.57    3.52
   6   4  -8   15.29    2.66
  -6  -4   8   10.34    2.23
   6   4  -7   21.93    2.56
  -6  -4   7   18.38    2.28
   6   4  -6    1.39    2.16
  -6  -4   6   -4.39    1.96
   6   4  -5    5.72    2.13
  -6  -4   5    4.28    1.83
   6   4  -4   -0.85    1.97
  -6  -4   4    3.93    2.80
   6   4  -3    3.32    2.90
  -6  -4   3   -0.57    1.70
   6   4  -2   -0.97    1.86
  -6  -4   2    1.69    2.64
  -6  -4   1    9.76    1.85
  -6  -4   0    5.82    2.58
  -6  -4  -1    8.65    1.74
  -6  -4  -2   24.21    2.73
  -6  -4  -3   13.91    1.45
  -6  -4  -3   15.70    1.68
  -6  -4  -4    1.23    1.30
  -6  -4  -4    0.42    2.19
  -6  -4  -5    2.66    1.26
  -6  -4  -5    0.05    1.02
  -6  -4  -5    1.48    1.43
  -6  -4  -6    6.28    1.29
  -6  -4  -6    5.31    1.05
  -6  -4  -6    7.09    2.18
  -6  -4  -7    9.14    1.30
  -6  -4  -7    7.89    1.59
  -6  -4  -7    6.42    1.53
  -6  -4  -8   -0.31    1.23
  -6  -4  -8    0.48    1.46
  -6  -4  -8   -0.87    2.09
  -6  -4  -9    5.12    1.29
  -6  -4  -9    5.61    1.54
  -6  -4  -9    9.15    1.46
  -6  -4 -10    0.91    1.22
  -6  -4 -10    2.81    1.49
  -6  -4 -10    1.45    1.37
  -6  -4 -11   19.57    2.10
  -6  -4 -11   17.01    1.77
  -6  -4 -11   18.55    2.41
  -6  -4 -12    2.55    2.00
  -6  -4 -12    2.71    1.59
  -6  -4 -12    1.46    1.46
  -6  -4 -13    0.16    1.32
  -6  -4 -13    2.83    1.07
  -6  -4 -13    2.62    1.48
   6   5  -9   11.83    2.63
  -6  -5   9    7.99    2.22
   6   5  -8   11.87    3.94
  -6  -5   8   10.20    2.26
   6   5  -7   13.39    3.82
  -6  -5   7   18.74    3.32
   6   5  -6   -1.42    2.17
  -6  -5   6   -0.28    1.85
   6   5  -5   14.97    2.28
  -6  -5   5   19.13    3.07
   6   5  -4   -0.60    1.98
  -6  -5   4    3.83    1.77
   6   5  -3    5.01    1.98
  -6  -5   3    5.94    1.77
   6   5  -2    2.40    2.84
  -6  -5   2    6.19    1.67
   6   5  -1    5.60    1.84
  -6  -5   1    9.16    1.61
  -6  -5   0   10.44    2.59
  -6  -5  -1    9.84    1.63
  -6  -5  -2    5.13    2.39
  -6  -5  -3   22.30    1.73
  -6  -5  -3   24.00    1.70
  -6  -5  -4    5.57    1.46
  -6  -5  -4    6.08    2.20
  -6  -5  -5    1.13    1.38
  -6  -5  -5    0.03    0.95
  -6  -5  -5    0.91    1.36
  -6  -5  -6   22.57    2.42
  -6  -5  -6   18.27    1.67
  -6  -5  -6   20.28    2.32
  -6  -5  -7    6.54    2.15
  -6  -5  -7    4.51    1.47
  -6  -5  -7    4.38    1.35
  -6  -5  -8    1.09    2.09
  -6  -5  -8    0.48    1.39
  -6  -5  -8    0.61    1.27
  -6  -5  -9    1.22    2.10
  -6  -5  -9   -0.55    1.38
  -6  -5  -9    0.30    1.99
  -6  -5 -10    7.53    1.50
  -6  -5 -10    5.68    1.48
  -6  -5 -10    6.64    1.34
  -6  -5 -11   16.27    1.60
  -6  -5 -11   15.25    1.64
  -6  -5 -11   19.79    2.19
  -6  -5 -12    6.03    1.44
  -6  -5 -12    3.82    1.47
  -6  -5 -12    3.46    1.33
  -6  -5 -13    2.84    2.18
  -6  -5 -13    0.73    1.43
  -6  -5 -13   -0.33    1.25
   6   6  -8    7.05    2.42
  -6  -6   8    5.57    3.19
   6   6  -7    5.96    2.26
  -6  -6   7    3.51    2.02
   6   6  -6    1.16    3.24
  -6  -6   6   -0.23    1.84
   6   6  -5    6.03    2.19
  -6  -6   5   10.14    2.89
   6   6  -4    3.10    3.01
  -6  -6   4    3.08    1.73
   6   6  -3    8.85    1.98
  -6  -6   3    8.71    2.67
   6   6  -2   12.63    1.89
  -6  -6   2    9.64    1.71
   6   6  -1    6.19    1.80
  -6  -6   1    7.09    1.56
  -6  -6   0   33.47    2.83
  -6  -6  -1    0.59    1.43
  -6  -6  -2    6.52    2.24
  -6  -6  -3   22.31    1.87
  -6  -6  -3   17.36    1.65
  -6  -6  -4    1.95    1.56
  -6  -6  -4   -0.64    1.33
  -6  -6  -5    5.84    2.41
  -6  -6  -5    9.28    2.13
  -6  -6  -6   12.25    2.56
  -6  -6  -6   11.43    1.54
  -6  -6  -6   13.94    1.36
  -6  -6  -7   51.51    2.23
  -6  -6  -7   41.96    1.87
  -6  -6  -7   47.52    2.56
  -6  -6  -8   28.67    1.91
  -6  -6  -8   24.59    1.68
  -6  -6  -8   25.97    1.50
  -6  -6  -9   -0.47    1.55
  -6  -6  -9    0.83    0.86
  -6  -6  -9    0.48    1.80
  -6  -6 -10    6.26    1.60
  -6  -6 -10    6.18    0.93
  -6  -6 -10    3.88    1.86
  -6  -6 -11    8.91    2.48
  -6  -6 -11    5.10    0.90
  -6  -6 -11    7.58    1.17
  -6  -6 -12    5.25    1.67
   6   7  -7   -0.44    2.24
  -6  -7   7    3.30    1.89
   6   7  -6    3.99    3.35
  -6  -7   6    3.58    2.75
   6   7  -5    0.88    2.09
  -6  -7   5    5.25    1.76
   6   7  -4    5.85    2.07
  -6  -7   4   11.22    1.79
   6   7  -3    0.42    2.84
  -6  -7   3    2.55    2.44
   6   7  -2   18.32    2.05
  -6  -7   2   20.08    1.83
   6   7  -1    9.49    2.69
  -6  -7   1    4.96    1.55
   6   7   0   14.91    1.84
  -6  -7   0   12.75    2.36
  -6  -7  -1    4.35    1.43
  -6  -7  -2    6.03    1.39
  -6  -7  -3   21.59    2.12
  -6  -7  -3   26.05    2.33
  -6  -7  -4    1.58    1.73
  -6  -7  -4    1.89    1.25
  -6  -7  -5    7.42    2.70
  -6  -7  -5    3.15    1.86
  -6  -7  -6   19.21    3.03
  -6  -7  -6   20.04    1.59
  -6  -7  -6   20.12    2.09
  -6  -7  -7    3.69    1.68
  -6  -7  -7    1.84    1.30
  -6  -7  -7    0.28    1.15
  -6  -7  -8   34.58    2.17
  -6  -7  -8   28.20    1.14
  -6  -7  -8   27.20    2.06
  -6  -7  -9   16.71    2.87
  -6  -7  -9   12.79    0.92
  -6  -7  -9   14.32    1.68
  -6  -7 -10   15.05    2.96
  -6  -7 -11   14.26    1.92
   6   8  -5    0.88    3.21
  -6  -8   5    6.64    1.79
   6   8  -4    4.89    2.03
  -6  -8   4    6.07    1.66
   6   8  -3    3.81    1.91
  -6  -8   3    4.25    2.42
   6   8  -2   29.52    2.21
  -6  -8   2   35.35    1.94
   6   8  -1    0.99    2.62
  -6  -8   1    4.14    1.45
   6   8   0   14.11    1.79
  -6  -8   0   14.37    2.30
  -6  -8  -1    1.61    2.01
  -6  -8  -2    2.26    1.27
  -6  -8  -3    3.25    1.94
  -6  -8  -3   -0.60    1.21
  -6  -8  -4    1.55    1.91
  -6  -8  -4    1.94    1.81
  -6  -8  -5    6.53    3.07
  -6  -8  -5    4.66    1.14
  -6  -8  -6   15.67    2.08
  -6  -8  -6    8.24    1.36
  -6  -8  -6   10.09    1.13
  -6  -8  -7    9.17    2.01
  -6  -8  -7    7.80    0.84
  -6  -8  -7    7.58    1.50
  -6  -8  -8   17.51    2.18
  -6  -8  -9    6.99    3.06
  -6  -8 -10   17.35    2.17
   6   9  -3    3.96    1.98
  -6  -9   3    9.12    2.44
   6   9  -2   11.84    2.82
  -6  -9   2    7.33    2.41
   6   9  -1    7.52    1.76
  -6  -9   1    8.84    1.52
   6   9   0   11.36    1.75
  -6  -9   0   12.66    1.48
  -6  -9  -1    3.09    1.97
  -6  -9  -2   23.78    2.57
  -6  -9  -2   14.80    2.08
  -6  -9  -3    3.63    3.43
  -6  -9  -3    2.94    1.13
  -6  -9  -4   -0.97    2.17
  -6  -9  -4   -1.00    1.03
  -6  -9  -5   -0.05    2.17
  -6  -9  -5    0.96    0.92
  -6  -9  -6    4.48    3.31
  -6  -9  -7   10.82    2.24
  -6  -9  -8    0.21    2.13
   6  10   0    1.04    1.55
  -6 -10   0   -0.25    1.29
  -6 -10  -1   16.70    1.38
  -6 -10  -2    5.35    1.16
  -6 -10  -4    4.69    2.50
  -6 -10  -5    1.02    2.37
  -7   1   0    2.79    2.53
  -7   1  -1   17.13    2.04
  -7   1  -1   20.96    4.04
  -7   1  -2    0.82    1.82
  -7   1  -2    2.93    2.46
  -7   1  -3    4.59    1.79
  -7   1  -3    2.78    2.42
  -7   1  -4    6.97    1.89
  -7   1  -4    9.94    2.59
  -7   1  -5    2.43    1.75
  -7   1  -5    0.17    2.47
  -7   0   2    9.02    3.87
  -7   0   1    0.73    2.43
  -7   0   0   11.68    3.91
  -7   0  -1    6.51    2.49
  -7   0  -2    3.18    1.77
  -7   0  -2    2.26    3.59
  -7   0  -3    3.67    1.72
  -7   0  -3    3.10    2.35
  -7   0  -4    4.01    1.73
  -7   0  -4    7.87    2.32
  -7   0  -5    2.17    2.52
  -7   0  -5   -2.91    3.52
  -7   0  -6    4.73    1.68
  -7   0  -6    4.08    2.34
  -7  -1   2    7.54    2.40
  -7  -1   1    3.73    3.69
  -7  -1   0   11.42    2.50
  -7  -1  -1    9.24    3.57
  -7  -1  -2    7.37    2.33
  -7  -1  -3    9.04    1.73
  -7  -1  -3   12.58    2.33
  -7  -1  -4    2.15    2.42
  -7  -1  -4    7.08    2.26
  -7  -1  -5    1.46    1.50
  -7  -1  -5    4.42    2.14
  -7  -1  -6    5.25    1.54
  -7  -1  -6   -2.18    3.45
  -7  -1  -7   12.00    2.40
  -7  -1  -7    9.77    2.29
  -7  -2   2    0.09    3.49
  -7  -2   1    2.15    2.18
  -7  -2   0    6.12    3.45
  -7  -2  -1    3.42    2.09
  -7  -2  -2    1.42    2.11
  -7  -2  -3    0.33    2.10
  -7  -2  -4    8.85    1.57
  -7  -2  -4   11.88    2.22
  -7  -2  -5    4.41    1.45
  -7  -2  -5    5.09    3.29
  -7  -2  -6   13.62    2.38
  -7  -2  -6   14.26    2.32
  -7  -2  -7    6.45    1.44
  -7  -2  -7    3.97    2.13
  -7  -3   2    5.07    2.27
  -7  -3   1    8.72    3.41
  -7  -3   0   20.28    2.38
  -7  -3  -1    1.09    1.96
  -7  -3  -2    0.92    3.10
  -7  -3  -3   -0.16    1.95
  -7  -3  -4    2.43    1.90
  -7  -3  -4    0.14    1.37
  -7  -3  -4    4.47    2.96
  -7  -3  -5    0.37    1.85
  -7  -3  -5    3.58    2.06
  -7  -3  -5    4.54    1.98
  -7  -3  -6   21.61    2.31
  -7  -3  -6   18.41    2.25
  -7  -3  -7    1.45    1.31
  -7  -3  -7    4.39    3.01
  -7  -4   1    7.18    3.34
  -7  -4   0    5.43    2.05
  -7  -4  -1    0.16    2.98
  -7  -4  -2   11.78    2.05
  -7  -4  -3    2.94    1.88
  -7  -4  -4    3.68    1.45
  -7  -4  -4    4.35    1.36
  -7  -4  -4    3.81    1.93
  -7  -4  -5   -0.26    1.38
  -7  -4  -5    2.03    1.97
  -7  -4  -5    2.18    1.84
  -7  -4  -6    1.82    1.36
  -7  -4  -6    1.30    1.28
  -7  -4  -6    5.21    2.77
  -7  -5   0    8.46    2.06
  -7  -5  -1   13.27    3.22
  -7  -5  -2    2.14    1.90
  -7  -5  -3    4.39    2.85
  -7  -5  -4    1.32    1.61
  -7  -5  -4    0.56    1.77
  -7  -5  -5   -0.22    2.42
  -7  -5  -5    0.73    1.93
  -7  -5  -5   -3.04    1.75
   0   0   0    0.00    0.00
;
_shelx_hkl_checksum     45135
_shelx_res_file
;
TITL SH231
    shelx.res
    created by SHELXL-2019/2 at 09:39:47 on 17-Jan-2025
CELL  0.71075 5.55324 12.05945 17.02304 86.59900 83.72300 82.42600
ZERR  1 0.00026 0.00050 0.00081 0.00610 0.00590 0.00580
LATT 1
SFAC C H N NI O
UNIT 50 62 4 1 6
OMIT      0   1   0
L.S. 5
FMAP 2
PLAN 10
HTAB
BOND $H
CONF
ACTA
TEMP -100.0
SIZE 0.140 0.070 0.020
WGHT    0.037300    0.494700
FVAR       0.39997
NI1   4    1.000000    0.500000    1.000000    10.50000    0.02768    0.03295 =
         0.01594   -0.00230   -0.00241   -0.00290
O2    5    1.315620    0.391781    0.514874    11.00000    0.03005    0.03224 =
         0.01801   -0.00448   -0.00294    0.00329
O1    5    0.707500    0.589574    0.992377    11.00000    0.03230    0.03988 =
         0.02208   -0.00120   -0.00445   -0.00451
O3    5   -0.175620    0.889932    0.843893    11.00000    0.04108    0.05403 =
         0.03804    0.00178   -0.00496    0.01009
N1    3    0.993558    0.487348    0.891406    11.00000    0.03070    0.03358 =
         0.02217   -0.00254   -0.00202   -0.00332
N2    3    0.783666    0.543964    0.861720    11.00000    0.02915    0.03876 =
         0.02291   -0.00261   -0.00409   -0.00029
C1    1    0.965722   -0.135426    0.303372    11.00000    0.06780    0.04535 =
         0.05590   -0.00401   -0.02123   -0.02095
AFIX 137
H1A   2    0.924174   -0.061646    0.277505    11.00000   -1.20000
H1B   2    0.836194   -0.181922    0.298985    11.00000   -1.20000
H1C   2    1.120435   -0.171450    0.277660    11.00000   -1.20000
AFIX   0
C2    1    0.990940   -0.121956    0.389630    11.00000    0.03699    0.02816 =
         0.04848   -0.00065   -0.00535   -0.00543
AFIX  23
H2A   2    1.016646   -0.197144    0.416317    11.00000   -1.20000
H2B   2    0.836226   -0.082433    0.414423    11.00000   -1.20000
AFIX   0
C3    1    1.199497   -0.057758    0.403388    11.00000    0.03859    0.02660 =
         0.03999    0.00007   -0.00995   -0.00325
AFIX  23
H3A   2    1.351869   -0.093339    0.374511    11.00000   -1.20000
H3B   2    1.221544   -0.063783    0.460479    11.00000   -1.20000
AFIX   0
C4    1    1.160505    0.065733    0.377059    11.00000    0.03380    0.02540 =
         0.03687   -0.00091   -0.01091   -0.00339
AFIX  23
H4A   2    1.144580    0.071857    0.319556    11.00000   -1.20000
H4B   2    1.005242    0.100830    0.404511    11.00000   -1.20000
AFIX   0
C5    1    1.365348    0.130032    0.393615    11.00000    0.03402    0.02756 =
         0.03633   -0.00252   -0.00890   -0.00316
AFIX  23
H5A   2    1.516692    0.101308    0.360912    11.00000   -1.20000
H5B   2    1.395144    0.116517    0.449873    11.00000   -1.20000
AFIX   0
C6    1    1.309304    0.255466    0.376221    11.00000    0.03364    0.02552 =
         0.02484   -0.00182   -0.00559   -0.00288
AFIX  23
H6A   2    1.156858    0.283582    0.408611    11.00000   -1.20000
H6B   2    1.279765    0.268496    0.319913    11.00000   -1.20000
AFIX   0
C7    1    1.510628    0.322943    0.392632    11.00000    0.03531    0.02569 =
         0.02160   -0.00355   -0.00120   -0.00387
AFIX  23
H7A   2    1.667812    0.288387    0.366078    11.00000   -1.20000
H7B   2    1.476372    0.399690    0.369053    11.00000   -1.20000
AFIX   0
C8    1    1.537026    0.330395    0.479698    11.00000    0.02851    0.02647 =
         0.02336   -0.00525   -0.00112   -0.00026
AFIX  23
H8A   2    1.562562    0.254437    0.505230    11.00000   -1.20000
H8B   2    1.678896    0.369471    0.486457    11.00000   -1.20000
AFIX   0
C9    1    1.289011    0.401521    0.595043    11.00000    0.02880    0.02030 =
         0.01868   -0.00138   -0.00192   -0.00563
C10   1    1.066355    0.457834    0.625847    11.00000    0.02630    0.02885 =
         0.02230   -0.00143   -0.00692   -0.00170
AFIX  43
H10   2    0.947015    0.486275    0.591372    11.00000   -1.20000
AFIX   0
C11   1    1.018045    0.472572    0.706259    11.00000    0.02480    0.02998 =
         0.02277   -0.00356   -0.00201    0.00105
AFIX  43
H11   2    0.865513    0.510709    0.726758    11.00000   -1.20000
AFIX   0
C12   1    1.194374    0.431195    0.757924    11.00000    0.02713    0.02456 =
         0.01994   -0.00205   -0.00267   -0.00404
C13   1    1.415657    0.376856    0.725351    11.00000    0.02762    0.02662 =
         0.02327   -0.00047   -0.00825   -0.00219
AFIX  43
H13   2    1.536885    0.349306    0.759374    11.00000   -1.20000
AFIX   0
C14   1    1.465657    0.361449    0.644848    11.00000    0.02391    0.02523 =
         0.02450   -0.00402   -0.00216   -0.00116
AFIX  43
H14   2    1.618655    0.323997    0.624127    11.00000   -1.20000
AFIX   0
C15   1    1.167344    0.440055    0.843775    11.00000    0.03253    0.03161 =
         0.02067   -0.00140   -0.00404   -0.00511
AFIX  43
H15   2    1.303146    0.404296    0.869019    11.00000   -1.20000
AFIX   0
C16   1    0.649428    0.596090    0.920438    11.00000    0.03050    0.03401 =
         0.02336   -0.00194    0.00032   -0.00895
C17   1    0.425683    0.670204    0.902490    11.00000    0.02952    0.03381 =
         0.02550   -0.00146   -0.00173   -0.00767
C18   1    0.273174    0.723256    0.962311    11.00000    0.03484    0.04214 =
         0.02375   -0.00252   -0.00215   -0.00714
AFIX  43
H18   2    0.308620    0.708848    1.015579    11.00000   -1.20000
AFIX   0
C19   1    0.067795    0.797695    0.945997    11.00000    0.03466    0.04316 =
         0.03093   -0.00537    0.00186   -0.00251
AFIX  43
H19   2   -0.034176    0.834476    0.987607    11.00000   -1.20000
AFIX   0
C20   1    0.015021    0.817084    0.868436    11.00000    0.03440    0.03833 =
         0.03449    0.00435   -0.00291   -0.00409
C21   1    0.163642    0.760763    0.807984    11.00000    0.04295    0.04915 =
         0.02605    0.00102   -0.00614    0.00039
AFIX  43
H21   2    0.124748    0.772476    0.754906    11.00000   -1.20000
AFIX   0
C22   1    0.365602    0.688584    0.824963    11.00000    0.03958    0.04076 =
         0.02361   -0.00134   -0.00006   -0.00159
AFIX  43
H22   2    0.465618    0.650708    0.783432    11.00000   -1.20000
AFIX   0
C23   1   -0.334948    0.951065    0.902350    11.00000    0.03893    0.04484 =
         0.04678   -0.00226   -0.00344    0.00307
AFIX  23
H23A  2   -0.243037    0.999510    0.929629    11.00000   -1.20000
H23B  2   -0.408270    0.898833    0.942242    11.00000   -1.20000
AFIX   0
C24   1   -0.529601    1.020655    0.861099    11.00000    0.04505    0.04810 =
         0.05619   -0.00466   -0.01295    0.00217
AFIX  43
H24   2   -0.606909    0.985027    0.824224    11.00000   -1.20000
AFIX   0
C25   1   -0.601541    1.125597    0.871513    11.00000    0.09199    0.05659 =
         0.05195   -0.00388   -0.02344    0.01525
AFIX  93
H25A  2   -0.528832    1.164291    0.907875    11.00000   -1.20000
H25B  2   -0.727128    1.164038    0.842807    11.00000   -1.20000
AFIX   0
HKLF 4
REM  SH231
REM wR2 = 0.0944, GooF = S = 1.018, Restrained GooF = 1.018 for all data
REM R1 = 0.0441 for 4014 Fo > 4sig(Fo) and 0.0661 for all 5100 data
REM 278 parameters refined using 0 restraints
END
WGHT      0.0373      0.4947
REM Instructions for potential hydrogen bonds
EQIV $1 -x+2, -y+1, -z+2
HTAB C15 O1_$1
REM Highest difference peak  0.389,  deepest hole -0.261,  1-sigma level  0.057
Q1    1   1.1547  0.4378  0.9033  11.00000  0.05    0.39
Q2    1   1.3767  0.3774  0.9169  11.00000  0.05    0.34
Q3    1   1.1116  0.4571  0.7322  11.00000  0.05    0.33
Q4    1   1.0127  0.4594  0.9408  11.00000  0.05    0.32
Q5    1   1.1593  0.4286  0.7915  11.00000  0.05    0.31
Q6    1   1.0816  0.4839  0.6623  11.00000  0.05    0.31
Q7    1   0.9193  0.4841  1.0515  11.00000  0.05    0.29
Q8    1   0.5720  0.6382  1.0094  11.00000  0.05    0.28
Q9    1   1.5049  0.3396  0.4342  11.00000  0.05    0.28
Q10   1   1.3661  0.3784  0.6221  11.00000  0.05    0.28
;
_shelx_res_checksum     44638
