# Supplementary material for: Bis{4-(all­yloxy)-N′-[4-(oct­yloxy)benzyl­idene]benzohydrazidato}nickel(II)
Source: IUCrdata. 2025 Feb 14;10(Pt 2):x250120. doi: 10.1107/S2414314625001208 (PMC11904626; doi:10.1107/S2414314625001208)
Supplement: Supplementary file 2 [file x-10-x250120-Isup2.hkl]

data_I                                                                          
_shelx_title ' SH231'                                                           
_shelx_refln_list_code          4                                               
_shelx_F_calc_maximum      235.03                                               
_exptl_crystal_F_000       466.00                                               
_reflns_d_resolution_high  0.7707                                               
                                                                                
loop_                                                                           
 _space_group_symop_operation_xyz                                               
 'x, y, z'                                                                      
 '-x, -y, -z'                                                                   
                                                                                
_cell_length_a     5.5532                                                       
_cell_length_b    12.0594                                                       
_cell_length_c    17.0230                                                       
_cell_angle_alpha  86.599                                                       
_cell_angle_beta   83.723                                                       
_cell_angle_gamma  82.426                                                       
                                                                                
_shelx_F_squared_multiplier     1.000                                           
                                                                                
loop_                                                                           
 _refln_index_h                                                                 
 _refln_index_k                                                                 
 _refln_index_l                                                                 
 _refln_F_squared_calc                                                          
 _refln_F_squared_meas                                                          
 _refln_F_squared_sigma                                                         
 _refln_observed_status                                                         
   1   0   0        287.50        290.55         6.72 o                         
   2   0   0        724.99        784.97        70.64 o                         
   3   0   0       1049.56       1043.47        17.75 o                         
   4   0   0        610.62        599.03        14.31 o                         
   5   0   0        235.71        242.91        12.63 o                         
   6   0   0        411.96        411.69        26.00 o                         
   7   0   0         50.14         73.01        24.44 o                         
  -7   1   0         10.81         17.44        15.81 o                         
  -6   1   0         31.37          1.81        13.06 o                         
  -5   1   0        130.99        131.33        11.50 o                         
  -4   1   0        314.57        277.60        10.94 o                         
  -3   1   0       1501.83       1562.05        25.82 o                         
  -2   1   0        692.63        689.17        11.69 o                         
  -1   1   0        643.92        659.41         8.88 o                         
   1   1   0       2425.57       2405.27        22.19 o                         
   2   1   0         11.56          9.13         3.09 o                         
   3   1   0        501.03        477.58        14.16 o                         
   4   1   0        868.86        845.07        17.19 o                         
   5   1   0          1.51        -13.94        13.94 o                         
   6   1   0         24.01         11.00        11.81 o                         
   7   1   0         89.99         71.39        15.63 o                         
  -6   2   0        154.29        165.09        15.31 o                         
  -5   2   0        148.74        147.33        12.63 o                         
  -4   2   0         30.08         39.01         8.44 o                         
  -3   2   0       1007.71        923.33        22.07 o                         
  -2   2   0         54.56         44.01         5.50 o                         
  -1   2   0       1295.10       1219.49         7.97 o                         
   0   2   0       3357.19       3621.29        31.58 o                         
   1   2   0       6367.86       7230.21       114.55 o                         
   2   2   0        221.53        186.09         4.42 o                         
   3   2   0         20.11         18.72         4.28 o                         
   4   2   0        816.57        789.70        11.47 o                         
   5   2   0        450.25        457.26        14.38 o                         
   6   2   0         96.21        115.52        12.63 o                         
   7   2   0         31.69         38.26        21.57 o                         
  -6   3   0         49.58         31.00        15.06 o                         
  -5   3   0        555.25        507.46        33.32 o                         
  -4   3   0        187.00        185.29         4.16 o                         
  -3   3   0        605.34        642.31         8.22 o                         
  -2   3   0       1165.67       1082.10         9.26 o                         
  -1   3   0        747.86        759.71        11.88 o                         
   0   3   0        679.14        663.00         5.54 o                         
   1   3   0      55241.45      61654.29      4133.07 o                         
   2   3   0        912.43        999.28         9.38 o                         
   3   3   0       1783.53       1869.54        21.45 o                         
   4   3   0        370.61        368.47         7.38 o                         
   5   3   0        436.25        460.32        14.19 o                         
   6   3   0         91.54        114.89        17.94 o                         
   7   3   0         97.20        126.77        14.88 o                         
  -6   4   0          9.79         -0.05         8.67 o                         
  -5   4   0          9.85         19.00        11.69 o                         
  -4   4   0        359.46        334.32         4.00 o                         
  -3   4   0        291.67        265.88         3.84 o                         
  -2   4   0       1073.05       1087.39         8.40 o                         
  -1   4   0        227.16        215.86         2.98 o                         
   0   4   0        406.09        464.79         3.89 o                         
   1   4   0      11841.93      13507.97       285.18 o                         
   2   4   0         18.60          9.41         7.94 o                         
   3   4   0          1.22         -3.66         3.66 o                         
   4   4   0        193.89        204.50        15.85 o                         
   5   4   0        159.83        153.67         6.97 o                         
   6   4   0         42.18         36.38        16.13 o                         
   7   4   0         25.01         33.94        12.81 o                         
  -6   5   0         49.08         37.59        12.00 o                         
  -5   5   0        255.00        260.91         9.66 o                         
  -4   5   0         75.05         68.22         7.02 o                         
  -3   5   0         52.47         53.88         4.68 o                         
  -2   5   0        761.70        747.47         6.94 o                         
  -1   5   0        239.68        228.95         5.59 o                         
   0   5   0        814.09        808.72        14.38 o                         
   1   5   0       2217.34       2230.02        19.62 o                         
   2   5   0       1720.60       1841.04        16.86 o                         
   3   5   0         45.40         38.91         3.62 o                         
   4   5   0        180.85        186.33        14.13 o                         
   5   5   0        356.01        364.20        11.50 o                         
   6   5   0         54.63         65.26        16.19 o                         
   7   5   0         63.53         52.88        12.88 o                         
  -6   6   0         78.72        108.16        11.55 o                         
  -5   6   0         75.71         93.21         9.29 o                         
  -4   6   0        432.42        433.58        14.47 o                         
  -3   6   0         72.82         88.35         5.12 o                         
  -2   6   0       1008.59        963.73         8.89 o                         
  -1   6   0         14.71         12.42         3.91 o                         
   0   6   0          8.68          3.60         3.13 o                         
   1   6   0        292.09        278.78         5.59 o                         
   2   6   0      11098.24      12092.07       258.90 o                         
   3   6   0        260.57        259.45         4.61 o                         
   4   6   0        253.55        253.75        11.91 o                         
   5   6   0        215.84        213.77        12.22 o                         
   6   6   0        209.78        209.22        17.69 o                         
  -5   7   0         39.05         40.04        10.09 o                         
  -4   7   0        127.51        140.49         9.22 o                         
  -3   7   0         54.16         51.63        10.85 o                         
  -2   7   0         23.02         17.97         2.58 o                         
  -1   7   0       1693.81       1667.26        16.72 o                         
   0   7   0         75.36         93.90         3.83 o                         
   1   7   0         17.94         19.78         2.50 o                         
   2   7   0       3468.10       3630.71        47.01 o                         
   3   7   0         12.72         12.81         2.95 o                         
   4   7   0         18.51         30.28         4.00 o                         
   5   7   0         74.67         68.20         6.19 o                         
   6   7   0         73.31         88.58         9.07 o                         
  -5   8   0          4.84          8.37         8.17 o                         
  -4   8   0        150.69        141.17         8.69 o                         
  -3   8   0        518.13        460.35         9.97 o                         
  -2   8   0          0.60          3.30         3.66 o                         
  -1   8   0        298.80        287.26         4.77 o                         
   0   8   0        236.39        228.14         3.79 o                         
   1   8   0         24.77         34.42         4.56 o                         
   2   8   0       1402.52       1403.90        21.88 o                         
   3   8   0        595.66        581.62         9.94 o                         
   4   8   0         16.63         13.02         6.13 o                         
   5   8   0         45.36         45.77         6.22 o                         
   6   8   0         91.81         88.82         8.83 o                         
  -5   9   0         31.77         51.54         9.02 o                         
  -4   9   0         24.33         39.87         7.25 o                         
  -3   9   0        114.01        106.79         7.92 o                         
  -2   9   0         20.06         25.68         3.85 o                         
  -1   9   0         98.03         91.75         7.94 o                         
   0   9   0         87.60         90.05         3.11 o                         
   1   9   0        176.69        169.57         7.19 o                         
   2   9   0         88.58        101.36         2.99 o                         
   3   9   0       1583.17       1611.23        36.72 o                         
   4   9   0         98.05         88.31         4.49 o                         
   5   9   0         72.27         81.92         6.86 o                         
   6   9   0         78.89         75.96         7.06 o                         
  -4  10   0         63.14         64.93         7.90 o                         
  -3  10   0        115.24        106.82        10.63 o                         
  -2  10   0        116.25        116.02         4.99 o                         
  -1  10   0        110.77        119.02         6.63 o                         
   0  10   0         84.36         80.35         3.49 o                         
   1  10   0         29.35         29.01         6.16 o                         
   2  10   0         42.82         46.03         4.31 o                         
   3  10   0        914.81        857.26        14.97 o                         
   4  10   0          8.02         20.02         3.87 o                         
   5  10   0         13.46         -1.68         7.19 o                         
   6  10   0          0.18          2.10         6.20 o                         
  -4  11   0         16.38         -1.15         9.73 o                         
  -3  11   0         57.07         68.42         6.92 o                         
  -2  11   0        130.18        120.05        13.47 o                         
  -1  11   0          7.44          6.13         4.10 o                         
   0  11   0        349.55        336.63        14.50 o                         
   1  11   0         11.27         11.82         5.32 o                         
   2  11   0          2.49          3.09         3.15 o                         
   3  11   0        342.85        337.11        10.31 o                         
   4  11   0          2.59         15.94         5.91 o                         
   5  11   0         51.64         49.83         6.34 o                         
  -3  12   0          7.44         14.65         6.89 o                         
  -2  12   0         68.69         82.81         8.27 o                         
  -1  12   0          0.55          6.62         5.20 o                         
   0  12   0         10.36         13.04         5.95 o                         
   1  12   0          3.48          7.72         3.35 o                         
   2  12   0          2.06          7.83         4.34 o                         
   3  12   0          1.30          7.74         5.00 o                         
   4  12   0        333.71        307.65         7.20 o                         
   5  12   0          0.19          4.74         5.45 o                         
  -3  13   0        142.21        141.55        12.67 o                         
  -2  13   0         41.51         37.41         5.47 o                         
  -1  13   0         33.13         34.35         6.91 o                         
   0  13   0         59.67         59.28         6.94 o                         
   1  13   0         60.99         55.01         6.76 o                         
   2  13   0         19.99         22.23         3.30 o                         
   3  13   0          6.41          7.38         4.81 o                         
   4  13   0        296.18        307.23        22.75 o                         
  -2  14   0         40.01         38.74         5.96 o                         
  -1  14   0         33.96         39.53         8.13 o                         
   0  14   0          5.94         -2.98         5.36 o                         
   1  14   0        112.57        110.56         8.00 o                         
   2  14   0          3.07         -1.02         3.11 o                         
   3  14   0         15.93          2.75        24.07 o                         
  -1  15   0         45.65         42.24         5.83 o                         
   0  15   0         40.14         41.89         9.11 o                         
   1  15   0          3.58          4.19        12.56 o                         
   2  15   0         14.92         23.57        23.75 o                         
  -2 -15   1          2.96          6.06        15.13 o                         
  -1 -15   1          0.76         -3.98         6.28 o                         
   0 -15   1        173.37        176.66        22.78 o                         
   1 -15   1         52.22         55.95         8.11 o                         
  -3 -14   1        131.27         95.49        15.91 o                         
  -2 -14   1          6.78         10.14         4.88 o                         
  -1 -14   1         64.76         63.60         4.26 o                         
   0 -14   1         26.12         37.13         6.19 o                         
   1 -14   1         88.63         90.45         7.38 o                         
   2 -14   1         40.42         43.64         7.13 o                         
  -4 -13   1         54.28         46.72         5.71 o                         
  -3 -13   1        308.01        259.69         7.97 o                         
  -2 -13   1          2.19         -2.18        10.90 o                         
  -1 -13   1         84.72         90.33         4.06 o                         
   0 -13   1         27.16         31.38         6.87 o                         
   1 -13   1         84.89        105.73        12.56 o                         
   2 -13   1         31.05         29.85         5.21 o                         
   3 -13   1         12.97         15.42         7.46 o                         
  -5 -12   1        148.24        131.58         6.22 o                         
  -4 -12   1        179.17        161.54         5.71 o                         
  -3 -12   1        570.06        539.97        16.91 o                         
  -2 -12   1         73.91         70.31         6.13 o                         
  -1 -12   1        214.31        227.05         5.19 o                         
   0 -12   1         42.99         42.66         5.42 o                         
   1 -12   1        367.27        356.16        10.62 o                         
   2 -12   1        121.60        120.40        11.35 o                         
   3 -12   1        129.17        124.70         9.11 o                         
  -5 -11   1          0.30         -1.35         6.33 o                         
  -4 -11   1          0.27          0.50        10.44 o                         
  -3 -11   1        401.27        358.88        11.13 o                         
  -2 -11   1        273.22        272.69         5.86 o                         
  -1 -11   1          2.44          3.10         4.38 o                         
   0 -11   1        123.04        122.37         4.35 o                         
   1 -11   1         70.11         76.23         5.88 o                         
   2 -11   1        214.67        239.72         9.31 o                         
   3 -11   1        123.41        114.30        12.44 o                         
   4 -11   1         36.16         35.72         9.36 o                         
  -5 -10   1         15.68          6.38         9.94 o                         
  -4 -10   1          0.36          3.69         7.66 o                         
  -3 -10   1        277.67        281.47        10.75 o                         
  -2 -10   1        682.25        653.77        41.16 o                         
  -1 -10   1         14.89         18.23         2.86 o                         
   0 -10   1        498.98        497.38         9.21 o                         
   1 -10   1        231.97        208.30        18.57 o                         
   2 -10   1        123.10        125.68         6.97 o                         
   3 -10   1         21.07         13.92         9.22 o                         
   4 -10   1         59.84         61.96         8.81 o                         
  -6  -9   1         64.36         52.06         7.19 o                         
  -5  -9   1         17.67         16.76         6.19 o                         
  -4  -9   1        157.95        161.03         5.46 o                         
  -3  -9   1        701.63        715.67        11.22 o                         
  -2  -9   1       2899.03       2842.37       102.89 o                         
  -1  -9   1        213.87        206.31         3.77 o                         
   0  -9   1        420.67        443.34         6.16 o                         
   1  -9   1         94.39         96.95        11.66 o                         
   2  -9   1       1067.15       1072.41        22.03 o                         
   3  -9   1        226.37        223.54         7.63 o                         
   4  -9   1        282.55        298.87        14.11 o                         
   5  -9   1         31.66         16.55        18.03 o                         
  -6  -8   1         33.70         18.86         9.85 o                         
  -5  -8   1         13.99         20.52         8.25 o                         
  -4  -8   1        134.05        142.75         7.59 o                         
  -3  -8   1          9.79         58.56        30.22 o                         
  -2  -8   1        420.96        420.25        14.00 o                         
  -1  -8   1        529.21        533.53        11.97 o                         
   0  -8   1          1.20          6.19         6.16 o                         
   1  -8   1        178.28        173.69         5.31 o                         
   3  -8   1        190.35        178.65         8.28 o                         
   4  -8   1         47.68         48.32         7.83 o                         
   5  -8   1         81.75         85.76        15.66 o                         
  -6  -7   1         26.63         42.01        14.16 o                         
  -5  -7   1         34.17         36.49         5.78 o                         
  -4  -7   1         15.90         24.88         4.26 o                         
  -3  -7   1         43.50         43.25         3.40 o                         
  -2  -7   1        662.87        681.00         8.69 o                         
  -1  -7   1       3220.06       3308.36        73.82 o                         
   0  -7   1         21.75         17.24         4.16 o                         
   1  -7   1        468.71        470.38        15.16 o                         
   2  -7   1        325.13        298.02         4.11 o                         
   3  -7   1        688.60        677.38        12.66 o                         
   4  -7   1         42.20         45.37         7.37 o                         
   5  -7   1         83.48         71.41        14.44 o                         
  -6  -6   1         42.73         42.09         7.37 o                         
  -5  -6   1        164.06        149.20         6.91 o                         
  -4  -6   1         26.58         17.58         5.06 o                         
  -3  -6   1        543.62        540.81         7.01 o                         
  -2  -6   1       2483.22       2606.59        28.29 o                         
  -1  -6   1       3086.94       3190.18        85.58 o                         
   0  -6   1        488.82        485.27         5.46 o                         
   1  -6   1       3154.67       3390.22        39.31 o                         
   2  -6   1        144.96        144.13         5.78 o                         
   3  -6   1       1147.09       1145.13        31.29 o                         
   4  -6   1        252.97        259.34        12.02 o                         
   5  -6   1        152.20        164.96        11.14 o                         
   6  -6   1         82.05         86.67        20.88 o                         
  -6  -5   1         41.32         50.16        11.13 o                         
  -5  -5   1        104.65        110.27         6.83 o                         
  -4  -5   1          0.56          2.69         4.37 o                         
  -3  -5   1         98.19         94.15         6.44 o                         
  -2  -5   1        169.43        163.03         4.10 o                         
  -1  -5   1       2227.96       2373.73        66.07 o                         
   0  -5   1          1.52          8.79         8.22 o                         
   1  -5   1         23.23         40.52         3.46 o                         
   2  -5   1         62.37         52.97         2.53 o                         
   3  -5   1        312.79        297.40         6.53 o                         
   4  -5   1        415.03        376.57        10.10 o                         
   5  -5   1        170.57        170.70         8.80 o                         
   6  -5   1          9.20         25.98         9.16 o                         
  -7  -4   1         18.07         44.88        20.88 o                         
  -6  -4   1         64.83         61.01        11.56 o                         
  -5  -4   1        105.51         99.37         6.80 o                         
  -4  -4   1        160.10        140.00         6.62 o                         
  -3  -4   1        130.16        127.37         5.78 o                         
  -2  -4   1         71.00         60.92         2.89 o                         
  -1  -4   1        976.18        997.71         8.67 o                         
   0  -4   1       7802.68       8435.73       134.34 o                         
   1  -4   1        118.39        121.18         3.78 o                         
   2  -4   1       1782.31       1817.53        25.94 o                         
   3  -4   1        603.18        588.83        24.97 o                         
   4  -4   1        324.90        344.97         9.38 o                         
   5  -4   1         28.87         27.37         7.13 o                         
   6  -4   1        214.54        194.17        15.61 o                         
  -7  -3   1         31.19         54.51        21.32 o                         
  -6  -3   1         74.84         98.70        11.81 o                         
  -5  -3   1         81.49         82.66        15.19 o                         
  -4  -3   1        251.73        225.67         7.63 o                         
  -3  -3   1          1.13         -3.28         4.10 o                         
  -2  -3   1        149.30        125.84         3.90 o                         
  -1  -3   1       6625.29       7242.74       116.64 o                         
   0  -3   1      10689.99      12249.53       242.62 o                         
   1  -3   1         17.32         20.71         2.01 o                         
   2  -3   1       2883.36       2997.27        46.01 o                         
   3  -3   1        214.98        188.18         3.19 o                         
   4  -3   1       1267.33       1219.73        40.97 o                         
   5  -3   1         97.74        114.96        12.63 o                         
   6  -3   1        138.87        150.44         9.91 o                         
  -7  -2   1         25.17         13.44        13.63 o                         
  -6  -2   1        312.58        351.05        23.00 o                         
  -5  -2   1         31.02         42.40         6.57 o                         
  -4  -2   1         88.97         87.49         5.66 o                         
  -3  -2   1         74.23         80.05         8.66 o                         
  -2  -2   1        662.14        624.07        11.50 o                         
  -1  -2   1        179.38        172.16         3.48 o                         
   0  -2   1       2724.01       2756.84        25.25 o                         
   1  -2   1         10.14         14.14         3.16 o                         
   2  -2   1          1.54          1.63         0.94 o                         
   3  -2   1         27.74         27.82        10.00 o                         
   4  -2   1        260.73        255.98        11.13 o                         
   5  -2   1        178.55        186.53        13.06 o                         
   6  -2   1         86.78         94.39        14.75 o                         
  -7  -1   1         12.13         23.32        23.07 o                         
  -6  -1   1         17.45          7.13        11.69 o                         
  -5  -1   1        508.33        470.32        15.38 o                         
  -4  -1   1        189.59        176.52         7.47 o                         
  -3  -1   1        163.64        137.10         8.88 o                         
  -2  -1   1        157.29        158.86         6.66 o                         
  -1  -1   1          8.59          2.34         2.66 o                         
   1  -1   1      14102.61      16198.34       475.32 o                         
   2  -1   1        488.30        471.45        12.50 o                         
   3  -1   1        632.81        689.92        13.56 o                         
   4  -1   1        476.70        463.51        17.69 o                         
   5  -1   1        370.62        340.18        20.75 o                         
   6  -1   1         20.35        -10.69        19.75 o                         
   7  -1   1         98.89        112.77        11.97 o                         
  -7   0   1          6.08          4.56        15.19 o                         
  -6   0   1         21.97         28.38        12.00 o                         
  -5   0   1         18.43         48.69        15.81 o                         
  -4   0   1        163.19        153.96         9.06 o                         
  -3   0   1          1.74         -2.56         5.00 o                         
  -2   0   1        130.51        104.30         7.97 o                         
  -1   0   1        605.39        625.99        14.35 o                         
   2   0   1          2.15          3.19         4.56 o                         
   3   0   1       2294.12       2351.86        39.01 o                         
   4   0   1         65.86         61.88         8.00 o                         
   5   0   1        740.69        775.49        20.07 o                         
   6   0   1          6.91        -12.13        12.13 o                         
   7   0   1         67.48         40.69        15.56 o                         
  -6   1   1         92.47         76.51        14.06 o                         
  -5   1   1        554.80        586.71        18.13 o                         
  -4   1   1        542.08        556.40        14.69 o                         
  -3   1   1        328.67        289.36         8.88 o                         
  -2   1   1        288.86        316.66         6.34 o                         
  -1   1   1        809.56        752.97         7.09 o                         
   1   1   1       4366.56       4482.98        47.85 o                         
   2   1   1          7.07         -4.20         4.56 o                         
   3   1   1        262.90        273.67         7.56 o                         
   4   1   1        116.41        119.52         8.19 o                         
   5   1   1        158.74        151.27        10.88 o                         
   6   1   1        162.75        188.84        13.69 o                         
   7   1   1         62.28         57.76        22.32 o                         
  -6   2   1         58.38         42.69         3.85 o                         
  -5   2   1          8.45         26.69        11.38 o                         
  -4   2   1        157.16        155.46        15.50 o                         
  -3   2   1        434.69        399.56        14.31 o                         
  -2   2   1        521.52        499.70        13.50 o                         
  -1   2   1        120.95        115.81        15.03 o                         
   0   2   1        119.84         99.69         1.66 o                         
   1   2   1       1711.75       1613.68        14.47 o                         
   2   2   1       1668.98       1701.42        15.66 o                         
   3   2   1        788.16        794.68        10.17 o                         
   4   2   1        798.29        795.75        15.88 o                         
   5   2   1         54.81         52.88         9.06 o                         
   6   2   1        128.10        137.71        18.50 o                         
   7   2   1          8.39         21.38        13.06 o                         
  -6   3   1         14.09          6.31        14.50 o                         
  -5   3   1         75.82         79.24         4.82 o                         
  -4   3   1         30.90         29.56         3.64 o                         
  -3   3   1        122.11        103.80         3.42 o                         
  -1   3   1        127.32        132.45         2.39 o                         
   0   3   1         35.74         56.80         1.62 o                         
   1   3   1       2280.35       2541.44        20.41 o                         
   2   3   1       1357.09       1453.85        14.22 o                         
   3   3   1        264.09        272.98         4.70 o                         
   4   3   1        571.37        582.89        23.91 o                         
   5   3   1         15.23         20.94        12.50 o                         
   6   3   1        218.83        222.41        13.50 o                         
   7   3   1         14.44          6.81        12.25 o                         
  -6   4   1          7.68         13.50        23.50 o                         
  -5   4   1        222.72        186.50         8.81 o                         
  -4   4   1        728.28        726.42        15.25 o                         
  -3   4   1        764.04        798.17        16.28 o                         
  -2   4   1        257.21        226.72         4.21 o                         
  -1   4   1        169.68        160.06         2.49 o                         
   0   4   1        313.12        303.36         3.04 o                         
   1   4   1        541.20        489.99         9.94 o                         
   2   4   1       1733.64       1755.23        16.05 o                         
   3   4   1        167.56        164.46         3.86 o                         
   4   4   1        344.52        351.54         9.24 o                         
   5   4   1         18.32         19.13        12.25 o                         
   6   4   1         53.03         54.07        10.88 o                         
   7   4   1          1.22          1.00        18.63 o                         
  -6   5   1          2.19         18.81         9.17 o                         
  -5   5   1         30.59         27.06         7.46 o                         
  -4   5   1          5.58          6.66         5.13 o                         
  -3   5   1        233.56        281.51         5.09 o                         
  -2   5   1        201.82        184.25         3.72 o                         
  -1   5   1        198.85        180.71         3.13 o                         
   0   5   1         94.17         69.28         2.35 o                         
   1   5   1         18.02         28.08         1.98 o                         
   2   5   1        613.27        670.11        24.35 o                         
   3   5   1        444.93        449.64         5.67 o                         
   4   5   1        149.16        157.42         5.04 o                         
   5   5   1         25.12         32.61         5.58 o                         
   6   5   1         49.26         61.51        10.19 o                         
   7   5   1         68.25         82.95        20.13 o                         
  -6   6   1         16.12         -1.12         9.27 o                         
  -5   6   1         31.72         33.05         9.83 o                         
  -4   6   1        142.62        141.75         7.14 o                         
  -3   6   1          9.52          6.46         5.79 o                         
  -2   6   1         53.85         61.51         2.86 o                         
  -1   6   1         77.19         89.54         3.17 o                         
   0   6   1        491.14        500.90         4.01 o                         
   1   6   1          4.70          0.69         4.81 o                         
   2   6   1          9.90         16.09         3.34 o                         
   3   6   1        258.50        267.44         4.88 o                         
   4   6   1          8.41         -2.87         4.59 o                         
   5   6   1        157.83        152.19         6.56 o                         
   6   6   1          8.15          3.69         8.94 o                         
  -5   7   1         20.68         33.70         7.81 o                         
  -4   7   1         42.77         39.99         6.39 o                         
  -3   7   1        764.66        768.98        12.74 o                         
  -2   7   1       1536.33       1547.32        13.60 o                         
  -1   7   1        109.84         96.59         3.53 o                         
   0   7   1          2.93          5.88         3.45 o                         
   1   7   1        228.76        214.92         2.56 o                         
   2   7   1        294.22        294.21         3.44 o                         
   3   7   1        527.44        511.33         7.52 o                         
   4   7   1         85.45         76.34         5.00 o                         
   5   7   1        162.31        175.87         9.17 o                         
   6   7   1         32.89         27.19         8.94 o                         
  -5   8   1         18.84          8.52         8.07 o                         
  -4   8   1        149.09        149.43         7.70 o                         
  -3   8   1         96.30        100.78         6.59 o                         
  -2   8   1         83.59         94.21         3.71 o                         
  -1   8   1        112.61        116.99         4.11 o                         
   0   8   1         58.43         42.73         5.19 o                         
   1   8   1        143.34        130.34         4.86 o                         
   2   8   1         37.83         37.58         3.78 o                         
   3   8   1        559.67        541.74         6.85 o                         
   4   8   1         33.39         37.17         4.30 o                         
   5   8   1        114.50        125.29         5.65 o                         
   6   8   1          2.16         10.06        12.56 o                         
  -5   9   1          0.49         17.93        10.97 o                         
  -4   9   1         53.48         58.75         9.26 o                         
  -3   9   1        175.84        168.02         7.57 o                         
  -2   9   1         10.34         10.10         3.08 o                         
  -1   9   1        289.69        291.03         5.83 o                         
   0   9   1         15.19         16.74         4.41 o                         
   1   9   1          0.63          0.54         2.19 o                         
   2   9   1          6.39          7.38         2.72 o                         
   3   9   1         72.78         80.71         3.06 o                         
   4   9   1         70.18         55.18         5.44 o                         
   5   9   1         15.16         20.67         5.78 o                         
   6   9   1         18.36         19.32        12.31 o                         
  -4  10   1         14.47         26.79         7.40 o                         
  -3  10   1         71.16         74.95         8.35 o                         
  -2  10   1        149.85        170.41         4.38 o                         
  -1  10   1        493.23        511.53         8.32 o                         
   0  10   1        208.39        179.56        10.06 o                         
   1  10   1        266.86        270.94        13.52 o                         
   2  10   1          6.41          5.89         2.49 o                         
   3  10   1         23.82         24.02         2.79 o                         
   4  10   1        129.19        132.96         4.37 o                         
   5  10   1          9.10          8.36         4.49 o                         
   6  10   1        111.74        104.39         8.63 o                         
  -4  11   1          6.72         20.01         7.70 o                         
  -3  11   1         54.22         49.72        10.16 o                         
  -2  11   1          0.59          5.28         3.99 o                         
  -1  11   1         99.61        110.03         6.47 o                         
   0  11   1          0.61          2.08         4.69 o                         
   1  11   1         18.22         14.46         3.60 o                         
   2  11   1          5.91          6.74         3.39 o                         
   3  11   1          4.45          6.34         3.07 o                         
   4  11   1         32.37         28.54         4.05 o                         
   5  11   1          7.22          9.91         4.31 o                         
  -3  12   1         46.33         50.78         8.88 o                         
  -2  12   1         42.74         48.58         5.28 o                         
  -1  12   1         18.41         27.77        13.81 o                         
   0  12   1        127.35        117.50         9.47 o                         
   1  12   1          6.48          7.03         5.96 o                         
   2  12   1         57.62         67.11        31.72 o                         
   3  12   1          3.38          2.50         3.95 o                         
   4  12   1         18.45         13.09         3.94 o                         
   5  12   1         58.08         66.57        18.00 o                         
  -3  13   1          0.95         12.75         7.13 o                         
  -2  13   1          9.09          4.57         4.88 o                         
  -1  13   1         49.42         67.89        17.38 o                         
   0  13   1        338.10        316.74        15.16 o                         
   1  13   1         10.12          4.34         4.63 o                         
   2  13   1         74.77         83.06        19.94 o                         
   3  13   1         18.02         21.04         4.07 o                         
   4  13   1          4.18         22.38        17.50 o                         
  -2  14   1         29.48         24.19         5.60 o                         
  -1  14   1          4.92          9.17         4.57 o                         
   0  14   1         84.84         81.99         9.88 o                         
   1  14   1          0.23         -5.50         6.96 o                         
   2  14   1         13.43         57.07        22.32 o                         
   3  14   1          2.06          3.38        15.56 o                         
   4  14   1          1.15         35.57        27.63 o                         
  -1  15   1          2.35          6.58         5.24 o                         
   0  15   1         34.56         32.69         7.39 o                         
   1  15   1        111.04        147.15        14.88 o                         
   2  15   1          0.23        -11.81        14.69 o                         
  -2 -15   2         45.34         41.62         8.24 o                         
  -1 -15   2        159.20        148.54         9.01 o                         
   0 -15   2          0.70         15.12        11.63 o                         
  -3 -14   2         23.30         17.35         4.97 o                         
  -2 -14   2          1.13          0.44         4.42 o                         
  -1 -14   2          3.85          2.23         4.67 o                         
   0 -14   2          0.28         10.45         7.47 o                         
   1 -14   2         73.07         79.44         6.48 o                         
   2 -14   2        124.56        108.27        15.44 o                         
  -4 -13   2        120.32        118.20         6.69 o                         
  -3 -13   2          5.88         15.70        15.94 o                         
  -2 -13   2        209.74        212.96         9.97 o                         
  -1 -13   2         95.80        111.24        12.35 o                         
   0 -13   2         97.18        100.13        26.13 o                         
   1 -13   2          0.62          7.05         8.21 o                         
   2 -13   2        130.18        121.36        18.63 o                         
   3 -13   2         45.06         52.69        10.37 o                         
  -5 -12   2          0.57          0.52         6.25 o                         
  -4 -12   2        127.36        102.46         7.06 o                         
  -3 -12   2          2.26          0.69         6.20 o                         
  -2 -12   2        170.84        144.59         4.81 o                         
  -1 -12   2        115.61        113.74         6.52 o                         
   0 -12   2         92.99         85.59         4.78 o                         
   1 -12   2          0.42         -0.99         4.86 o                         
   2 -12   2        368.82        368.07         7.70 o                         
   3 -12   2         24.79         30.43        18.69 o                         
  -5 -11   2          5.78         13.23         8.67 o                         
  -4 -11   2        133.74        135.54         5.84 o                         
  -3 -11   2          1.47          2.11         4.54 o                         
  -2 -11   2         47.05         51.98         3.80 o                         
  -1 -11   2          2.16          7.51         4.14 o                         
   0 -11   2         73.28         72.60         4.96 o                         
   1 -11   2         23.97         33.34         5.41 o                         
   2 -11   2        189.22        193.26        12.72 o                         
   3 -11   2        152.70        164.40        10.63 o                         
   4 -11   2          0.80         22.34        10.30 o                         
  -5 -10   2          1.39          9.60         8.67 o                         
  -4 -10   2          0.36         -4.17         5.21 o                         
  -3 -10   2        133.37        161.70         5.49 o                         
  -2 -10   2         30.91         25.37         4.16 o                         
  -1 -10   2        682.69        675.04        12.00 o                         
   0 -10   2        224.68        228.52         5.58 o                         
   1 -10   2        192.33        188.39        13.31 o                         
   2 -10   2          9.73          8.58         5.81 o                         
   3 -10   2        326.61        330.55        16.44 o                         
   4 -10   2         68.10         79.73        14.63 o                         
  -6  -9   2         57.09         61.08        14.10 o                         
  -5  -9   2          2.70         -5.66         5.66 o                         
  -4  -9   2          3.61         -2.95         6.95 o                         
  -3  -9   2        827.61        818.97        25.04 o                         
  -2  -9   2        233.36        221.74         7.66 o                         
  -1  -9   2         20.27         29.45        12.72 o                         
   0  -9   2        644.32        630.96        14.41 o                         
   1  -9   2        151.53        158.95         6.33 o                         
   2  -9   2          2.95          1.87         4.13 o                         
   3  -9   2        266.29        275.29        10.31 o                         
   4  -9   2         11.68          6.98         7.00 o                         
   5  -9   2         45.82         38.32        12.19 o                         
  -6  -8   2        187.83        206.70        18.22 o                         
  -5  -8   2         18.50         35.63        10.38 o                         
  -4  -8   2         15.89         18.62         4.68 o                         
  -3  -8   2        578.63        552.63        19.78 o                         
  -2  -8   2        216.01        197.86         4.59 o                         
  -1  -8   2         63.43         62.05         3.53 o                         
   0  -8   2         12.50         23.00         3.18 o                         
   1  -8   2        292.14        266.83         4.37 o                         
   2  -8   2        336.68        345.37        14.16 o                         
   3  -8   2        423.28        423.31        11.44 o                         
   4  -8   2        283.46        311.68        11.83 o                         
   5  -8   2          9.24         14.58         8.37 o                         
  -6  -7   2        125.65        120.89         8.53 o                         
  -5  -7   2         31.89         42.69         9.10 o                         
  -4  -7   2         46.32         37.64         5.86 o                         
  -3  -7   2          0.86          3.59         4.08 o                         
  -2  -7   2         43.01         44.29         4.81 o                         
  -1  -7   2         43.73         41.63         6.69 o                         
   0  -7   2        145.05        144.97         7.13 o                         
   1  -7   2       1077.01       1112.12        10.26 o                         
   2  -7   2        735.75        659.57        26.97 o                         
   3  -7   2        139.27        142.52         7.75 o                         
   4  -7   2        236.32        247.71        13.22 o                         
   5  -7   2         41.19         42.89        17.91 o                         
  -6  -6   2         58.25         69.93         9.35 o                         
  -5  -6   2        109.96        117.13         8.23 o                         
  -4  -6   2         18.67         17.58         4.67 o                         
  -3  -6   2         18.24         14.53         5.28 o                         
  -2  -6   2       1209.13       1231.52        21.57 o                         
  -1  -6   2        126.91        131.61         3.81 o                         
   0  -6   2        340.44        360.74        13.25 o                         
   1  -6   2        261.20        264.83         4.26 o                         
   2  -6   2        142.41        149.72         3.56 o                         
   3  -6   2         12.32         31.44         9.31 o                         
   4  -6   2        108.38        120.51         7.01 o                         
   5  -6   2         54.85         41.26         7.83 o                         
   6  -6   2         45.60         44.45        15.22 o                         
  -6  -5   2         27.52         31.05        11.85 o                         
  -5  -5   2        503.43        474.65        11.98 o                         
  -4  -5   2         80.30         87.26         5.26 o                         
  -3  -5   2         33.08         27.90         3.60 o                         
  -2  -5   2       3534.85       3569.00        41.94 o                         
  -1  -5   2          4.67         11.26         2.22 o                         
   0  -5   2         74.05         88.30         8.60 o                         
   1  -5   2        997.14        989.00         9.28 o                         
   2  -5   2        341.65        336.94         3.46 o                         
   3  -5   2        159.44        153.77         6.94 o                         
   4  -5   2        286.75        287.01         9.91 o                         
   5  -5   2         51.69         49.08         8.58 o                         
   6  -5   2         51.57         57.03        11.97 o                         
  -6  -4   2          0.42          0.81         9.50 o                         
  -5  -4   2        381.73        398.89        25.41 o                         
  -4  -4   2         41.06         35.73         5.91 o                         
  -3  -4   2          8.31          4.13         5.46 o                         
  -2  -4   2         10.59         15.73         2.86 o                         
  -1  -4   2          1.46          3.21         5.75 o                         
   0  -4   2         47.44         55.50         4.50 o                         
   1  -4   2        227.93        232.93         3.84 o                         
   2  -4   2        955.52        929.64        13.50 o                         
   3  -4   2         26.13         33.76         5.38 o                         
   4  -4   2          4.56          5.31         8.13 o                         
   5  -4   2        233.07        227.48        13.63 o                         
   6  -4   2          0.78          4.02        10.25 o                         
  -7  -3   2          8.53         31.69        14.19 o                         
  -6  -3   2          1.01         -5.25        17.07 o                         
  -5  -3   2        288.72        287.71        10.57 o                         
  -4  -3   2        197.06        207.13         9.32 o                         
  -3  -3   2         19.85         29.54        13.35 o                         
  -2  -3   2        759.50        726.93         8.51 o                         
  -1  -3   2       1155.51       1272.38        10.80 o                         
   0  -3   2       1251.63       1258.69        32.69 o                         
   1  -3   2          3.39          1.44         2.69 o                         
   2  -3   2       3057.44       3376.33        53.95 o                         
   3  -3   2        276.93        284.74         6.81 o                         
   4  -3   2        267.30        239.97         7.04 o                         
   5  -3   2         70.41         71.93        13.06 o                         
   6  -3   2         14.63         17.87        10.41 o                         
  -7  -2   2         31.91          0.56        21.82 o                         
  -6  -2   2        259.93        255.48        15.25 o                         
  -5  -2   2         84.58         82.18        18.72 o                         
  -4  -2   2       2226.85       2273.23        32.66 o                         
  -3  -2   2         22.75         24.85         4.65 o                         
  -2  -2   2         20.69         14.28         3.29 o                         
  -1  -2   2      14871.32      16313.63       400.02 o                         
   0  -2   2          5.92          3.39         4.81 o                         
   1  -2   2        637.87        630.98         5.90 o                         
   2  -2   2        606.43        626.03         9.31 o                         
   3  -2   2        532.54        510.18        10.56 o                         
   4  -2   2        241.43        247.17         3.91 o                         
   5  -2   2        146.67        132.71         3.67 o                         
   6  -2   2        125.06        121.18        12.03 o                         
  -7  -1   2         37.67         47.13        15.00 o                         
  -6  -1   2         90.45         89.95        13.56 o                         
  -5  -1   2        120.94        113.17        14.38 o                         
  -4  -1   2        448.30        478.31        10.29 o                         
  -3  -1   2        315.99        273.50         8.40 o                         
  -2  -1   2        126.50        133.50         4.13 o                         
  -1  -1   2         79.48         62.88         2.87 o                         
   0  -1   2        369.38        306.24         3.04 o                         
   1  -1   2       2528.34       2588.43        27.29 o                         
   2  -1   2        453.70        447.01         4.63 o                         
   3  -1   2        527.88        550.65        11.56 o                         
   4  -1   2          5.94         -2.38         7.50 o                         
   5  -1   2         42.96         39.32         3.41 o                         
   6  -1   2         50.42         47.55         5.69 o                         
   7  -1   2          8.32         10.73         9.15 o                         
  -7   0   2         46.63         56.38        24.19 o                         
  -6   0   2         23.01         28.94        12.94 o                         
  -5   0   2          1.07         11.63         9.94 o                         
  -4   0   2        686.81        663.29        12.69 o                         
  -3   0   2       1061.45       1103.87        16.00 o                         
  -2   0   2         93.62         64.73         4.58 o                         
  -1   0   2        612.29        613.49         6.23 o                         
   1   0   2         93.80         96.45         1.50 o                         
   2   0   2         11.22         18.75         4.50 o                         
   3   0   2       2569.34       2658.40        45.44 o                         
   4   0   2        103.45         86.01        11.81 o                         
   5   0   2        203.28        202.22        17.44 o                         
   6   0   2         30.03         45.88         7.49 o                         
   7   0   2          8.93         17.98         9.92 o                         
  -6   1   2         50.57         67.64        13.94 o                         
  -5   1   2        411.85        402.69        23.00 o                         
  -4   1   2         82.96        100.27         9.44 o                         
  -3   1   2       2011.07       2082.92        50.32 o                         
  -2   1   2        349.43        371.27         6.08 o                         
  -1   1   2       4799.68       4623.96        59.12 o                         
   0   1   2       6854.52       7463.79        86.73 o                         
   1   1   2        210.43        191.40         3.88 o                         
   2   1   2        265.01        268.73         5.50 o                         
   3   1   2        641.58        678.98        11.81 o                         
   4   1   2        686.82        670.60        14.56 o                         
   5   1   2        146.03        172.78        11.00 o                         
   6   1   2         18.85         10.37         5.41 o                         
   7   1   2         34.80         46.07        14.56 o                         
  -6   2   2         41.94         62.26        13.88 o                         
  -5   2   2         96.89         77.51        12.19 o                         
  -4   2   2         20.88         14.00         8.75 o                         
  -3   2   2       1535.64       1658.38        33.82 o                         
  -2   2   2         20.97         41.20         3.90 o                         
  -1   2   2        379.86        372.95         3.85 o                         
   0   2   2        878.05        785.13         5.28 o                         
   1   2   2       3382.67       3470.90        48.63 o                         
   2   2   2         47.89         42.26         3.19 o                         
   3   2   2        366.59        355.68        10.31 o                         
   4   2   2          0.78          9.19         6.19 o                         
   5   2   2          8.91         -1.25         8.25 o                         
   6   2   2          7.76         18.63        10.75 o                         
   7   2   2         19.38          8.88        13.19 o                         
  -6   3   2        136.94        150.21        23.63 o                         
  -5   3   2         58.80         63.14         5.55 o                         
  -4   3   2        103.01        102.27         4.71 o                         
  -3   3   2        972.75       1006.66        21.50 o                         
  -2   3   2       2799.51       2958.94        31.91 o                         
  -1   3   2        166.33        170.64         3.88 o                         
   0   3   2        842.65        801.32         4.37 o                         
   1   3   2        436.93        497.96         3.23 o                         
   2   3   2        851.96        915.02         7.62 o                         
   3   3   2        544.02        560.55         6.69 o                         
   4   3   2       1545.19       1549.30        31.19 o                         
   5   3   2         27.51         17.75         8.13 o                         
   6   3   2         47.08         28.94        15.75 o                         
   7   3   2          1.10          5.75        19.38 o                         
  -6   4   2        179.77        203.78        17.88 o                         
  -5   4   2         15.11         14.69         4.66 o                         
  -4   4   2        311.59        361.33         5.62 o                         
  -3   4   2        221.83        227.37         4.99 o                         
  -2   4   2       2037.94       2153.44        21.92 o                         
  -1   4   2        244.05        228.23         3.87 o                         
   0   4   2        553.43        557.46         4.14 o                         
   1   4   2       5708.72       6516.36       164.71 o                         
   2   4   2       1215.91       1197.90        27.00 o                         
   3   4   2          7.11          7.13         2.63 o                         
   4   4   2        592.23        612.22        12.06 o                         
   5   4   2        131.71        123.02         8.94 o                         
   6   4   2        162.25        151.34        17.07 o                         
   7   4   2         45.23         73.64        12.81 o                         
  -6   5   2         26.43         33.51         9.19 o                         
  -5   5   2        221.39        183.87        12.44 o                         
  -4   5   2         65.92         60.07         7.91 o                         
  -3   5   2         32.36         36.60         5.25 o                         
  -2   5   2       1912.33       2104.23        45.63 o                         
  -1   5   2          1.22         -2.78         2.93 o                         
   0   5   2         18.82         15.48         9.38 o                         
   1   5   2        270.18        256.83         3.39 o                         
   2   5   2        373.46        412.74         9.03 o                         
   3   5   2          3.59          3.62         4.28 o                         
   4   5   2        155.12        153.50         5.60 o                         
   5   5   2         87.62         93.76         7.88 o                         
   6   5   2         43.92         32.07        14.94 o                         
   7   5   2         30.78         13.38        11.88 o                         
  -6   6   2          0.53          2.31         9.31 o                         
  -5   6   2        121.56        132.18         8.79 o                         
  -4   6   2        135.00        132.32         7.59 o                         
  -3   6   2        484.46        461.10        14.92 o                         
  -2   6   2       1294.63       1333.95        12.58 o                         
  -1   6   2       2729.13       2863.84        25.45 o                         
   0   6   2          2.70          3.09         5.28 o                         
   1   6   2        723.35        686.31        11.80 o                         
   2   6   2        100.73        108.76         2.26 o                         
   3   6   2         28.08         28.92         3.81 o                         
   4   6   2        156.20        148.56         5.28 o                         
   5   6   2        330.07        327.92        14.13 o                         
   6   6   2         28.60         40.76        14.00 o                         
  -5   7   2        145.48        153.54        21.25 o                         
  -4   7   2         38.04         38.96         9.80 o                         
  -3   7   2        323.24        353.30        20.75 o                         
  -2   7   2          1.74         -0.62         2.43 o                         
  -1   7   2       1263.45       1218.39        12.81 o                         
   0   7   2        324.94        337.94         4.51 o                         
   1   7   2        191.57        190.77         2.56 o                         
   2   7   2       1123.17       1097.58         9.35 o                         
   3   7   2        282.75        239.98         7.97 o                         
   4   7   2          7.52         16.81         5.03 o                         
   5   7   2        225.09        238.10         8.81 o                         
   6   7   2         46.97         37.69         8.69 o                         
  -5   8   2         76.45         80.57        10.08 o                         
  -4   8   2         20.74         23.01         7.35 o                         
  -3   8   2         77.30         77.27         7.05 o                         
  -2   8   2        130.84        126.98         4.68 o                         
  -1   8   2        828.24        859.28        28.88 o                         
   0   8   2        239.63        238.54         5.66 o                         
   1   8   2          6.19         10.57         6.47 o                         
   2   8   2         10.32          3.20        11.53 o                         
   3   8   2          1.12          1.58         3.06 o                         
   4   8   2         63.61         47.22         4.04 o                         
   5   8   2         67.81         74.65         6.16 o                         
   6   8   2         20.26         14.13         7.94 o                         
  -5   9   2          7.97         -9.54         9.54 o                         
  -4   9   2        227.72        207.00         8.73 o                         
  -3   9   2         25.20         26.60         6.86 o                         
  -2   9   2        445.76        405.44         8.15 o                         
  -1   9   2        571.47        565.04         8.06 o                         
   0   9   2        376.24        404.26         5.69 o                         
   1   9   2        343.22        343.05         8.01 o                         
   2   9   2        530.06        513.82        13.19 o                         
   3   9   2         27.60         21.88         7.47 o                         
   4   9   2         23.13         24.97         3.65 o                         
   5   9   2         53.65         51.49        10.13 o                         
   6   9   2        112.00        121.30        28.07 o                         
  -4  10   2         99.17        113.28        12.06 o                         
  -3  10   2          4.07         11.91         5.63 o                         
  -2  10   2         33.33         40.49         4.80 o                         
  -1  10   2        172.51        185.79         7.28 o                         
   0  10   2        681.88        687.66        17.35 o                         
   1  10   2         54.78         43.30         2.09 o                         
   2  10   2        187.53        184.82         6.08 o                         
   3  10   2        215.01        192.95         5.77 o                         
   4  10   2        115.72         99.37         4.16 o                         
   5  10   2         39.95         46.16         5.33 o                         
   6  10   2         58.41         33.44         7.25 o                         
  -4  11   2        141.55        164.16        21.69 o                         
  -3  11   2         38.77         48.49         7.05 o                         
  -2  11   2         26.67         20.78         6.89 o                         
  -1  11   2          5.70          4.48         4.72 o                         
   0  11   2        605.72        601.04         9.55 o                         
   1  11   2        185.11        183.39         5.81 o                         
   2  11   2          8.89          3.22         4.84 o                         
   3  11   2        116.05        104.11         3.22 o                         
   4  11   2          9.49          8.30         3.54 o                         
   5  11   2          1.30          0.91         3.58 o                         
  -3  12   2         87.70        101.64         8.23 o                         
  -2  12   2          6.78          5.62         4.99 o                         
  -1  12   2        149.30        148.43         4.65 o                         
   0  12   2        177.08        171.82         5.46 o                         
   1  12   2        131.92        126.14         4.52 o                         
   2  12   2         12.29         12.84         3.14 o                         
   3  12   2         58.54         34.94        13.28 o                         
   4  12   2         20.65         51.88        16.44 o                         
   5  12   2         15.26         -4.38        25.44 o                         
  -3  13   2         85.18         93.23        17.07 o                         
  -2  13   2          7.88         10.62         5.04 o                         
  -1  13   2          3.45          0.85         4.38 o                         
   0  13   2         59.29         67.74         7.84 o                         
   1  13   2        229.68        197.93        25.32 o                         
   2  13   2          2.66          8.78        11.35 o                         
   3  13   2         55.31         37.69        15.56 o                         
   4  13   2          2.35         23.07        16.69 o                         
  -2  14   2          8.48         19.61         7.32 o                         
  -1  14   2         14.22          8.29         4.66 o                         
   0  14   2          9.66         15.73         3.97 o                         
   1  14   2        265.66        232.99        29.97 o                         
   2  14   2         28.25         30.25        14.25 o                         
   3  14   2         12.53         35.69        24.82 o                         
   4  14   2         27.60         28.57        18.25 o                         
  -1  15   2         10.96         16.81         5.62 o                         
   0  15   2         56.40         41.82        11.88 o                         
   1  15   2          7.12         49.07        20.63 o                         
   2  15   2         32.85         35.51        23.32 o                         
  -2 -15   3         65.61         49.61         7.11 o                         
  -1 -15   3         15.02         32.64        11.45 o                         
   0 -15   3          1.47          5.12         9.03 o                         
  -3 -14   3          1.19          3.23         4.80 o                         
  -2 -14   3         26.64         16.70         5.89 o                         
  -1 -14   3         87.54         99.35        10.10 o                         
   0 -14   3         56.64         68.07        10.05 o                         
   1 -14   3          0.53         -9.03         9.31 o                         
   2 -14   3          0.23         22.63        14.44 o                         
  -4 -13   3         28.24         44.85         8.45 o                         
  -3 -13   3         21.25         21.07         6.01 o                         
  -2 -13   3         16.90         11.78         5.27 o                         
  -1 -13   3         92.37        103.01         6.17 o                         
   0 -13   3         39.42         51.12         5.24 o                         
   1 -13   3          0.51          1.06         9.13 o                         
   2 -13   3         15.32          8.61         4.97 o                         
   3 -13   3        128.92        129.08        11.81 o                         
  -4 -12   3         77.06         65.00        10.10 o                         
  -3 -12   3         25.15         31.82         4.74 o                         
  -2 -12   3          2.97          5.18         6.84 o                         
  -1 -12   3        191.21        191.38         6.22 o                         
   0 -12   3         36.02         44.70         4.77 o                         
   1 -12   3         13.84         15.67         5.15 o                         
   2 -12   3        315.92        302.82         9.89 o                         
   3 -12   3         35.99         29.69         9.50 o                         
  -5 -11   3          4.90         -1.02         6.10 o                         
  -4 -11   3        189.69        186.73         7.59 o                         
  -3 -11   3         83.78         77.02         4.89 o                         
  -2 -11   3         50.79         58.35         6.38 o                         
  -1 -11   3        107.96        101.72         4.46 o                         
   0 -11   3        144.79        133.98        12.66 o                         
   1 -11   3        205.57        206.98         8.84 o                         
   2 -11   3          0.40          4.40         4.08 o                         
   3 -11   3         13.66          8.31        13.50 o                         
   4 -11   3         22.39         35.75         9.65 o                         
  -5 -10   3         19.22         15.60         7.46 o                         
  -4 -10   3          0.54         -4.11         6.03 o                         
  -3 -10   3         69.48         79.46         5.66 o                         
  -2 -10   3         63.56         65.79         4.62 o                         
  -1 -10   3         55.33         52.98         3.72 o                         
   0 -10   3         63.66         76.10         4.77 o                         
   1 -10   3        194.58        182.11         8.86 o                         
   2 -10   3          0.89          7.36         4.66 o                         
   3 -10   3         92.55         83.51         9.19 o                         
   4 -10   3        103.37        103.60         9.81 o                         
  -6  -9   3         47.71         40.97        16.13 o                         
  -5  -9   3        125.27        133.66         7.28 o                         
  -4  -9   3         26.85         31.16         6.18 o                         
  -3  -9   3         32.73         30.01        10.41 o                         
  -2  -9   3        117.91        135.48         4.21 o                         
  -1  -9   3        158.06        139.45         3.95 o                         
   0  -9   3        811.52        801.95        17.69 o                         
   1  -9   3         92.98         84.34         4.32 o                         
   2  -9   3         57.45         54.78         5.38 o                         
   3  -9   3        519.49        488.89        13.19 o                         
   4  -9   3         53.11         41.79         9.99 o                         
   5  -9   3         31.60         51.21         9.18 o                         
  -6  -8   3         21.45         25.03         9.37 o                         
  -5  -8   3        254.42        234.03         9.46 o                         
  -4  -8   3         91.82         79.37         6.47 o                         
  -3  -8   3       1349.93       1353.00        17.99 o                         
  -2  -8   3         33.74         27.11         3.98 o                         
  -1  -8   3         81.26         83.94         3.26 o                         
   0  -8   3        308.57        324.93         7.91 o                         
   1  -8   3        335.88        310.80        12.60 o                         
   2  -8   3        424.87        393.10        10.78 o                         
   3  -8   3         18.21          1.56        10.75 o                         
   4  -8   3          4.29         16.86         6.96 o                         
   5  -8   3          6.89         13.23        10.74 o                         
  -6  -7   3         14.41          9.79        11.57 o                         
  -5  -7   3        118.00        122.40         8.53 o                         
  -4  -7   3          1.01         -3.97         5.56 o                         
  -3  -7   3          8.12         11.14         4.62 o                         
  -2  -7   3        143.72        132.29         4.53 o                         
  -1  -7   3         84.65         77.12         6.19 o                         
   0  -7   3         71.87         68.51         8.25 o                         
   1  -7   3         57.58         62.73         5.06 o                         
   2  -7   3        109.26         88.29         6.38 o                         
   3  -7   3         31.20         34.13         6.69 o                         
   4  -7   3         10.22         18.61         6.52 o                         
   5  -7   3         81.93         78.36        12.88 o                         
  -6  -6   3         56.54         55.01         9.94 o                         
  -5  -6   3        165.12        155.03         7.46 o                         
  -4  -6   3        504.55        525.42        10.51 o                         
  -3  -6   3        179.53        163.28         5.55 o                         
  -2  -6   3        470.61        475.85         6.90 o                         
  -1  -6   3         86.46         85.78         4.43 o                         
   0  -6   3         10.66          3.19         3.22 o                         
   1  -6   3       3134.31       3247.94        38.69 o                         
   2  -6   3        936.26        943.94        10.53 o                         
   3  -6   3        100.32         98.83         6.81 o                         
   4  -6   3        538.45        516.63        10.87 o                         
   5  -6   3         50.49         70.90        18.16 o                         
   6  -6   3          6.99         13.48        12.10 o                         
  -6  -5   3         26.98         34.55         8.25 o                         
  -5  -5   3         28.08         25.60        10.22 o                         
  -4  -5   3        760.44        780.87        15.09 o                         
  -3  -5   3         72.01         61.62         4.98 o                         
  -2  -5   3       2311.39       2371.45        26.89 o                         
  -1  -5   3        584.04        607.95        23.72 o                         
   0  -5   3        586.24        585.59        17.41 o                         
   1  -5   3        427.71        424.35         6.00 o                         
   2  -5   3        436.08        408.64         3.85 o                         
   3  -5   3        235.80        218.91        10.69 o                         
   4  -5   3          7.60         21.38        21.47 o                         
   5  -5   3        121.03        134.80         8.56 o                         
   6  -5   3         23.00         39.43        17.41 o                         
  -6  -4   3          0.46          5.42        12.16 o                         
  -5  -4   3          8.84          0.69         7.72 o                         
  -4  -4   3        314.82        322.15         7.46 o                         
  -3  -4   3         87.33         84.35         5.66 o                         
  -2  -4   3         83.58         85.78         5.25 o                         
  -1  -4   3          3.33          4.93         3.98 o                         
   0  -4   3        448.41        445.39         5.37 o                         
   1  -4   3         68.71         61.95         5.34 o                         
   2  -4   3         29.40         28.63         4.50 o                         
   3  -4   3        771.46        713.30        12.50 o                         
   4  -4   3         37.18         56.92        18.66 o                         
   5  -4   3         61.60         48.65        12.91 o                         
   6  -4   3         72.48         69.97        18.03 o                         
  -6  -3   3          9.17          8.21         8.57 o                         
  -5  -3   3         98.31        101.12         9.13 o                         
  -4  -3   3        511.45        534.83        10.97 o                         
  -3  -3   3       1314.81       1410.25        16.24 o                         
  -2  -3   3        677.74        604.67         8.09 o                         
  -1  -3   3         80.79         99.80         3.60 o                         
   0  -3   3        641.19        676.41         6.08 o                         
   1  -3   3       1675.97       1652.55        16.44 o                         
   2  -3   3       2290.75       2495.69        40.69 o                         
   3  -3   3        851.23        869.63        14.00 o                         
   4  -3   3        189.37        180.13        15.66 o                         
   5  -3   3        242.95        244.42         9.52 o                         
   6  -3   3         44.35         50.05         8.47 o                         
  -6  -2   3         53.50         69.51        18.88 o                         
  -5  -2   3        151.11        154.90         8.15 o                         
  -4  -2   3         27.88         21.27        12.91 o                         
  -3  -2   3       1436.91       1545.43        21.06 o                         
  -2  -2   3        166.80        168.24         4.37 o                         
  -1  -2   3       7495.12       7621.59       162.90 o                         
   0  -2   3          5.53         -3.71         3.71 o                         
   1  -2   3        711.92        720.73         9.13 o                         
   2  -2   3       1546.73       1540.86        20.57 o                         
   3  -2   3        463.57        471.82        11.56 o                         
   4  -2   3        185.85        187.60        12.69 o                         
   5  -2   3         17.93         15.52         6.20 o                         
   6  -2   3         44.05         36.37        10.18 o                         
  -6  -1   3         50.83         56.01        13.31 o                         
  -5  -1   3         59.60         63.57        11.41 o                         
  -4  -1   3        175.47        170.68         6.76 o                         
  -3  -1   3        741.93        734.50        10.94 o                         
  -2  -1   3        233.61        240.19         4.86 o                         
  -1  -1   3         70.78         68.93         5.66 o                         
   0  -1   3        543.24        484.21         4.29 o                         
   1  -1   3       1078.97       1030.02        12.39 o                         
   2  -1   3       1147.77       1168.68        14.94 o                         
   3  -1   3          0.88          6.84         4.72 o                         
   4  -1   3        429.53        387.29        27.10 o                         
   5  -1   3          4.87         11.23         4.88 o                         
   6  -1   3          3.19          5.35         8.23 o                         
   7  -1   3         24.68         23.88         9.00 o                         
  -6   0   3         91.74         82.70        13.81 o                         
  -5   0   3        202.75        194.50        14.47 o                         
  -4   0   3        167.56        176.87         7.01 o                         
  -3   0   3        649.40        654.56        10.60 o                         
  -2   0   3       1162.73       1243.48        13.33 o                         
  -1   0   3       5956.50       6051.77        83.40 o                         
   0   0   3        291.77        320.12         6.66 o                         
   1   0   3         25.13         41.33         1.66 o                         
   2   0   3        991.73        994.00        17.03 o                         
   3   0   3       1851.97       2024.26        21.04 o                         
   4   0   3        725.93        757.54        10.49 o                         
   5   0   3        183.09        179.25         5.05 o                         
   6   0   3         84.11         70.96         6.67 o                         
   7   0   3         20.58         21.44         8.68 o                         
  -6   1   3         80.14         72.45        14.25 o                         
  -5   1   3         17.63         21.50        10.75 o                         
  -4   1   3        159.15        169.10        10.50 o                         
  -3   1   3         89.09         52.71         4.93 o                         
  -2   1   3       2266.20       2582.35        30.99 o                         
  -1   1   3        919.20        969.58         9.28 o                         
   0   1   3       6040.19       6648.95       153.05 o                         
   1   1   3        207.88        201.45         4.45 o                         
   2   1   3        932.12        940.76         8.18 o                         
   3   1   3        955.71       1010.05        10.17 o                         
   4   1   3        339.05        360.30        14.25 o                         
   5   1   3         15.67         19.02         4.68 o                         
   6   1   3          6.98         -0.20         5.04 o                         
   7   1   3         61.45         66.12        11.06 o                         
  -6   2   3        133.53        157.09        16.69 o                         
  -5   2   3        230.59        242.10        20.69 o                         
  -4   2   3        155.20        166.46        10.88 o                         
  -3   2   3          5.62          2.85         8.28 o                         
  -2   2   3       2492.36       2536.63        29.35 o                         
  -1   2   3        501.87        514.10         5.23 o                         
   0   2   3        805.45        735.77         8.99 o                         
   1   2   3         13.14         12.12         1.57 o                         
   2   2   3        458.92        448.53        11.00 o                         
   3   2   3        288.25        295.17         9.00 o                         
   4   2   3         85.69         73.26        10.06 o                         
   5   2   3        508.19        503.14        14.85 o                         
   6   2   3         10.19         12.43         9.47 o                         
   7   2   3         19.89          2.06        13.13 o                         
  -6   3   3         38.79         23.50        15.00 o                         
  -5   3   3         42.31         31.42         6.88 o                         
  -4   3   3        260.80        206.59         6.87 o                         
  -3   3   3        202.33        190.58         6.44 o                         
  -2   3   3        679.84        695.64        13.27 o                         
  -1   3   3        798.45        857.94         6.21 o                         
   0   3   3        727.00        666.60         5.20 o                         
   1   3   3         86.42         78.78         6.69 o                         
   2   3   3       1555.68       1712.17        15.70 o                         
   3   3   3        917.67        940.52        13.50 o                         
   4   3   3        185.37        200.97         7.69 o                         
   5   3   3        355.45        359.30        17.00 o                         
   6   3   3         73.16         82.46         6.59 o                         
   7   3   3         17.83         -1.00        12.19 o                         
  -6   4   3          7.56         -2.50        21.94 o                         
  -5   4   3        118.44        102.92        23.66 o                         
  -4   4   3          0.95          6.20        11.10 o                         
  -3   4   3        249.35        268.59         5.92 o                         
  -2   4   3          3.60         22.89         3.03 o                         
  -1   4   3       2377.92       2549.29        21.37 o                         
   0   4   3        167.61        151.78         2.30 o                         
   1   4   3        846.99        876.57        13.94 o                         
   2   4   3        140.16        207.63        29.32 o                         
   3   4   3        635.76        630.28         9.13 o                         
   4   4   3        347.66        361.99         8.81 o                         
   5   4   3        249.70        279.04        14.81 o                         
   6   4   3        100.19         92.06         6.86 o                         
   7   4   3         17.24         18.38        11.75 o                         
  -6   5   3        118.12        100.27        25.75 o                         
  -5   5   3         68.41         60.94         5.97 o                         
  -4   5   3        152.93        138.49        10.72 o                         
  -3   5   3        520.65        559.57         7.43 o                         
  -2   5   3         34.10         32.25         4.81 o                         
  -1   5   3        905.28        951.13         9.53 o                         
   0   5   3        266.12        267.13         3.68 o                         
   2   5   3          4.84          9.33         2.62 o                         
   3   5   3        645.48        669.26        15.00 o                         
   4   5   3        312.83        308.48         7.94 o                         
   5   5   3          1.09         -2.75         6.63 o                         
   6   5   3        165.83        145.00         7.58 o                         
   7   5   3          8.81         27.44        17.82 o                         
  -6   6   3         26.97         43.14         9.93 o                         
  -5   6   3         66.54         79.01        13.25 o                         
  -4   6   3         15.61         22.61        12.78 o                         
  -3   6   3        259.51        247.14         7.21 o                         
  -2   6   3         46.27         43.76         3.92 o                         
  -1   6   3        247.83        243.36         3.68 o                         
   0   6   3         96.51        111.73         3.57 o                         
   1   6   3        553.69        516.88         4.53 o                         
   2   6   3         63.99         74.30         1.84 o                         
   3   6   3         68.96         68.04         3.58 o                         
   4   6   3        307.57        325.61         9.94 o                         
   5   6   3         90.30        106.83         7.44 o                         
   6   6   3        142.34        123.99        15.47 o                         
  -5   7   3         57.43         65.67         8.43 o                         
  -4   7   3         55.19         47.40         4.59 o                         
  -3   7   3        110.24        117.79         5.43 o                         
  -2   7   3        438.07        425.06         5.63 o                         
  -1   7   3        176.54        151.17         3.21 o                         
   0   7   3        586.83        602.26        12.81 o                         
   1   7   3         57.41         50.42         2.14 o                         
   2   7   3        306.80        319.94         2.96 o                         
   3   7   3          9.14          5.20         2.80 o                         
   4   7   3        207.31        182.97         8.06 o                         
   5   7   3         93.17         87.20         7.48 o                         
   6   7   3        135.85        148.89        13.94 o                         
  -5   8   3         42.71         49.56         8.71 o                         
  -4   8   3        230.29        229.98         8.44 o                         
  -3   8   3        114.14         96.50         5.88 o                         
  -2   8   3        249.79        258.08        10.05 o                         
  -1   8   3          6.36          1.10         8.25 o                         
   0   8   3        277.28        297.12         9.60 o                         
   1   8   3         49.10         42.06         2.57 o                         
   2   8   3        481.74        481.49         5.49 o                         
   3   8   3         12.56         14.50         2.24 o                         
   4   8   3         96.09        108.19         3.43 o                         
   5   8   3         80.48         82.19         7.60 o                         
   6   8   3          1.86          5.49        12.03 o                         
  -5   9   3         41.56         26.85        11.22 o                         
  -4   9   3          0.50         -3.41         8.57 o                         
  -3   9   3         25.73         30.83        11.60 o                         
  -2   9   3        142.73        132.87         7.08 o                         
  -1   9   3         22.98         17.28         6.50 o                         
   0   9   3        306.59        304.49         4.64 o                         
   1   9   3          0.62          0.33         5.13 o                         
   2   9   3          2.20          4.65         2.07 o                         
   3   9   3          5.88          9.57         4.52 o                         
   4   9   3         75.50         83.28         3.27 o                         
   5   9   3         76.17         68.34         5.33 o                         
   6   9   3          6.33         19.45         6.71 o                         
  -4  10   3         51.78         48.02         9.26 o                         
  -3  10   3         45.60         56.21         6.78 o                         
  -2  10   3          7.73          2.74         6.14 o                         
  -1  10   3         37.36         52.54         6.12 o                         
   0  10   3          8.85         11.24         2.98 o                         
   1  10   3        463.65        467.22         6.79 o                         
   2  10   3        127.39        129.67         3.28 o                         
   3  10   3         23.42         24.35         5.81 o                         
   4  10   3         21.56         17.42         6.33 o                         
   5  10   3         32.61         32.04        12.25 o                         
  -4  11   3         31.30         49.11        12.10 o                         
  -3  11   3         27.64         27.94        13.63 o                         
  -2  11   3          7.94         11.38         5.51 o                         
  -1  11   3        517.13        503.37         7.25 o                         
   0  11   3          0.84          9.66         4.00 o                         
   1  11   3         33.10         38.14         4.31 o                         
   2  11   3         14.66          7.50         3.43 o                         
   3  11   3         32.88         30.22         3.41 o                         
   4  11   3          1.10          5.86         2.73 o                         
   5  11   3        111.32        136.65        26.19 o                         
  -3  12   3          5.63         12.84         7.93 o                         
  -2  12   3          7.78         10.10         4.40 o                         
  -1  12   3         50.30         48.83         5.86 o                         
   0  12   3          4.49          5.39         3.06 o                         
   1  12   3         30.51         29.65         4.41 o                         
   2  12   3          6.20          9.44         3.63 o                         
   3  12   3         48.76         37.48         3.69 o                         
   4  12   3         38.65         42.57        15.81 o                         
   5  12   3          0.19        -16.00        16.69 o                         
  -3  13   3         20.73         31.22        12.94 o                         
  -2  13   3         12.13          7.81         5.58 o                         
  -1  13   3         11.98         12.36         6.07 o                         
   0  13   3         46.99         43.76         3.99 o                         
   1  13   3         11.80         17.04        11.35 o                         
   2  13   3         23.13         28.38        13.44 o                         
   3  13   3         20.73         32.57        22.82 o                         
   4  13   3         21.04         26.32        16.63 o                         
  -2  14   3         24.04         21.34         6.35 o                         
  -1  14   3          0.19          5.40         4.94 o                         
   0  14   3        162.89        168.29         6.31 o                         
   1  14   3          0.26         15.19        19.13 o                         
   2  14   3         11.24         30.94        21.38 o                         
   3  14   3          4.07        -13.13        15.88 o                         
   4  14   3          7.59        -19.94        27.07 o                         
   0  15   3          7.83          0.44        11.56 o                         
   1  15   3          5.78         -6.75        13.00 o                         
   2  15   3         21.61         45.94        15.25 o                         
  -1 -15   4         88.16         85.63         7.35 o                         
   0 -15   4         49.49         63.61         8.33 o                         
  -3 -14   4          8.62          8.67         6.62 o                         
  -2 -14   4        170.56        167.17         6.53 o                         
  -1 -14   4         14.25          3.96         5.21 o                         
   0 -14   4         16.09         15.94         4.90 o                         
   1 -14   4        129.89        134.95        11.11 o                         
   2 -14   4          3.03         -7.63         9.38 o                         
  -4 -13   4         24.08         19.41         7.38 o                         
  -3 -13   4          2.57         12.66         5.82 o                         
  -2 -13   4          2.97         -2.00         4.79 o                         
  -1 -13   4        110.12        114.34         5.62 o                         
   0 -13   4         21.62         26.73         4.55 o                         
   1 -13   4        127.59        125.06         6.91 o                         
   2 -13   4          4.39          2.13        13.75 o                         
  -4 -12   4         40.36         33.32         7.38 o                         
  -3 -12   4         25.45         39.64        13.19 o                         
  -2 -12   4         60.51         65.66        12.50 o                         
  -1 -12   4        389.62        381.07        10.31 o                         
   0 -12   4        160.14        170.61         6.93 o                         
   1 -12   4         12.88          6.62         8.04 o                         
   2 -12   4         84.93         89.89         6.72 o                         
   3 -12   4          1.60         11.81        14.81 o                         
  -5 -11   4         24.27         25.95         7.61 o                         
  -4 -11   4        115.79        122.92        12.78 o                         
  -3 -11   4          6.86          8.48         9.94 o                         
  -2 -11   4          1.31         -0.82         4.82 o                         
  -1 -11   4        432.15        444.20        11.66 o                         
   0 -11   4         82.91         84.81         5.57 o                         
   1 -11   4         52.12         51.24         4.58 o                         
   2 -11   4        132.55        117.82         5.02 o                         
   3 -11   4          1.39         -9.31         9.31 o                         
   4 -11   4          4.62         -2.96         8.37 o                         
  -5 -10   4         20.66         38.78        10.12 o                         
  -4 -10   4         59.23         55.71        13.06 o                         
  -3 -10   4        124.59        147.74         8.19 o                         
  -2 -10   4         33.19         36.63         4.74 o                         
  -1 -10   4         96.83         93.67         6.47 o                         
   0 -10   4        305.33        274.56         5.87 o                         
   1 -10   4         37.14         43.61         4.64 o                         
   2 -10   4        265.48        269.30        21.47 o                         
   3 -10   4         24.69         23.38        13.13 o                         
   4 -10   4          8.05         42.54        10.44 o                         
  -5  -9   4          8.13          0.89         6.76 o                         
  -4  -9   4        126.65        141.40         9.49 o                         
  -3  -9   4        176.93        163.35         6.74 o                         
  -2  -9   4        203.58        201.40         7.24 o                         
  -1  -9   4          1.90         -2.13         4.19 o                         
   0  -9   4       1052.99       1090.29        31.44 o                         
   1  -9   4        354.23        357.38        11.91 o                         
   2  -9   4         64.80         67.62         3.65 o                         
   3  -9   4        110.77        127.64         9.06 o                         
   4  -9   4          3.94         -1.53         7.70 o                         
   5  -9   4         66.87         76.01        21.72 o                         
  -6  -8   4         34.21         34.98         8.03 o                         
  -5  -8   4         26.18         39.84        16.66 o                         
  -4  -8   4        116.86        119.12         7.42 o                         
  -3  -8   4         29.45         29.31         4.47 o                         
  -2  -8   4          0.62          1.54         4.32 o                         
  -1  -8   4          2.68          5.84         3.92 o                         
   0  -8   4        948.03        976.20        13.01 o                         
   1  -8   4        379.39        379.42         8.30 o                         
   2  -8   4         12.69         11.22         4.42 o                         
   3  -8   4         75.43         71.01         7.75 o                         
   4  -8   4         23.25         23.11        15.91 o                         
   5  -8   4         19.05         29.11         8.60 o                         
  -6  -7   4         36.83         60.31        16.78 o                         
  -5  -7   4          1.66         11.64         8.91 o                         
  -4  -7   4        111.62        116.58         6.12 o                         
  -3  -7   4        518.99        506.36         9.00 o                         
  -2  -7   4        305.81        291.82        11.44 o                         
  -1  -7   4          5.31         11.78         2.99 o                         
   0  -7   4        248.85        229.18         4.31 o                         
   1  -7   4         50.31         50.96         3.53 o                         
   2  -7   4        341.01        337.34         4.48 o                         
   3  -7   4        651.09        650.16        18.63 o                         
   4  -7   4         61.62         67.07        17.32 o                         
   5  -7   4         38.09         57.59        23.60 o                         
  -6  -6   4         23.41         19.30         9.38 o                         
  -5  -6   4         51.92         33.17         7.92 o                         
  -4  -6   4          3.31          2.07        10.28 o                         
  -3  -6   4        245.51        240.60         6.79 o                         
  -2  -6   4         32.03         46.70        12.88 o                         
  -1  -6   4         17.36         23.53         8.53 o                         
   0  -6   4        722.73        735.22         7.65 o                         
   1  -6   4       2539.61       2686.28        31.10 o                         
   2  -6   4         13.80         13.09         2.74 o                         
   3  -6   4        185.35        173.28         7.94 o                         
   4  -6   4         31.07         34.34         6.39 o                         
   5  -6   4         22.86         47.03        25.72 o                         
   6  -6   4        128.31        122.51        13.85 o                         
  -6  -5   4         16.09         10.87        13.85 o                         
  -5  -5   4         85.36        114.48        19.13 o                         
  -4  -5   4         56.39         48.80        11.47 o                         
  -3  -5   4        326.22        328.25         7.25 o                         
  -2  -5   4        554.25        537.52        12.50 o                         
  -1  -5   4         33.08         42.46         2.96 o                         
   0  -5   4       1405.22       1485.04        14.25 o                         
   1  -5   4       3076.79       3258.20        37.06 o                         
   2  -5   4        710.29        692.94        18.32 o                         
   3  -5   4          6.97          4.63         8.44 o                         
   4  -5   4        376.65        404.07         9.44 o                         
   5  -5   4          3.25          4.31        18.78 o                         
   6  -5   4          0.33         -9.78        18.44 o                         
  -6  -4   4          1.91          7.03        14.94 o                         
  -5  -4   4        181.04        175.55        22.72 o                         
  -4  -4   4         22.50         16.39         6.66 o                         
  -3  -4   4         95.71        102.16         4.69 o                         
  -2  -4   4        640.46        651.28         7.91 o                         
  -1  -4   4       1013.62       1036.36        12.19 o                         
   0  -4   4         69.29         68.61         5.88 o                         
   1  -4   4        325.67        302.00        10.41 o                         
   2  -4   4        374.15        372.72         4.38 o                         
   3  -4   4          9.54          6.50         5.31 o                         
   4  -4   4        392.89        386.72        16.47 o                         
   5  -4   4        404.54        405.83        10.87 o                         
   6  -4   4         72.17         76.96        23.75 o                         
  -6  -3   4         32.68         33.52        13.27 o                         
  -5  -3   4         50.70         65.71         8.82 o                         
  -4  -3   4        160.67        152.10         6.40 o                         
  -3  -3   4        221.53        216.98         6.80 o                         
  -2  -3   4        670.45        624.59         8.55 o                         
  -1  -3   4          5.54          8.50         3.28 o                         
   0  -3   4        134.25        120.18         3.09 o                         
   1  -3   4        362.18        333.93         5.02 o                         
   2  -3   4       1596.12       1704.45        24.07 o                         
   3  -3   4        226.94        225.10         6.94 o                         
   4  -3   4        171.39        178.25         9.19 o                         
   5  -3   4          0.68          9.74        12.91 o                         
   6  -3   4         48.53         36.82        10.47 o                         
  -6  -2   4          9.29          5.70         8.92 o                         
  -5  -2   4          2.70          7.01         8.21 o                         
  -4  -2   4        401.55        383.37         9.53 o                         
  -3  -2   4        521.19        518.96         9.28 o                         
  -2  -2   4        194.90        188.50         4.69 o                         
  -1  -2   4       1092.50       1052.96        16.94 o                         
   0  -2   4        265.81        232.66         3.67 o                         
   1  -2   4       1304.77       1325.54        13.24 o                         
   2  -2   4       3416.38       3669.62        59.76 o                         
   3  -2   4        289.39        296.61         9.75 o                         
   4  -2   4         69.36         54.91         8.19 o                         
   5  -2   4        166.70        176.08         7.44 o                         
   6  -2   4         37.17         31.28        21.47 o                         
  -6  -1   4        310.18        271.54        17.07 o                         
  -5  -1   4         91.63         90.64         8.02 o                         
  -4  -1   4         78.88         70.25         6.33 o                         
  -3  -1   4          8.59          7.89         6.75 o                         
  -2  -1   4        366.70        343.67         8.40 o                         
  -1  -1   4          7.49          4.29         2.78 o                         
   0  -1   4       5627.17       5936.64        77.96 o                         
   1  -1   4          2.05          2.23         1.59 o                         
   2  -1   4        227.97        195.98         2.36 o                         
   3  -1   4        141.99        132.70         4.13 o                         
   4  -1   4          4.62         13.00         3.45 o                         
   5  -1   4        401.12        371.69         5.79 o                         
   6  -1   4        153.02        155.64         8.58 o                         
   7  -1   4         45.82         51.58         9.54 o                         
  -6   0   4         20.60          2.94        13.06 o                         
  -5   0   4         91.83         99.35         8.88 o                         
  -4   0   4        174.86        173.85         8.65 o                         
  -3   0   4        184.93        160.12         5.61 o                         
  -2   0   4        327.86        305.53        15.53 o                         
  -1   0   4        805.13        746.39         7.51 o                         
   0   0   4       5121.33       5185.40        60.40 o                         
   1   0   4         47.34         65.96         1.59 o                         
   2   0   4        310.03        285.45         3.34 o                         
   3   0   4        739.25        773.95         8.61 o                         
   4   0   4         28.61         31.44         4.79 o                         
   5   0   4        129.25        119.24         3.77 o                         
   6   0   4          3.76         16.17        10.29 o                         
   7   0   4         26.12         36.10        12.06 o                         
  -6   1   4         31.94         30.88        13.75 o                         
  -5   1   4          1.02          5.56        11.31 o                         
  -4   1   4        111.12        102.87         9.47 o                         
  -3   1   4        608.30        551.71         8.95 o                         
  -2   1   4          2.94         -3.78         3.78 o                         
  -1   1   4       2389.55       2341.60        47.60 o                         
   0   1   4       3648.76       3786.76        31.74 o                         
   1   1   4       1485.69       1405.14         7.85 o                         
   2   1   4        306.80        348.46         8.94 o                         
   3   1   4       1185.39       1242.16         9.74 o                         
   4   1   4        127.57        118.77         5.00 o                         
   5   1   4        167.80        173.79        16.25 o                         
   6   1   4        105.30         90.52         7.77 o                         
   7   1   4         21.07         29.71        15.41 o                         
  -6   2   4         16.45         20.67         6.59 o                         
  -5   2   4        182.15        193.72        14.13 o                         
  -4   2   4        119.78        115.86         7.01 o                         
  -3   2   4        680.42        694.79        16.44 o                         
  -2   2   4         53.73         34.36        15.81 o                         
  -1   2   4         40.87         49.67         2.62 o                         
   0   2   4         24.52         20.54         1.61 o                         
   1   2   4       1674.37       1800.52        10.26 o                         
   2   2   4        121.08        140.29         2.50 o                         
   3   2   4       1300.44       1354.38        13.70 o                         
   4   2   4          1.01          3.69         3.43 o                         
   5   2   4         19.19         17.36         4.46 o                         
   6   2   4        168.96        151.81         6.77 o                         
   7   2   4         72.15         62.93         9.47 o                         
  -6   3   4        105.67        110.89         6.18 o                         
  -5   3   4          1.49          1.10         8.69 o                         
  -4   3   4        121.42        114.79         6.05 o                         
  -3   3   4         48.66         51.78         8.42 o                         
  -2   3   4        247.10        238.78         4.70 o                         
  -1   3   4        533.99        554.15         5.33 o                         
   0   3   4        223.49        215.95         4.94 o                         
   1   3   4          1.50          1.55         1.39 o                         
   2   3   4        232.01        252.05         5.10 o                         
   3   3   4         97.44        121.85         3.88 o                         
   4   3   4        430.26        428.77         7.79 o                         
   5   3   4          6.37          7.50         7.06 o                         
   6   3   4        140.48        124.25        10.16 o                         
   7   3   4         14.58         11.34         7.29 o                         
  -6   4   4        114.29        140.46        17.07 o                         
  -5   4   4         37.97         44.05        15.13 o                         
  -4   4   4         78.00         86.46         5.97 o                         
  -3   4   4        222.42        214.40         4.85 o                         
  -2   4   4       1008.63        976.39        10.48 o                         
  -1   4   4         45.75         36.32         2.56 o                         
   0   4   4        582.57        574.63         6.39 o                         
   1   4   4        327.68        315.83         5.79 o                         
   2   4   4        265.91        298.08         9.60 o                         
   3   4   4         50.50         62.65         3.26 o                         
   4   4   4        275.10        282.58        13.53 o                         
   5   4   4         69.72         71.41         6.34 o                         
   6   4   4          8.07          5.80         6.99 o                         
   7   4   4         27.63         24.86         5.51 o                         
  -6   5   4         13.02          5.50        15.13 o                         
  -5   5   4          8.00         10.92         6.21 o                         
  -4   5   4        234.50        221.28         6.09 o                         
  -3   5   4        153.05        147.16         4.62 o                         
  -2   5   4        483.48        471.14         6.53 o                         
  -1   5   4          1.46          0.54         3.12 o                         
   0   5   4          8.96          0.52         1.72 o                         
   1   5   4        118.66        122.89         6.50 o                         
   2   5   4        299.10        296.11         7.63 o                         
   3   5   4         21.13         32.83         4.02 o                         
   4   5   4        142.30        159.72         4.88 o                         
   5   5   4          0.53         -3.83         5.66 o                         
   6   5   4         23.99         35.91         7.60 o                         
   7   5   4         15.05          5.99         7.44 o                         
  -5   6   4         40.22         41.49         8.09 o                         
  -4   6   4          1.34          5.19         4.16 o                         
  -3   6   4         23.10         18.25         6.13 o                         
  -2   6   4         34.46         31.41         4.50 o                         
  -1   6   4        565.13        526.49         9.39 o                         
   0   6   4        225.35        224.97         3.42 o                         
   1   6   4         29.74         33.13         6.19 o                         
   2   6   4         10.62          4.77         1.88 o                         
   3   6   4          0.67          4.97        10.13 o                         
   4   6   4         16.66         20.22         3.88 o                         
   5   6   4         11.39         11.47         7.61 o                         
   6   6   4          1.25          3.45         8.09 o                         
  -5   7   4         62.44        102.02        25.00 o                         
  -4   7   4          0.53          5.92         6.06 o                         
  -3   7   4          6.03          8.80         4.27 o                         
  -2   7   4        229.61        231.51         6.05 o                         
  -1   7   4         68.30         67.21         2.69 o                         
   0   7   4         65.53         61.22         2.07 o                         
   1   7   4        248.64        262.07         6.69 o                         
   2   7   4        246.42        232.45        14.69 o                         
   3   7   4         51.99         48.63         3.38 o                         
   4   7   4         38.98         34.80        16.60 o                         
   5   7   4         70.46         89.82         6.13 o                         
   6   7   4          5.93         11.00         6.33 o                         
  -5   8   4         72.02         89.32        19.69 o                         
  -4   8   4          0.48         -6.68         6.68 o                         
  -3   8   4          1.51          6.23         6.32 o                         
  -2   8   4        512.93        501.96        11.72 o                         
  -1   8   4        450.39        438.10         5.90 o                         
   0   8   4          5.53          3.05         5.34 o                         
   1   8   4        202.05        199.41         5.14 o                         
   2   8   4          4.79         -1.31        13.13 o                         
   3   8   4         57.52         63.11         4.88 o                         
   4   8   4          0.45         -1.45         4.98 o                         
   5   8   4         50.48         51.64         5.44 o                         
   6   8   4          1.41         10.94         8.21 o                         
  -5   9   4          7.76         19.54        10.06 o                         
  -4   9   4         72.61         90.52         8.88 o                         
  -3   9   4         42.38         37.65         6.98 o                         
  -2   9   4          3.46          7.59         3.21 o                         
  -1   9   4        134.17        129.28         3.31 o                         
   0   9   4         34.52         30.36        13.10 o                         
   1   9   4        188.74        181.36         2.44 o                         
   2   9   4        429.69        423.56        14.63 o                         
   3   9   4         36.78         34.51         6.47 o                         
   4   9   4          8.79          7.07         4.39 o                         
   5   9   4          3.22         13.72         7.66 o                         
   6   9   4          0.20         -5.82         5.82 o                         
  -4  10   4          9.13         28.12        14.72 o                         
  -3  10   4          2.18          9.28        13.06 o                         
  -2  10   4         56.44         59.52         3.74 o                         
  -1  10   4         65.16         71.83         3.32 o                         
   0  10   4        354.49        354.84         5.16 o                         
   1  10   4          1.06          7.11         4.47 o                         
   2  10   4          3.64        -10.06        10.06 o                         
   3  10   4        160.40        155.26        13.56 o                         
   4  10   4          1.87         -1.06         5.22 o                         
   5  10   4          7.67          2.34         5.61 o                         
   6  10   4         25.81         29.32        15.63 o                         
  -4  11   4         37.20         54.84         7.82 o                         
  -3  11   4          2.84          4.33         6.97 o                         
  -2  11   4         17.07         15.96         4.07 o                         
  -1  11   4        249.16        258.50         5.25 o                         
   0  11   4         28.65         31.78         5.63 o                         
   1  11   4         31.12         28.11         4.56 o                         
   2  11   4        109.79        129.02        13.00 o                         
   3  11   4         44.51         22.50        19.75 o                         
   5  11   4         33.49         19.00        15.75 o                         
  -3  12   4          9.35         17.19        11.10 o                         
  -2  12   4          9.82         14.07         4.61 o                         
  -1  12   4         41.63         44.68        10.88 o                         
   0  12   4         73.37         73.97         3.71 o                         
   1  12   4          5.55          3.71         2.02 o                         
   2  12   4          7.90         -6.69        18.50 o                         
   3  12   4          5.89         -5.81        13.75 o                         
   4  12   4         13.71          9.38        22.75 o                         
   5  12   4         16.88         44.94        26.07 o                         
  -2  13   4          0.74          3.65         4.66 o                         
  -1  13   4          9.14          6.00         4.51 o                         
   0  13   4          6.55          7.35         3.57 o                         
   1  13   4         35.50         28.70         3.39 o                         
   2  13   4          0.32         11.88        13.13 o                         
   3  13   4         30.74         32.57        15.00 o                         
   4  13   4         16.17         -9.69        15.81 o                         
  -2  14   4          4.13         -0.47         4.63 o                         
  -1  14   4          7.84         17.76         5.08 o                         
   0  14   4        158.93        127.33        18.38 o                         
   1  14   4         22.65         20.50        12.69 o                         
   2  14   4          6.42         27.82        14.13 o                         
   3  14   4         41.04         61.95        25.82 o                         
   0  15   4         88.12         83.70        13.00 o                         
   1  15   4          7.54         13.88        21.00 o                         
   2  15   4          4.72          2.44        22.94 o                         
  -3 -14   5          0.84          0.41         6.59 o                         
  -2 -14   5          6.92         -0.04         5.50 o                         
  -1 -14   5         53.07         62.62         9.09 o                         
   0 -14   5         18.26         19.57         7.97 o                         
   1 -14   5          1.57         11.16         6.56 o                         
  -4 -13   5         27.92         25.16         8.02 o                         
  -3 -13   5         39.82         52.91         7.63 o                         
  -2 -13   5          0.30          8.72         6.41 o                         
  -1 -13   5         73.23         64.96         6.74 o                         
   0 -13   5         64.88         66.58         8.82 o                         
   1 -13   5         21.47         16.35         9.22 o                         
   2 -13   5         60.50         66.76         9.69 o                         
  -4 -12   5         23.54         34.48         6.84 o                         
  -3 -12   5          0.29          9.10         6.75 o                         
  -2 -12   5          0.39         11.83        12.72 o                         
  -1 -12   5          1.21          2.94         4.73 o                         
   0 -12   5        133.82        128.01         5.87 o                         
   1 -12   5          6.07          9.12         4.94 o                         
   2 -12   5          0.86          4.75        10.60 o                         
   3 -12   5         30.23         24.63        10.31 o                         
  -5 -11   5          8.03          9.30         7.66 o                         
  -4 -11   5         59.80         66.87         6.41 o                         
  -3 -11   5          7.35          7.99         5.09 o                         
  -2 -11   5         21.58         14.84         5.43 o                         
  -1 -11   5         13.06         14.04         5.31 o                         
   0 -11   5         72.09         76.59         5.00 o                         
   1 -11   5         11.33          7.53         4.46 o                         
   2 -11   5          0.29          7.03         8.56 o                         
   3 -11   5         78.41         85.70        15.06 o                         
   4 -11   5         19.80         17.50        11.19 o                         
  -5 -10   5          0.91          6.47         6.79 o                         
  -4 -10   5         87.66         72.64         6.38 o                         
  -3 -10   5         49.51         63.54         8.02 o                         
  -2 -10   5        158.09        165.34         7.91 o                         
  -1 -10   5          0.43          7.07         7.00 o                         
   0 -10   5        110.27        119.09        15.60 o                         
   1 -10   5         46.86         44.40         8.22 o                         
   2 -10   5        112.91        112.38        13.94 o                         
   3 -10   5        141.04        132.71         9.75 o                         
   4 -10   5         34.74         33.44        10.44 o                         
  -5  -9   5          0.25          1.60         7.60 o                         
  -4  -9   5         16.80         24.94         5.68 o                         
  -3  -9   5         16.48         12.66        14.10 o                         
  -2  -9   5         32.75         31.55         6.48 o                         
  -1  -9   5          8.07          5.83         4.19 o                         
   0  -9   5          0.64          2.23         6.13 o                         
   1  -9   5        150.23        151.71         6.02 o                         
   2  -9   5          8.17         19.88         6.84 o                         
   3  -9   5          9.51         38.69        12.56 o                         
   4  -9   5         30.22         38.76        15.63 o                         
   5  -9   5         29.96         34.34        13.81 o                         
  -6  -8   5         26.44         30.32        18.00 o                         
  -5  -8   5         74.87         79.01         8.53 o                         
  -4  -8   5          0.93          3.06         6.26 o                         
  -3  -8   5        329.08        329.60         7.18 o                         
  -2  -8   5          4.80          2.53         6.34 o                         
  -1  -8   5         45.29         48.13         6.44 o                         
   0  -8   5         38.59         40.17         3.71 o                         
   1  -8   5        138.06        155.52         4.77 o                         
   2  -8   5          5.55          2.55         2.67 o                         
   3  -8   5          1.85         -1.63         7.38 o                         
   4  -8   5        156.72        134.40        10.69 o                         
   5  -8   5          6.97         -7.09        11.30 o                         
  -6  -7   5         23.30         20.33        13.66 o                         
  -5  -7   5        179.68        175.31        20.60 o                         
  -4  -7   5          2.88          0.52        10.19 o                         
  -3  -7   5         18.36         18.56         4.60 o                         
  -2  -7   5        117.47        117.20         4.43 o                         
  -1  -7   5        124.65        138.32         5.78 o                         
   0  -7   5         13.66         10.67         3.27 o                         
   1  -7   5        471.86        452.83         7.51 o                         
   2  -7   5         52.08         51.16         2.56 o                         
   3  -7   5          4.00          3.81         6.81 o                         
   4  -7   5        172.51        150.40        14.94 o                         
   5  -7   5         46.28         54.99         8.72 o                         
  -6  -6   5         41.06         49.76        12.85 o                         
  -5  -6   5          0.35          1.80         6.74 o                         
  -4  -6   5          0.53          3.69         6.60 o                         
  -3  -6   5         31.91         29.77         5.26 o                         
  -2  -6   5         92.08         75.19         4.65 o                         
  -1  -6   5        267.34        266.95        15.16 o                         
   0  -6   5         87.07        111.29         8.03 o                         
   1  -6   5        410.29        427.63         7.59 o                         
   2  -6   5        205.46        204.22         6.06 o                         
   3  -6   5          8.18         14.75         6.63 o                         
   4  -6   5         26.11         18.88         7.94 o                         
   5  -6   5         41.61         56.27        12.66 o                         
   6  -6   5         13.88         12.69        24.32 o                         
  -6  -5   5         95.63        104.33        13.00 o                         
  -5  -5   5         87.84         99.87        21.28 o                         
  -4  -5   5        225.96        223.63        17.94 o                         
  -3  -5   5        156.76        158.26         6.47 o                         
  -2  -5   5         51.95         51.56         3.83 o                         
  -1  -5   5         63.24         84.66         5.84 o                         
   0  -5   5        927.28        993.04        19.13 o                         
   1  -5   5        186.59        184.40         4.78 o                         
   2  -5   5        148.85        149.21        10.00 o                         
   3  -5   5          1.62          1.94         5.88 o                         
   4  -5   5         25.29          3.38        11.56 o                         
   5  -5   5         60.05         70.96         8.85 o                         
   6  -5   5         68.66         83.24        42.23 o                         
  -6  -4   5         12.00         30.91         8.68 o                         
  -5  -4   5         23.25         36.41        11.75 o                         
  -4  -4   5        182.15        175.50        18.91 o                         
  -3  -4   5         14.71          9.46         5.26 o                         
  -2  -4   5        160.04        158.12         4.49 o                         
  -1  -4   5         84.61         89.99         8.00 o                         
   0  -4   5        235.09        228.86         4.16 o                         
   1  -4   5        233.95        292.88         4.57 o                         
   2  -4   5         35.85         28.45         5.50 o                         
   3  -4   5        104.98        103.27         6.44 o                         
   4  -4   5         74.59        100.02         7.50 o                         
   5  -4   5        102.14        106.95         9.90 o                         
   6  -4   5          0.44          1.25        15.10 o                         
  -6  -3   5         33.54         31.43         9.08 o                         
  -5  -3   5        109.39        104.08        15.60 o                         
  -4  -3   5         27.63         33.06         9.47 o                         
  -3  -3   5          9.43         -0.94         5.15 o                         
  -2  -3   5         56.86         44.54         4.91 o                         
  -1  -3   5        142.32        124.87         4.34 o                         
   0  -3   5        410.26        409.92        14.81 o                         
   1  -3   5        144.54        167.31        24.63 o                         
   2  -3   5        238.33        286.65         2.79 o                         
   3  -3   5         12.25         13.31         5.06 o                         
   4  -3   5          0.62          2.01         6.51 o                         
   5  -3   5         92.29         97.52        13.25 o                         
   6  -3   5         17.67         19.32         8.22 o                         
  -6  -2   5        176.18        166.23        16.72 o                         
  -5  -2   5        385.63        415.91        11.55 o                         
  -4  -2   5        198.14        204.01        17.47 o                         
  -3  -2   5        187.51        201.28        10.00 o                         
  -2  -2   5        237.16        228.77         7.13 o                         
  -1  -2   5        294.49        278.07        14.50 o                         
   0  -2   5         35.34         36.49         2.76 o                         
   1  -2   5         14.17          5.94         3.63 o                         
   2  -2   5        235.40        228.44         5.50 o                         
   3  -2   5        162.47        147.90         5.88 o                         
   4  -2   5          3.02         -1.55         4.57 o                         
   5  -2   5          4.40         -1.28         5.82 o                         
   6  -2   5         18.22         12.20         7.48 o                         
  -6  -1   5          2.12          2.08         9.41 o                         
  -5  -1   5          0.48          7.77        11.88 o                         
  -4  -1   5        136.53        129.94         8.09 o                         
  -3  -1   5        326.01        335.82         7.20 o                         
  -2  -1   5        159.78        133.40         8.31 o                         
  -1  -1   5         63.57         75.64         3.49 o                         
   0  -1   5         94.24        105.81         4.13 o                         
   1  -1   5        364.52        375.54         3.55 o                         
   2  -1   5        303.70        361.07         3.63 o                         
   3  -1   5         56.94         43.75         2.66 o                         
   4  -1   5         22.82         17.43         2.85 o                         
   5  -1   5          9.04         10.62         3.46 o                         
   6  -1   5        103.63        103.65        12.21 o                         
   7  -1   5          1.90          9.33         8.93 o                         
  -6   0   5         34.20         38.57        13.88 o                         
  -5   0   5          0.81         -7.22         7.59 o                         
  -4   0   5        152.21        165.68        15.41 o                         
  -3   0   5        189.13        158.02         6.34 o                         
  -2   0   5        582.94        570.58        12.28 o                         
  -1   0   5         28.11         23.61         4.91 o                         
   0   0   5       1005.54       1038.79         9.46 o                         
   1   0   5       2582.50       2595.02        18.67 o                         
   2   0   5          2.29          4.08         1.80 o                         
   3   0   5        239.81        274.71         6.63 o                         
   4   0   5         54.71         55.77         3.16 o                         
   5   0   5          2.80          3.58         3.74 o                         
   6   0   5         83.88         80.91         7.61 o                         
   7   0   5          3.31          0.32        15.88 o                         
  -6   1   5          0.37         13.19        14.31 o                         
  -5   1   5        372.62        371.08        13.71 o                         
  -4   1   5        258.80        249.36         9.56 o                         
  -3   1   5        286.41        290.36         6.85 o                         
  -2   1   5       1233.10       1233.07        15.09 o                         
  -1   1   5         41.29         33.30         9.19 o                         
   0   1   5          3.98          6.73         2.86 o                         
   1   1   5          4.36          3.15         3.60 o                         
   2   1   5         53.20         47.58         2.24 o                         
   3   1   5         55.29         46.96         2.12 o                         
   4   1   5        163.87        183.73         3.91 o                         
   5   1   5          0.50          6.81         8.31 o                         
   6   1   5         22.99         25.82         4.05 o                         
   7   1   5          2.65         16.75         9.25 o                         
  -6   2   5         14.95         22.26         6.35 o                         
  -5   2   5          5.75         -4.50        11.38 o                         
  -4   2   5        324.89        340.06        13.25 o                         
  -3   2   5          3.25         -6.00         6.00 o                         
  -2   2   5         46.41         47.67         4.04 o                         
  -1   2   5        927.17        927.35         7.88 o                         
   0   2   5         68.68         61.85         3.00 o                         
   1   2   5       1016.31       1056.94         6.10 o                         
   2   2   5        718.40        750.10         6.48 o                         
   3   2   5        340.76        379.92         3.84 o                         
   4   2   5          1.10          0.41         3.85 o                         
   5   2   5        119.17        113.50         8.25 o                         
   6   2   5         14.11         22.13         5.08 o                         
   7   2   5         41.66         28.85         8.29 o                         
  -6   3   5         17.24          7.81        11.41 o                         
  -5   3   5          0.87         11.25        17.85 o                         
  -4   3   5         16.63         11.41         5.60 o                         
  -3   3   5        784.64        798.25         9.97 o                         
  -2   3   5        114.99        102.61         3.62 o                         
  -1   3   5        349.10        359.43         7.13 o                         
   0   3   5         23.90         26.74         3.57 o                         
   1   3   5         33.03         43.59         2.50 o                         
   2   3   5       2032.85       2022.37        15.22 o                         
   3   3   5        338.18        307.45         3.39 o                         
   4   3   5         41.72         41.14         3.80 o                         
   5   3   5          4.59          5.51         5.26 o                         
   6   3   5          5.14         11.46         4.85 o                         
   7   3   5         16.22         17.27         7.35 o                         
  -6   4   5          3.61          2.81        14.63 o                         
  -5   4   5          2.06          4.71         6.90 o                         
  -4   4   5        476.33        452.77        10.70 o                         
  -3   4   5        260.28        268.44        10.44 o                         
  -2   4   5        261.60        238.63         6.51 o                         
  -1   4   5         33.82         31.45         3.50 o                         
   0   4   5        535.33        539.30         7.48 o                         
   1   4   5        930.00        920.43        10.82 o                         
   2   4   5         11.17         18.42         1.55 o                         
   3   4   5          0.78          2.34         2.35 o                         
   4   4   5         16.18         10.27         5.68 o                         
   5   4   5         41.25         50.72         9.41 o                         
   6   4   5         10.07          8.08         4.33 o                         
   7   4   5          3.94          7.13         6.02 o                         
  -6   5   5         85.85         59.01        25.75 o                         
  -5   5   5         24.58         25.58         7.02 o                         
  -4   5   5          2.22          1.64         6.02 o                         
  -3   5   5        504.69        512.43         9.29 o                         
  -2   5   5        121.14        126.32         6.20 o                         
  -1   5   5        149.41        137.79         3.44 o                         
   0   5   5        398.31        376.18         5.49 o                         
   1   5   5        182.79        159.18         6.50 o                         
   2   5   5        715.31        720.63         4.16 o                         
   3   5   5        221.41        235.39         5.24 o                         
   4   5   5          0.77          5.99         3.59 o                         
   5   5   5         35.39         42.89         7.75 o                         
   6   5   5          5.81          3.78         4.24 o                         
   7   5   5          2.48         -6.03         7.14 o                         
  -5   6   5         40.58         36.74         5.43 o                         
  -4   6   5          2.26         11.31         6.29 o                         
  -3   6   5        147.87        154.06         6.81 o                         
  -2   6   5        447.80        477.16         9.50 o                         
  -1   6   5         76.23         75.15         3.30 o                         
   0   6   5        211.15        214.21         2.30 o                         
   1   6   5         15.42          9.44         6.19 o                         
   2   6   5        158.32        162.40        12.44 o                         
   3   6   5        764.31        777.41         8.25 o                         
   4   6   5          0.89         -6.47         6.47 o                         
   5   6   5          0.71          2.99         4.80 o                         
   6   6   5         34.14         49.87        10.75 o                         
  -5   7   5          6.29          4.44        20.25 o                         
  -4   7   5         18.57         39.16         7.00 o                         
  -3   7   5        500.45        484.26         9.99 o                         
  -2   7   5         76.61         76.42         5.42 o                         
  -1   7   5        288.54        278.45         3.57 o                         
   0   7   5         48.69         43.36         3.08 o                         
   1   7   5        172.78        159.65         8.25 o                         
   2   7   5        289.54        302.61        10.94 o                         
   3   7   5        144.74        143.92         6.19 o                         
   4   7   5          3.65         11.33         4.62 o                         
   5   7   5          3.38          7.29         4.62 o                         
   6   7   5         29.79         30.58        13.35 o                         
  -5   8   5         31.81         17.77         8.48 o                         
  -4   8   5          3.17          4.79         4.59 o                         
  -3   8   5         65.72         72.51         9.19 o                         
  -2   8   5        525.34        539.08         6.56 o                         
  -1   8   5         62.47         61.08         3.91 o                         
   0   8   5         29.62         27.38         1.66 o                         
   1   8   5        249.53        244.60         9.88 o                         
   2   8   5        121.00        141.77        14.94 o                         
   3   8   5        507.51        467.46         4.34 o                         
   4   8   5         92.65         97.87        19.72 o                         
   5   8   5          0.39          6.19         7.00 o                         
   6   8   5         24.86         31.63         6.68 o                         
  -4   9   5         17.12          8.67         7.60 o                         
  -3   9   5         51.21         46.09         5.54 o                         
  -2   9   5        299.54        305.50        11.73 o                         
  -1   9   5         60.60         63.62         4.53 o                         
   0   9   5         92.24         86.38         5.51 o                         
   1   9   5         14.19         20.13         8.44 o                         
   2   9   5          1.42          0.56        14.44 o                         
   3   9   5          0.59          1.38        10.00 o                         
   4   9   5        293.64        279.97        13.22 o                         
   5   9   5          1.01          9.46         4.15 o                         
   6   9   5          0.67          4.12         5.29 o                         
  -4  10   5         32.36         33.85        11.13 o                         
  -3  10   5          4.80         -2.19         5.54 o                         
  -2  10   5         40.12         40.54         4.95 o                         
  -1  10   5        119.54        113.04         8.17 o                         
   0  10   5          2.66          4.98         3.72 o                         
   1  10   5          0.49          4.16        10.16 o                         
   2  10   5        273.38        277.10        13.75 o                         
   3  10   5        170.46        179.71        14.06 o                         
   4  10   5        161.76        126.89        22.72 o                         
   5  10   5          1.61         11.13        21.13 o                         
   6  10   5          0.51          6.38        14.81 o                         
  -4  11   5         51.37         43.19        11.70 o                         
  -3  11   5         11.32          6.63         5.91 o                         
  -2  11   5         14.60         15.08         3.79 o                         
  -1  11   5        298.56        291.60         9.05 o                         
   0  11   5        190.88        178.16         4.41 o                         
   1  11   5          1.73          3.67         1.32 o                         
   2  11   5        130.11        129.71        12.69 o                         
   3  11   5         30.86         28.57        13.00 o                         
   4  11   5         76.26         99.45        15.69 o                         
   5  11   5         32.36         48.44        15.25 o                         
  -3  12   5         36.69         41.77         6.39 o                         
  -2  12   5          1.30          7.39         4.10 o                         
  -1  12   5        142.50        137.67         6.33 o                         
   0  12   5         14.98         17.27         3.63 o                         
   1  12   5         20.63         13.90         2.16 o                         
   2  12   5          1.07        -11.56        11.56 o                         
   3  12   5         63.12         80.89        22.63 o                         
   4  12   5         30.75         32.57        15.56 o                         
   5  12   5         18.69         40.63        16.44 o                         
  -2  13   5          4.39          1.09         6.73 o                         
  -1  13   5          0.88          8.16         3.63 o                         
   0  13   5         16.26         12.75         3.31 o                         
   1  13   5         59.35         62.88        18.63 o                         
   2  13   5          3.50         15.63        19.63 o                         
   3  13   5         15.14        -13.94        14.94 o                         
   4  13   5         47.20         46.38        25.94 o                         
  -1  14   5          0.46          1.20         4.11 o                         
   0  14   5         76.77         84.76        12.31 o                         
   1  14   5         24.80         14.75        12.56 o                         
   2  14   5          1.61         19.63        14.13 o                         
   3  14   5         52.79         54.20        17.00 o                         
   0  15   5         61.44         83.64        20.13 o                         
   1  15   5          2.38          2.88        13.69 o                         
   2  15   5         28.15         45.26        15.75 o                         
  -2 -14   6        134.60        127.71         8.59 o                         
  -1 -14   6          1.06         10.13         6.56 o                         
   0 -14   6          1.47         14.89         5.32 o                         
   1 -14   6          2.44          9.67         7.74 o                         
  -3 -13   6          5.29          6.27         6.07 o                         
  -2 -13   6          7.16         13.39         8.60 o                         
  -1 -13   6          5.01          4.26         8.22 o                         
   0 -13   6          0.58          2.56         5.61 o                         
   1 -13   6         16.93         19.36         5.14 o                         
   2 -13   6         41.42         54.20        10.63 o                         
  -4 -12   6         14.75         25.44         7.68 o                         
  -3 -12   6          8.77          4.08         5.81 o                         
  -2 -12   6         16.08         19.53         8.25 o                         
  -1 -12   6          7.64          2.67        10.35 o                         
   0 -12   6          2.86          3.47         8.05 o                         
   1 -12   6          1.13          6.72         6.42 o                         
   2 -12   6          6.09         14.65         5.09 o                         
   3 -12   6         68.86         82.20        17.63 o                         
  -4 -11   6          4.97          3.66        12.44 o                         
  -3 -11   6          9.65         14.82         9.63 o                         
  -2 -11   6         16.55         35.34         7.92 o                         
  -1 -11   6        246.31        255.40         7.93 o                         
   0 -11   6         22.17         20.76         6.34 o                         
   1 -11   6         44.69         48.51        10.63 o                         
   2 -11   6          8.40          2.00         4.48 o                         
   3 -11   6         10.00         14.25         9.69 o                         
   4 -11   6          3.18         22.32        11.13 o                         
  -5 -10   6          2.48          8.52         7.22 o                         
  -4 -10   6          5.21          2.87         6.22 o                         
  -3 -10   6         10.24         25.95         6.59 o                         
  -2 -10   6         11.39         21.84         7.37 o                         
  -1 -10   6         11.68          7.51         6.94 o                         
   0 -10   6         51.42         43.68         5.22 o                         
   1 -10   6          0.84         16.91         7.42 o                         
   2 -10   6         23.86         29.02         5.48 o                         
   3 -10   6         31.66         53.76        14.38 o                         
   4 -10   6          0.79        -11.06        16.25 o                         
  -5  -9   6          1.59         11.03        14.50 o                         
  -4  -9   6         25.51         24.00         6.23 o                         
  -3  -9   6         29.99         48.99        11.50 o                         
  -2  -9   6        270.79        263.58         9.14 o                         
  -1  -9   6        139.04        128.65         5.76 o                         
   0  -9   6          5.25          2.57         6.44 o                         
   1  -9   6          4.15          0.78         4.37 o                         
   2  -9   6          4.54         12.75         3.96 o                         
   3  -9   6         28.55         42.01         8.63 o                         
   4  -9   6         69.70         62.01        10.56 o                         
   5  -9   6          5.93        -14.95        14.95 o                         
  -5  -8   6          0.77         18.73         7.24 o                         
  -4  -8   6        183.97        169.58         7.54 o                         
  -3  -8   6         17.09         25.68         7.87 o                         
  -2  -8   6         51.57         67.75         6.19 o                         
  -1  -8   6         95.32         90.90         5.17 o                         
   0  -8   6        597.76        640.30        10.88 o                         
   1  -8   6         58.42         61.90         5.31 o                         
   2  -8   6        154.31        166.46         5.86 o                         
   3  -8   6         50.78         54.20        12.94 o                         
   4  -8   6         12.33         24.32        14.50 o                         
   5  -8   6          0.22         -0.13        19.00 o                         
  -6  -7   6         19.31         23.53        13.29 o                         
  -5  -7   6         52.29         58.63        28.66 o                         
  -4  -7   6          9.44          7.43         6.79 o                         
  -3  -7   6         99.09        105.92         5.63 o                         
  -2  -7   6         64.51         62.67         4.52 o                         
  -1  -7   6         21.37         30.00         4.35 o                         
   0  -7   6        308.33        314.23         5.64 o                         
   1  -7   6          1.64          4.23         4.35 o                         
   2  -7   6          6.10         13.42        13.16 o                         
   3  -7   6        185.26        163.15         9.38 o                         
   4  -7   6         95.24         99.27         9.88 o                         
   5  -7   6          1.29          0.39        13.10 o                         
  -6  -6   6          7.87          1.71        10.00 o                         
  -5  -6   6        110.62         90.55         8.06 o                         
  -4  -6   6          2.71          6.96         5.80 o                         
  -3  -6   6         27.87         38.31         5.02 o                         
  -2  -6   6        279.61        252.83        23.03 o                         
  -1  -6   6        267.37        271.61         6.13 o                         
   0  -6   6        148.89        157.16         4.18 o                         
   1  -6   6        302.45        300.41         6.19 o                         
   2  -6   6         13.60          1.16         3.89 o                         
   3  -6   6          0.62        -10.25        10.25 o                         
   4  -6   6        129.64        142.90        14.63 o                         
   5  -6   6         19.79          6.55         8.80 o                         
   6  -6   6          0.61         13.96         9.65 o                         
  -6  -5   6          1.17         -5.03         8.80 o                         
  -5  -5   6         84.66         94.47         8.08 o                         
  -4  -5   6          9.92         14.41         5.84 o                         
  -3  -5   6        139.08        147.97         5.78 o                         
  -2  -5   6         93.32         77.19         4.28 o                         
  -1  -5   6         70.97         65.02         3.62 o                         
   0  -5   6         46.28         52.28         3.97 o                         
   1  -5   6        263.58        289.75         5.38 o                         
   2  -5   6          1.13          7.00         6.72 o                         
   3  -5   6         26.91         29.50         6.63 o                         
   4  -5   6          0.52         -3.75         7.69 o                         
   5  -5   6        118.74        130.73        24.82 o                         
   6  -5   6         31.04         68.98        11.99 o                         
  -6  -4   6          0.74        -10.25        18.07 o                         
  -5  -4   6         80.06         77.96         9.46 o                         
  -4  -4   6        260.01        250.15         8.00 o                         
  -3  -4   6         11.64         11.00        10.41 o                         
  -2  -4   6        230.21        207.78        14.22 o                         
   0  -4   6        220.09        212.85         6.07 o                         
   1  -4   6        413.62        424.15         6.52 o                         
   2  -4   6        195.82        173.94         4.38 o                         
   3  -4   6        168.18        164.28        10.63 o                         
   4  -4   6          3.66         -4.63         6.94 o                         
   5  -4   6        117.37        115.76         7.89 o                         
   6  -4   6         40.90         50.28        11.81 o                         
  -6  -3   6          0.27          6.13        11.16 o                         
  -5  -3   6         19.83         16.01         8.86 o                         
  -4  -3   6        181.88        185.48         7.44 o                         
  -3  -3   6         57.53         57.05         5.09 o                         
  -2  -3   6          3.84         10.26         4.50 o                         
  -1  -3   6       1396.45       1327.93        16.02 o                         
   0  -3   6        688.88        737.52        38.01 o                         
   1  -3   6        507.78        543.64         8.97 o                         
   2  -3   6         44.93         62.17         3.00 o                         
   3  -3   6         86.38         79.14         5.75 o                         
   4  -3   6        146.62        134.71         7.69 o                         
   5  -3   6        111.01        106.33         7.39 o                         
   6  -3   6         19.14         13.00        17.66 o                         
  -6  -2   6         45.31         37.53         9.92 o                         
  -5  -2   6         11.22         26.46         7.79 o                         
  -4  -2   6         97.61         90.16         6.79 o                         
  -3  -2   6          8.95         16.30         4.68 o                         
  -2  -2   6        337.12        346.29        10.60 o                         
  -1  -2   6        135.73        147.68         4.66 o                         
   0  -2   6        274.22        250.45         4.71 o                         
   1  -2   6        132.53        107.36         3.25 o                         
   2  -2   6       1022.04       1070.38        12.25 o                         
   3  -2   6          6.56          5.50         4.63 o                         
   4  -2   6         24.83         25.19         6.00 o                         
   5  -2   6         12.90         20.79         7.74 o                         
   6  -2   6         29.56         27.25         9.80 o                         
  -6  -1   6          4.71         -6.29        15.56 o                         
  -5  -1   6        107.04        117.59         9.03 o                         
  -4  -1   6        324.85        330.35        25.50 o                         
  -3  -1   6        154.57        154.17         5.91 o                         
  -2  -1   6        227.06        211.85         5.16 o                         
  -1  -1   6        203.62        190.52         4.79 o                         
   0  -1   6          3.59         13.65         3.09 o                         
   1  -1   6       1061.32       1120.78        11.35 o                         
   2  -1   6        142.54        160.77         3.18 o                         
   3  -1   6        439.10        385.41        10.28 o                         
   4  -1   6        182.85        180.40         5.89 o                         
   5  -1   6         64.01         68.38        16.10 o                         
   6  -1   6        150.46        138.28         8.35 o                         
  -6   0   6         36.48         43.29        10.31 o                         
  -5   0   6          1.76         13.24         9.76 o                         
  -4   0   6        115.37        119.84        14.97 o                         
  -3   0   6        209.48        219.80         8.41 o                         
  -2   0   6        334.02        348.02         7.03 o                         
  -1   0   6        404.33        428.49        22.85 o                         
   0   0   6        771.19        731.13         7.50 o                         
   1   0   6        122.01         95.41         2.66 o                         
   2   0   6        929.51        972.04         6.41 o                         
   3   0   6         15.02         16.34         2.60 o                         
   4   0   6        249.61        237.66         4.54 o                         
   5   0   6         35.68         48.79         7.04 o                         
   6   0   6        113.02        124.20         8.78 o                         
   7   0   6         15.20         27.87         8.53 o                         
  -6   1   6         58.32         77.32        23.07 o                         
  -5   1   6         56.75         68.41        15.44 o                         
  -4   1   6        105.12        108.00         7.47 o                         
  -3   1   6        687.72        700.12        10.63 o                         
  -2   1   6        584.08        675.89         9.22 o                         
  -1   1   6          2.46         -0.30         2.89 o                         
   0   1   6       4319.65       4341.78        40.94 o                         
   1   1   6        485.96        469.22         4.15 o                         
   2   1   6        217.19        221.73         3.42 o                         
   3   1   6        731.61        739.04         8.46 o                         
   4   1   6          1.35          5.44         2.84 o                         
   5   1   6         47.18         59.43         3.49 o                         
   6   1   6         71.18         61.37         5.86 o                         
   7   1   6         30.17         19.72        23.22 o                         
  -6   2   6         77.85         68.77        18.44 o                         
  -5   2   6         11.93          4.83        16.35 o                         
  -4   2   6         43.37         61.07        10.47 o                         
  -3   2   6        354.21        342.62        18.44 o                         
  -2   2   6        925.40        993.53        11.65 o                         
  -1   2   6        682.33        684.84         6.09 o                         
   0   2   6         16.10          7.80         2.17 o                         
   1   2   6        195.03        175.87         3.85 o                         
   2   2   6          4.70         -1.32         3.60 o                         
   3   2   6        268.83        301.57         3.69 o                         
   4   2   6        743.87        722.60         7.12 o                         
   5   2   6         80.92         78.48         5.69 o                         
   6   2   6         25.46         28.70         4.96 o                         
   7   2   6         84.37         87.24        10.38 o                         
  -6   3   6         59.47         53.58         9.79 o                         
  -5   3   6        109.25         82.57         6.23 o                         
  -4   3   6        150.46        162.42         8.20 o                         
  -3   3   6        143.62        138.23         7.61 o                         
  -2   3   6          9.75          4.72         3.54 o                         
  -1   3   6         80.22        136.81         8.81 o                         
   0   3   6         74.30         75.63         3.58 o                         
   1   3   6       1422.53       1414.46        10.95 o                         
   2   3   6       1879.86       1901.72        15.24 o                         
   3   3   6         20.13         26.24         2.24 o                         
   4   3   6         20.86         18.79         2.61 o                         
   5   3   6        350.27        362.84         8.24 o                         
   6   3   6          6.65          0.89         4.88 o                         
   7   3   6        122.17        125.62        10.08 o                         
  -6   4   6          3.13         13.38        14.94 o                         
  -5   4   6        156.82        127.16        13.78 o                         
  -4   4   6         37.33         29.33         7.59 o                         
  -3   4   6        129.65        123.55        10.82 o                         
  -2   4   6        973.00        991.36         9.44 o                         
  -1   4   6        280.23        331.01         9.73 o                         
   0   4   6        171.32        181.25         2.54 o                         
   1   4   6       1001.33        940.07        11.89 o                         
   2   4   6        214.88        189.95         3.72 o                         
   3   4   6        686.14        726.49         6.15 o                         
   4   4   6        223.51        223.63         4.27 o                         
   5   4   6        138.01        138.82         7.41 o                         
   6   4   6         33.23         37.11         4.77 o                         
   7   4   6          7.74         14.10         6.40 o                         
  -5   5   6         54.46         49.05         8.86 o                         
  -4   5   6         56.59         54.82         5.35 o                         
  -3   5   6        139.57        152.38         5.92 o                         
  -2   5   6        225.55        226.76         5.95 o                         
  -1   5   6        230.66        231.92         3.35 o                         
   0   5   6        520.53        541.14        10.59 o                         
   1   5   6        699.88        678.70         9.41 o                         
   2   5   6        124.68        115.60         7.13 o                         
   3   5   6          2.25          7.49         5.31 o                         
   4   5   6         97.56        111.33         4.86 o                         
   5   5   6         97.61         89.84         6.74 o                         
   6   5   6        107.82        124.85         7.39 o                         
  -5   6   6        133.26        119.44         6.74 o                         
  -4   6   6         84.63         58.35         6.04 o                         
  -3   6   6        434.79        443.62        24.50 o                         
  -2   6   6        184.78        178.78         8.00 o                         
  -1   6   6          8.01         -2.33         8.19 o                         
   0   6   6        116.79        124.79         3.04 o                         
   1   6   6         79.55         95.64         6.53 o                         
   2   6   6        528.08        513.64        17.69 o                         
   3   6   6        407.77        405.96         7.67 o                         
   4   6   6        211.70        218.01         6.44 o                         
   5   6   6         11.22         16.56         4.60 o                         
   6   6   6         85.76         80.43         5.92 o                         
  -5   7   6         11.19         19.50        13.63 o                         
  -4   7   6        145.23        148.53         9.78 o                         
  -3   7   6         14.42         17.47         6.50 o                         
  -2   7   6        461.50        435.00         9.56 o                         
  -1   7   6        366.37        365.59         5.01 o                         
   0   7   6        100.61        109.70         5.31 o                         
   1   7   6        198.51        186.97         8.88 o                         
   2   7   6        519.06        491.32        13.56 o                         
   3   7   6        186.81        188.51        16.13 o                         
   4   7   6        130.12        113.27         3.61 o                         
   5   7   6         74.12         78.08         5.36 o                         
   6   7   6        136.21        124.68         7.30 o                         
  -5   8   6         40.17         53.86        11.31 o                         
  -4   8   6        230.37        213.72         9.46 o                         
  -3   8   6         14.22         14.57         5.38 o                         
  -2   8   6          1.08          1.08         7.14 o                         
  -1   8   6        357.90        366.88         4.91 o                         
   0   8   6         39.08         39.35         4.65 o                         
   1   8   6        418.46        478.64        17.63 o                         
   2   8   6        525.89        582.46        16.00 o                         
   3   8   6          7.19        -10.88        14.94 o                         
   4   8   6          0.82          2.56         2.51 o                         
   5   8   6         28.66         25.39         4.19 o                         
   6   8   6         66.58         67.75        12.05 o                         
  -4   9   6         90.35         75.38         5.44 o                         
  -3   9   6        275.89        251.85         8.55 o                         
  -2   9   6        444.72        440.26         5.56 o                         
  -1   9   6        167.43        165.44         6.39 o                         
   0   9   6         92.32         88.54         5.19 o                         
   1   9   6         18.41         13.88        13.00 o                         
   2   9   6         70.13         74.51        10.56 o                         
   3   9   6        486.40        468.51        23.32 o                         
   4   9   6        101.80         86.07         2.80 o                         
   5   9   6        100.13         85.01         6.45 o                         
   6   9   6          7.65         28.00        20.69 o                         
  -4  10   6         10.21         15.37         7.29 o                         
  -3  10   6        139.67        138.43        12.78 o                         
  -2  10   6          1.17          1.99         4.28 o                         
  -1  10   6         46.33         47.00         3.61 o                         
   0  10   6        126.65        122.17         7.64 o                         
   1  10   6        166.21        187.78        16.75 o                         
   2  10   6          1.83         10.38        16.31 o                         
   3  10   6        120.65        125.21        13.19 o                         
   4  10   6         53.15         51.63        13.75 o                         
   5  10   6         25.52         28.88        14.19 o                         
  -3  11   6        117.10        104.45        12.66 o                         
  -2  11   6         76.75         73.42         4.22 o                         
  -1  11   6         62.10         62.57         3.36 o                         
   0  11   6         24.75         29.84         3.30 o                         
   1  11   6          0.54         -0.19         9.81 o                         
   2  11   6        302.28        331.24        23.44 o                         
   3  11   6         66.36         57.38        13.38 o                         
   4  11   6         49.46         44.88        21.94 o                         
   5  11   6          5.58          5.50        22.94 o                         
  -3  12   6         88.44         84.49        10.09 o                         
  -2  12   6        116.08        122.59         8.66 o                         
  -1  12   6        210.37        214.20         6.55 o                         
   0  12   6        175.57        176.84        21.88 o                         
   1  12   6         38.75         41.63        11.38 o                         
   2  12   6        192.45        219.10        15.63 o                         
   3  12   6         55.04         53.82        14.50 o                         
   4  12   6         10.22         10.19        14.88 o                         
   5  12   6         44.56         51.76        26.00 o                         
  -2  13   6         80.61         77.89        10.28 o                         
  -1  13   6         17.50         16.83         5.07 o                         
   0  13   6         17.46         61.13        16.75 o                         
   1  13   6          7.95         30.13        11.81 o                         
   2  13   6         22.74         42.44        13.38 o                         
   3  13   6          8.86         -2.56        14.50 o                         
   4  13   6         82.01        124.58        18.19 o                         
  -1  14   6         24.97         48.94        16.38 o                         
   0  14   6         27.62         38.19        17.69 o                         
   1  14   6         20.80         52.32        13.25 o                         
   2  14   6         13.39         43.44        14.25 o                         
   3  14   6         68.10         54.63        25.44 o                         
   0  15   6         89.86        109.45        13.38 o                         
   1  15   6        100.06        116.08        22.94 o                         
   2  15   6          4.95        -23.25        23.69 o                         
  -2 -14   7          1.99          5.50         6.31 o                         
  -1 -14   7          8.11         10.05        19.91 o                         
   0 -14   7          6.54         17.84         9.90 o                         
   1 -14   7          0.62          9.08         6.23 o                         
  -3 -13   7          4.21          8.60         8.12 o                         
  -2 -13   7         44.59         61.07         7.38 o                         
  -1 -13   7         60.53         65.93         6.26 o                         
   0 -13   7         28.51         31.26         6.16 o                         
   1 -13   7         15.42         17.09         5.88 o                         
   2 -13   7          2.93         21.25        16.31 o                         
  -4 -12   7         38.25         64.07        17.16 o                         
  -3 -12   7         20.85         22.27         7.97 o                         
  -2 -12   7         12.21         11.62         6.73 o                         
  -1 -12   7         49.74         47.81         5.88 o                         
   0 -12   7         11.97         12.73        10.72 o                         
   1 -12   7         53.20         62.19         6.38 o                         
   2 -12   7         72.65         82.52         5.72 o                         
   3 -12   7         39.56         68.26        11.75 o                         
  -4 -11   7         24.85          6.91        13.10 o                         
  -3 -11   7          2.00         12.21         7.51 o                         
  -2 -11   7         17.36         18.22         8.43 o                         
  -1 -11   7         35.15         26.62         6.45 o                         
   0 -11   7          0.43         -4.88         7.77 o                         
   1 -11   7          7.29         15.64         6.64 o                         
   2 -11   7          1.77          9.38         8.53 o                         
   3 -11   7         37.70         21.63        15.94 o                         
  -5 -10   7          0.38          8.08        16.16 o                         
  -4 -10   7         36.58         37.45         8.16 o                         
  -3 -10   7          0.56          1.88         7.13 o                         
  -2 -10   7         40.87         48.46         8.37 o                         
  -1 -10   7        112.90        112.07        14.50 o                         
   0 -10   7        168.76        163.30         6.03 o                         
   1 -10   7         79.42         77.48         5.76 o                         
   2 -10   7         34.10         34.26         6.44 o                         
   3 -10   7         89.52         82.39        10.56 o                         
   4 -10   7         51.90         44.32        11.38 o                         
  -5  -9   7          1.48          4.28         7.58 o                         
  -4  -9   7         14.92         17.36         7.44 o                         
  -3  -9   7        248.00        262.65         9.20 o                         
  -2  -9   7         70.29         67.55        12.38 o                         
  -1  -9   7          0.49         -1.71         4.42 o                         
   0  -9   7        105.25        114.50         5.30 o                         
   1  -9   7        182.59        204.40         8.79 o                         
   2  -9   7         85.50         75.68         7.11 o                         
   3  -9   7         70.64         69.14        14.19 o                         
   4  -9   7        107.74        103.45        17.75 o                         
  -5  -8   7          0.90         -2.48         7.71 o                         
  -4  -8   7          4.92          5.40         6.29 o                         
  -3  -8   7         27.83         20.07        12.10 o                         
  -2  -8   7        157.36        149.25         6.82 o                         
  -1  -8   7         95.94         95.61        13.10 o                         
   0  -8   7         65.17         58.15         7.03 o                         
   1  -8   7          3.44          7.60         7.16 o                         
   2  -8   7         60.35         62.56        15.00 o                         
   3  -8   7          2.40         15.13         8.19 o                         
   4  -8   7        140.86        121.77        11.38 o                         
   5  -8   7        106.06        115.18        13.25 o                         
  -6  -7   7          8.54          9.93        11.69 o                         
  -5  -7   7         89.25         74.98        10.05 o                         
  -4  -7   7        126.13        137.40         7.31 o                         
  -3  -7   7        104.17        107.52         7.32 o                         
  -2  -7   7          5.47          8.91         5.44 o                         
  -1  -7   7        124.37        124.84         9.56 o                         
   0  -7   7         22.52         27.51         6.63 o                         
   1  -7   7        439.20        458.99         8.46 o                         
   2  -7   7        468.31        480.99        11.22 o                         
   3  -7   7         64.42         60.88        12.44 o                         
   4  -7   7         36.37         37.32         9.75 o                         
   5  -7   7         99.64        116.72         9.80 o                         
  -6  -6   7         33.94         29.17         9.41 o                         
  -5  -6   7         11.42         26.73        11.79 o                         
  -4  -6   7          0.94          6.31         7.81 o                         
  -3  -6   7         57.92         58.93         6.57 o                         
  -2  -6   7        339.63        340.16        23.78 o                         
  -1  -6   7        861.00        858.82        17.78 o                         
   0  -6   7        118.14        125.17         9.44 o                         
   1  -6   7          4.03         12.80         5.63 o                         
   2  -6   7        233.91        232.71         5.94 o                         
   3  -6   7        220.27        231.85         9.44 o                         
   4  -6   7        130.49        137.08        10.13 o                         
   5  -6   7        165.16        210.65        18.57 o                         
  -6  -5   7         79.38        105.42        16.72 o                         
  -5  -5   7         50.18         64.21         8.21 o                         
  -4  -5   7          4.10         10.79         6.18 o                         
  -3  -5   7        187.25        204.41         9.55 o                         
  -2  -5   7        352.46        334.24         6.56 o                         
  -1  -5   7        123.08         92.63         6.88 o                         
   0  -5   7        161.02        145.32         4.29 o                         
   1  -5   7        545.10        538.60        10.00 o                         
   2  -5   7          0.76          5.76         5.50 o                         
   3  -5   7        252.30        214.28         8.56 o                         
   4  -5   7         16.93          9.00         7.88 o                         
   5  -5   7         53.32         66.24        14.25 o                         
   6  -5   7        107.53        100.30        10.23 o                         
  -6  -4   7        114.57        125.68        11.10 o                         
  -5  -4   7         50.83         59.84         8.17 o                         
  -4  -4   7        186.34        192.18        11.76 o                         
  -3  -4   7         72.08         93.10        17.60 o                         
  -2  -4   7        508.81        516.92         9.50 o                         
  -1  -4   7         14.58         19.09        11.75 o                         
   0  -4   7         67.72         62.01        15.53 o                         
   1  -4   7         65.30         75.35         4.81 o                         
   2  -4   7        302.91        313.80         4.20 o                         
   3  -4   7        284.17        293.92         8.94 o                         
   4  -4   7        150.68        139.27        12.50 o                         
   5  -4   7        150.34        157.40        17.03 o                         
   6  -4   7         55.66         40.98        12.13 o                         
  -6  -3   7         90.80         79.86        11.88 o                         
  -5  -3   7         85.11         82.55         8.76 o                         
  -4  -3   7         57.33         57.12         7.96 o                         
  -3  -3   7         42.15         42.01         9.28 o                         
  -2  -3   7        165.83        184.73         5.14 o                         
  -1  -3   7       1135.93       1067.77        28.47 o                         
   0  -3   7       1874.81       1825.70        21.37 o                         
   1  -3   7          1.96         29.60        24.91 o                         
   2  -3   7        400.36        388.92         8.88 o                         
   3  -3   7        722.93        673.60        12.56 o                         
   4  -3   7         94.88        108.45         7.69 o                         
   5  -3   7         81.54         84.19        14.91 o                         
   6  -3   7        182.76        186.02        12.34 o                         
  -6  -2   7         19.44         11.79        17.78 o                         
  -5  -2   7        175.45        177.24        11.49 o                         
  -4  -2   7        307.72        333.04        10.40 o                         
  -3  -2   7         69.69         86.59        24.69 o                         
  -2  -2   7        390.92        380.64        16.03 o                         
  -1  -2   7        771.11        756.51         9.59 o                         
   0  -2   7       1915.00       1802.31        17.81 o                         
   1  -2   7         45.70         31.35         4.50 o                         
   2  -2   7        410.34        488.30         9.36 o                         
   3  -2   7         31.77         43.07         8.00 o                         
   4  -2   7        298.29        276.48        12.50 o                         
   5  -2   7         24.36         31.29         6.20 o                         
   6  -2   7        136.20        150.26         9.50 o                         
  -6  -1   7         50.10         28.08        10.09 o                         
  -5  -1   7        134.44        133.53         9.37 o                         
  -4  -1   7         29.37         25.67         6.62 o                         
  -3  -1   7        459.26        443.23         9.67 o                         
  -2  -1   7        236.50        245.60         5.63 o                         
  -1  -1   7       1884.71       1905.03        22.42 o                         
   0  -1   7          1.32          0.38         3.34 o                         
   1  -1   7          1.04          0.54         3.12 o                         
   2  -1   7         10.50         13.15         3.03 o                         
   3  -1   7        322.66        329.68         9.81 o                         
   4  -1   7        333.84        327.74         8.94 o                         
   5  -1   7         32.50         42.57         7.22 o                         
   6  -1   7         39.30         50.82         7.42 o                         
  -6   0   7         16.44         25.49        12.45 o                         
  -5   0   7        577.79        552.25        32.69 o                         
  -4   0   7        126.81        129.98         8.03 o                         
  -3   0   7        145.21        136.22         6.08 o                         
  -2   0   7        285.29        301.36         5.96 o                         
  -1   0   7        418.58        447.66         8.91 o                         
   0   0   7       1472.32       1445.96        13.24 o                         
   1   0   7       4729.60       4747.66        49.46 o                         
   2   0   7         65.49         61.44         2.58 o                         
   3   0   7        154.79        164.87         4.88 o                         
   4   0   7        769.27        755.54        16.49 o                         
   5   0   7        128.29        124.95         4.46 o                         
   6   0   7         55.40         48.67         9.01 o                         
  -6   1   7          6.94         11.13        14.19 o                         
  -5   1   7         89.20         78.07        12.22 o                         
  -4   1   7        366.89        343.45        14.47 o                         
  -3   1   7         98.97        106.54         5.84 o                         
  -2   1   7         58.64         66.77         4.28 o                         
  -1   1   7       1449.32       1624.10        16.48 o                         
   0   1   7        789.20        732.48         8.37 o                         
   1   1   7       1922.32       1872.78        12.80 o                         
   2   1   7          1.97          3.78         1.87 o                         
   3   1   7        417.38        432.15         7.91 o                         
   4   1   7         59.90         57.38         4.76 o                         
   5   1   7        296.05        299.75         9.49 o                         
   6   1   7          1.51          3.98         4.54 o                         
   7   1   7         65.29         68.43        10.36 o                         
  -6   2   7         17.65         18.28         7.31 o                         
  -5   2   7         32.75         21.14        15.63 o                         
  -4   2   7        412.00        390.17        11.93 o                         
  -3   2   7        319.61        298.89         7.51 o                         
  -2   2   7         99.13         85.67         5.41 o                         
  -1   2   7        521.74        517.55         8.01 o                         
   0   2   7       2688.74       2747.57        26.62 o                         
   1   2   7         29.16         12.97         3.78 o                         
   2   2   7         53.67         40.96         1.82 o                         
   3   2   7        121.20        129.23         3.03 o                         
   4   2   7         55.95         51.25         3.28 o                         
   5   2   7         70.67         69.46         3.68 o                         
   6   2   7         35.33         31.11         5.43 o                         
   7   2   7         21.50         35.49         7.75 o                         
  -6   3   7         82.39         94.69        10.75 o                         
  -5   3   7         57.45         52.84         7.44 o                         
  -4   3   7        551.23        485.20        12.58 o                         
  -3   3   7        177.09        186.84         6.18 o                         
  -2   3   7        325.30        298.92         4.77 o                         
  -1   3   7        483.38        496.52         6.96 o                         
   0   3   7       2887.61       3194.16        28.67 o                         
   1   3   7        857.12        871.64         5.39 o                         
   2   3   7        605.63        569.78         4.82 o                         
   3   3   7        146.98        156.65         2.84 o                         
   4   3   7        461.80        488.80         5.87 o                         
   5   3   7        480.02        504.20         9.02 o                         
   6   3   7         76.46         76.11         8.32 o                         
   7   3   7         23.41         14.64         9.19 o                         
  -6   4   7         53.10         72.76        16.31 o                         
  -5   4   7          2.96         17.85        14.28 o                         
  -4   4   7        259.83        232.38         6.29 o                         
  -3   4   7        334.45        324.84         5.90 o                         
  -2   4   7        301.58        292.73         5.20 o                         
  -1   4   7        225.15        257.62         5.29 o                         
   0   4   7        405.00        455.87         5.93 o                         
   1   4   7       1398.06       1379.48         8.22 o                         
   2   4   7       1922.69       1885.62        21.06 o                         
   3   4   7         38.33         42.04         3.80 o                         
   4   4   7        175.20        177.66         3.41 o                         
   5   4   7         22.04         32.27         5.36 o                         
   6   4   7         44.81         50.83         5.26 o                         
  -5   5   7         41.18         36.28        14.66 o                         
  -4   5   7         67.74         70.01         9.94 o                         
  -3   5   7        297.12        261.52         7.49 o                         
  -2   5   7        124.85        124.77         4.38 o                         
  -1   5   7        484.61        464.52         4.48 o                         
   0   5   7        840.41        883.57         6.65 o                         
   1   5   7       1322.07       1317.96         6.98 o                         
   2   5   7        195.22        184.90         3.30 o                         
   3   5   7          1.00          7.96         2.65 o                         
   4   5   7         74.69         78.37         3.08 o                         
   5   5   7        192.79        198.64         6.24 o                         
   6   5   7         27.53         30.90         5.64 o                         
  -5   6   7         61.69         89.89         9.13 o                         
  -4   6   7         95.13         84.90         9.40 o                         
  -3   6   7        667.79        635.48        12.15 o                         
  -2   6   7        157.75        161.27         5.39 o                         
  -1   6   7        147.70        143.94         6.32 o                         
   0   6   7        651.79        681.25         8.72 o                         
   1   6   7       1306.96       1346.57        17.06 o                         
   2   6   7        387.00        406.25        15.75 o                         
   3   6   7        502.16        502.93         6.59 o                         
   4   6   7         41.42         39.53         2.79 o                         
   5   6   7         84.32         86.33         4.29 o                         
   6   6   7        257.87        291.69        15.33 o                         
  -5   7   7         17.28         14.23        12.06 o                         
  -4   7   7         11.30         12.10         5.96 o                         
  -3   7   7        394.30        375.86        15.81 o                         
  -2   7   7         79.35         77.48        11.97 o                         
  -1   7   7        158.92        162.26        10.80 o                         
   0   7   7         32.98         32.14         2.98 o                         
   1   7   7        505.80        506.81        10.74 o                         
   2   7   7        268.79        265.98        10.75 o                         
   3   7   7        418.47        417.31        19.50 o                         
   4   7   7          0.62          1.22         1.99 o                         
   5   7   7         87.87         89.39         3.48 o                         
   6   7   7          8.99         10.79         5.19 o                         
  -5   8   7         55.93         70.70        22.88 o                         
  -4   8   7          3.62         -6.62         7.89 o                         
  -3   8   7         99.62         85.16         9.36 o                         
  -2   8   7        429.25        421.63        12.06 o                         
  -1   8   7        108.94        114.23         4.99 o                         
   0   8   7        192.80        201.37         6.93 o                         
   1   8   7        481.62        512.20        19.00 o                         
   2   8   7        602.18        618.47        16.88 o                         
   3   8   7        166.43        169.84        11.69 o                         
   4   8   7          8.87          9.74         2.51 o                         
   5   8   7         52.78         46.64         4.09 o                         
   6   8   7         59.61         49.64         4.30 o                         
  -4   9   7        164.00        168.77         6.43 o                         
  -3   9   7         12.51         11.90         4.93 o                         
  -2   9   7        450.79        441.29         8.79 o                         
  -1   9   7         34.39         38.62         3.46 o                         
   0   9   7         27.93         26.77         4.14 o                         
   1   9   7        513.02        524.14        15.44 o                         
   2   9   7        846.31        839.32        21.25 o                         
   3   9   7         30.55         54.82        11.19 o                         
   4   9   7         50.40         52.13        11.94 o                         
   5   9   7         38.67         51.20        12.75 o                         
   6   9   7         48.40         67.64        14.00 o                         
  -4  10   7          6.83          9.59         7.22 o                         
  -3  10   7          9.97          6.92         5.12 o                         
  -2  10   7        140.63        149.50         6.54 o                         
  -1  10   7        180.15        171.57         5.10 o                         
   0  10   7        135.23        140.23         3.93 o                         
   1  10   7        107.76        100.83        10.56 o                         
   2  10   7        163.76        169.65        12.88 o                         
   3  10   7        119.52        158.59        20.38 o                         
   4  10   7        121.30        130.71        14.13 o                         
   5  10   7          0.70          6.50        13.00 o                         
  -3  11   7         11.31         14.00         8.75 o                         
  -2  11   7         73.69         70.04         6.68 o                         
  -1  11   7         12.60         13.72         4.27 o                         
   0  11   7        152.87        144.73         3.04 o                         
   1  11   7        171.79        210.28        18.88 o                         
   2  11   7        193.66        221.85        14.38 o                         
   3  11   7        344.64        339.49        25.19 o                         
   4  11   7         66.59         92.14        14.69 o                         
   5  11   7          7.86         26.44        14.75 o                         
  -3  12   7         36.26         43.63         8.06 o                         
  -2  12   7         27.37         30.57         4.60 o                         
  -1  12   7        256.51        247.78         6.09 o                         
   0  12   7          0.36         -5.84         7.19 o                         
   1  12   7         22.61         49.51        17.25 o                         
   2  12   7         44.78         81.07        20.19 o                         
   3  12   7        150.18        163.27        15.88 o                         
   4  12   7         63.18         59.63        15.94 o                         
   5  12   7         22.99         21.32        16.69 o                         
  -2  13   7          5.30          4.39         4.71 o                         
  -1  13   7         75.74         65.27         4.55 o                         
   0  13   7         22.77         26.63        11.25 o                         
   1  13   7         58.05         41.01        12.81 o                         
   2  13   7          4.28         13.69        13.63 o                         
   3  13   7         58.97         55.70        15.75 o                         
   4  13   7          0.97         21.82        25.57 o                         
  -1  14   7         45.10         45.57        10.88 o                         
   0  14   7         17.16         38.94        12.06 o                         
   1  14   7         36.00         23.57        13.31 o                         
   2  14   7         22.04         27.32        15.06 o                         
   3  14   7         80.32         78.26        17.32 o                         
   1  15   7          1.39         12.25        14.19 o                         
  -1 -14   8         13.61         16.38         8.21 o                         
   0 -14   8         12.82          8.54         7.08 o                         
  -3 -13   8         34.47         30.11         9.10 o                         
  -2 -13   8         10.54         19.35         6.55 o                         
  -1 -13   8          0.56         -4.40         7.20 o                         
   0 -13   8         64.70         53.38         8.21 o                         
   1 -13   8          0.97         -8.01         8.01 o                         
   2 -13   8         64.70         68.89        12.00 o                         
  -3 -12   8         71.77         69.17         8.96 o                         
  -2 -12   8          1.73          7.91         6.93 o                         
  -1 -12   8         50.57         70.04         6.91 o                         
   0 -12   8        123.92        125.33         8.85 o                         
   1 -12   8         24.37         36.21         6.67 o                         
   2 -12   8         21.79         15.00        15.88 o                         
   3 -12   8          1.25         -8.75        17.07 o                         
  -4 -11   8         44.81         56.24         9.33 o                         
  -3 -11   8        137.14        139.45         9.46 o                         
  -2 -11   8         22.15         33.54         7.47 o                         
  -1 -11   8          1.31         -3.42         7.00 o                         
   0 -11   8          3.29         -3.01         5.39 o                         
   1 -11   8          9.88         13.36        15.85 o                         
   2 -11   8        135.24        135.62        10.03 o                         
   3 -11   8         11.98          9.88        10.19 o                         
  -4 -10   8         29.86         37.80         8.98 o                         
  -3 -10   8         65.15         67.64        14.85 o                         
  -2 -10   8         78.57         80.86         9.22 o                         
  -1 -10   8         22.66         31.44         6.41 o                         
   0 -10   8          0.42          5.34         7.99 o                         
   1 -10   8        150.12        154.91         9.66 o                         
   2 -10   8          5.17          6.17         7.43 o                         
   3 -10   8         63.23         72.26        16.38 o                         
   4 -10   8          5.39         -5.88        18.00 o                         
  -5  -9   8          6.12         16.03        23.44 o                         
  -4  -9   8         20.20         16.24        10.57 o                         
  -3  -9   8        171.19        166.09         7.45 o                         
  -2  -9   8        161.95        143.94         9.61 o                         
  -1  -9   8        118.62        103.01         6.71 o                         
   0  -9   8        117.19        121.39         5.67 o                         
   1  -9   8        366.35        364.39         7.91 o                         
   2  -9   8         41.54         49.99         9.28 o                         
   3  -9   8        109.35         87.39        10.00 o                         
   4  -9   8         17.45         11.06        10.44 o                         
  -5  -8   8          3.24         -5.03         9.90 o                         
  -4  -8   8         50.24         87.87        32.16 o                         
  -3  -8   8        516.26        504.03        10.47 o                         
  -2  -8   8        419.14        433.44         9.93 o                         
  -1  -8   8          2.44          2.16         4.60 o                         
   0  -8   8         46.16         49.84         4.90 o                         
   1  -8   8          4.39          5.31         5.57 o                         
   2  -8   8         22.40         24.72         7.72 o                         
   3  -8   8        286.38        249.79        17.07 o                         
   4  -8   8          1.99          1.81         9.81 o                         
   5  -8   8         69.22        113.89        12.94 o                         
  -5  -7   8         45.03         29.71        10.38 o                         
  -4  -7   8          2.08         13.77         9.28 o                         
  -3  -7   8         43.95         44.26         6.76 o                         
  -2  -7   8        351.17        333.31         8.65 o                         
  -1  -7   8         58.34         59.56         4.71 o                         
   0  -7   8        201.60        176.53        12.06 o                         
   1  -7   8        118.32        120.69        14.41 o                         
   2  -7   8         10.16          7.81         7.51 o                         
   3  -7   8          8.92          9.00         7.88 o                         
   4  -7   8        103.71        118.89        10.44 o                         
   5  -7   8          7.57          6.75        11.25 o                         
  -6  -6   8         46.66         40.08        12.05 o                         
  -5  -6   8         45.81         51.77         8.32 o                         
  -4  -6   8        123.73        104.43         9.33 o                         
  -3  -6   8         61.76         69.87         5.90 o                         
  -2  -6   8        921.27        883.49        13.47 o                         
  -1  -6   8        499.50        482.97        12.53 o                         
   0  -6   8         11.50         16.40         4.66 o                         
   1  -6   8        280.06        265.71         9.00 o                         
   2  -6   8       2003.21       1985.06        24.75 o                         
   3  -6   8         22.95         31.94         7.38 o                         
   4  -6   8        205.17        195.34        11.00 o                         
   5  -6   8         15.11          3.25        10.63 o                         
  -6  -5   8        105.31         66.65        12.25 o                         
  -5  -5   8         40.62         42.00         9.71 o                         
  -4  -5   8          9.91         15.06         8.63 o                         
  -3  -5   8         39.89         44.82        25.50 o                         
  -2  -5   8        849.71        834.83        11.46 o                         
  -1  -5   8       1582.48       1620.98        20.00 o                         
   0  -5   8        338.51        309.38        11.66 o                         
   1  -5   8          6.10          1.92         5.81 o                         
   2  -5   8         39.93         37.73         4.40 o                         
   3  -5   8          7.56         12.13        10.00 o                         
   4  -5   8        105.47        110.64        13.69 o                         
   5  -5   8         43.46         29.32         9.88 o                         
   6  -5   8        111.37        119.82        10.63 o                         
  -6  -4   8         61.10         80.40        15.47 o                         
  -5  -4   8         61.67         60.56         8.45 o                         
  -4  -4   8         67.31         57.46         6.91 o                         
  -3  -4   8         72.37         87.28        11.94 o                         
  -2  -4   8        431.45        424.75         8.13 o                         
  -1  -4   8        810.93        771.79         9.45 o                         
   0  -4   8          6.89          7.98         7.75 o                         
   1  -4   8        606.62        581.10         7.45 o                         
   2  -4   8        116.07        103.95         3.01 o                         
   3  -4   8        178.93        168.41         6.72 o                         
   4  -4   8         60.60         70.82         8.06 o                         
   5  -4   8          1.42          3.45         9.16 o                         
   6  -4   8         15.43         33.96        13.46 o                         
  -6  -3   8         39.89         42.70        12.13 o                         
  -5  -3   8        107.18        114.51        13.94 o                         
  -4  -3   8         59.52         57.68         7.12 o                         
  -3  -3   8        365.40        366.84         9.42 o                         
  -2  -3   8         74.70         76.63        10.44 o                         
  -1  -3   8       2319.63       2374.19        26.97 o                         
   0  -3   8        785.02        755.59         9.53 o                         
   1  -3   8         63.77         56.39         3.99 o                         
   2  -3   8        412.55        401.01         4.23 o                         
   3  -3   8       1257.14       1186.10        22.13 o                         
   4  -3   8        107.39        113.33         8.19 o                         
   5  -3   8        321.14        323.45         9.81 o                         
   6  -3   8          6.07         20.06        15.22 o                         
  -6  -2   8          7.89         25.89        14.41 o                         
  -5  -2   8        269.13        273.08        19.22 o                         
  -4  -2   8         29.64         34.71         6.77 o                         
  -3  -2   8         95.72         93.04         6.02 o                         
  -2  -2   8        204.93        212.22         6.58 o                         
  -1  -2   8       1818.41       1832.14        26.60 o                         
   0  -2   8       2079.77       1996.17        40.16 o                         
   1  -2   8        152.14        124.95         4.25 o                         
   2  -2   8         17.56         11.45         3.36 o                         
   3  -2   8        439.08        407.57         5.28 o                         
   4  -2   8         25.75         21.00         9.69 o                         
   5  -2   8        106.16        103.94        21.41 o                         
   6  -2   8          0.85          4.49         7.51 o                         
  -6  -1   8          6.43         14.26        12.38 o                         
  -5  -1   8         93.84         92.02        10.90 o                         
  -4  -1   8        362.54        349.33        11.67 o                         
  -3  -1   8        109.51        109.18         9.63 o                         
  -2  -1   8         40.32         44.14         6.56 o                         
  -1  -1   8       1638.48       1652.65        52.54 o                         
   0  -1   8       1370.17       1350.96        19.75 o                         
   1  -1   8          1.63          1.70         2.77 o                         
   2  -1   8        783.18        768.87         6.76 o                         
   3  -1   8        256.65        248.88         5.55 o                         
   4  -1   8         71.31         77.26         6.19 o                         
   5  -1   8         44.20         46.82         9.22 o                         
   6  -1   8         24.13         17.87        12.16 o                         
  -6   0   8         60.26         58.47        13.28 o                         
  -5   0   8         36.67         44.18         9.31 o                         
  -4   0   8         61.49         64.71         7.33 o                         
  -3   0   8        129.72        130.58         7.37 o                         
  -2   0   8        515.57        495.20         8.68 o                         
  -1   0   8         81.99         97.72         4.51 o                         
   0   0   8       6010.49       6590.50        99.99 o                         
   1   0   8          4.73         19.43         3.84 o                         
   2   0   8        101.05         88.15         2.36 o                         
   3   0   8        430.37        422.90         4.51 o                         
   4   0   8       1197.62       1185.09        12.99 o                         
   5   0   8         57.31         71.11         3.86 o                         
   6   0   8        124.12        118.14         7.57 o                         
  -6   1   8          2.66         14.71        34.07 o                         
  -5   1   8         45.64         33.14         9.06 o                         
  -4   1   8        255.50        241.35        10.61 o                         
  -3   1   8        179.92        173.08        10.53 o                         
  -2   1   8          5.76          7.56         5.28 o                         
  -1   1   8         16.72         25.01         3.31 o                         
   0   1   8       1935.85       2004.90        16.18 o                         
   1   1   8       3153.66       3057.10        28.50 o                         
   2   1   8         35.30         30.71         1.70 o                         
   3   1   8        132.42        119.77         4.16 o                         
   4   1   8        450.29        439.94         8.07 o                         
   5   1   8         72.67         79.17         4.60 o                         
   6   1   8         59.71         49.93         3.83 o                         
  -6   2   8         67.75         65.12        13.35 o                         
  -5   2   8          9.47          1.92        10.48 o                         
  -4   2   8        146.07        143.96         8.43 o                         
  -3   2   8         91.40         82.00         7.91 o                         
  -2   2   8        169.93        159.54         4.13 o                         
  -1   2   8        587.84        617.99         6.49 o                         
   0   2   8       1547.78       1578.83        12.31 o                         
   1   2   8       2133.27       2177.31        18.52 o                         
   2   2   8         10.27         10.25         1.73 o                         
   3   2   8        134.77        133.67         3.14 o                         
   4   2   8        610.27        597.59        10.42 o                         
   5   2   8         73.51         75.65         4.03 o                         
   6   2   8         28.11         32.79         4.94 o                         
  -6   3   8         48.83         41.91        10.30 o                         
  -5   3   8         35.94         42.36         6.04 o                         
  -4   3   8        108.46        101.70         9.09 o                         
  -3   3   8        146.88        153.73         7.03 o                         
  -2   3   8         30.02         33.47         5.99 o                         
  -1   3   8        546.68        553.44         6.08 o                         
   0   3   8         17.44         13.48         2.28 o                         
   1   3   8       1828.21       1934.23        14.12 o                         
   2   3   8         69.36         66.09         3.05 o                         
   3   3   8        398.77        393.90         5.64 o                         
   4   3   8         11.14         13.10         4.04 o                         
   5   3   8        555.74        575.26        12.28 o                         
   6   3   8         12.01         16.88         5.77 o                         
  -5   4   8          6.42         18.61        10.31 o                         
  -4   4   8         98.85         93.21         5.52 o                         
  -3   4   8        174.16        153.06         5.07 o                         
  -2   4   8        213.68        236.54         5.77 o                         
  -1   4   8          3.15          0.38         2.53 o                         
   0   4   8         40.24         38.75         2.63 o                         
   1   4   8       1981.13       2034.82        13.55 o                         
   2   4   8        443.97        436.60         4.65 o                         
   3   4   8        125.91        125.32         2.42 o                         
   4   4   8        189.57        192.52         4.10 o                         
   5   4   8        290.75        289.96         5.95 o                         
   6   4   8          0.30         -1.07         5.36 o                         
  -5   5   8         46.01         54.68        14.72 o                         
  -4   5   8          9.43          1.50        22.32 o                         
  -3   5   8        221.01        225.46         6.32 o                         
  -2   5   8        180.84        183.29         4.49 o                         
  -1   5   8        147.91        133.65         3.32 o                         
   0   5   8         66.95         67.52         1.88 o                         
   1   5   8        942.17        965.70         7.44 o                         
   2   5   8       1445.76       1426.49        16.38 o                         
   3   5   8          3.61          0.93         2.59 o                         
   4   5   8        282.62        284.77         3.95 o                         
   5   5   8        229.76        209.93         4.54 o                         
   6   5   8          3.97          4.24         5.35 o                         
  -5   6   8        131.59        142.90        11.69 o                         
  -4   6   8         38.87         42.76        10.38 o                         
  -3   6   8         50.39         49.21         6.06 o                         
  -2   6   8         81.08         88.38         8.22 o                         
  -1   6   8          8.29         11.00         3.11 o                         
   0   6   8        510.57        510.03         5.11 o                         
   1   6   8         21.62         15.03         7.81 o                         
   2   6   8        618.22        666.91        20.19 o                         
   3   6   8         13.44         13.30         1.60 o                         
   4   6   8         81.77         76.07         2.95 o                         
   5   6   8         77.83         89.00         4.75 o                         
   6   6   8        164.14        164.38         6.49 o                         
  -5   7   8         43.03         41.79         6.99 o                         
  -4   7   8         32.55         25.69        10.19 o                         
  -3   7   8         54.18         43.87         8.91 o                         
  -2   7   8        126.82        117.17        10.22 o                         
  -1   7   8        453.35        466.33         7.34 o                         
   0   7   8          9.84         11.01         4.03 o                         
   1   7   8         21.25         15.21         8.55 o                         
   2   7   8        832.42        854.69        19.00 o                         
   3   7   8        352.89        354.12        13.06 o                         
   4   7   8        146.16        148.53         5.69 o                         
   5   7   8         38.42         30.63         4.27 o                         
   6   7   8        192.78        183.41        12.55 o                         
  -4   8   8         54.13         46.71         6.95 o                         
  -3   8   8        140.43        151.98         8.11 o                         
  -2   8   8          9.64         14.60         7.69 o                         
  -1   8   8         67.08         74.85         4.48 o                         
   0   8   8        210.56        193.76         2.95 o                         
   1   8   8          9.56          0.56         8.13 o                         
   2   8   8        448.40        463.45        15.19 o                         
   3   8   8        532.20        541.46        16.63 o                         
   4   8   8          0.45          3.38         1.12 o                         
   5   8   8         85.31         83.42         6.49 o                         
   6   8   8        121.58        109.45        13.63 o                         
  -4   9   8         38.29         45.47        10.96 o                         
  -3   9   8         31.73         36.65         9.85 o                         
  -2   9   8        100.88        120.65         9.18 o                         
  -1   9   8          9.49         12.28         3.32 o                         
   0   9   8         62.07         62.87         2.88 o                         
   1   9   8        302.52        313.55        12.44 o                         
   2   9   8        110.71         99.52        11.25 o                         
   3   9   8        270.01        275.23        15.06 o                         
   4   9   8          0.37         16.19        11.50 o                         
   5   9   8         40.70         47.76        19.82 o                         
   6   9   8         14.05          1.31        13.31 o                         
  -4  10   8        120.14        120.42         7.82 o                         
  -3  10   8         34.75         37.85         6.67 o                         
  -2  10   8        129.77        117.32         8.68 o                         
  -1  10   8         53.18         55.95         5.21 o                         
   0  10   8         52.09         54.17         2.62 o                         
   1  10   8        146.99        170.59        11.94 o                         
   2  10   8        105.39        138.27        12.38 o                         
   3  10   8        168.89        188.15        14.38 o                         
   4  10   8        147.33        119.52        14.69 o                         
   5  10   8         72.33         87.14        22.57 o                         
  -3  11   8          1.12         -6.80         7.35 o                         
  -2  11   8         45.70         44.11         4.75 o                         
  -1  11   8         35.73         44.42         5.05 o                         
   0  11   8        115.11        102.76         4.55 o                         
   1  11   8          2.68          2.94        10.56 o                         
   2  11   8         14.76         11.88        11.94 o                         
   3  11   8         48.91         53.57        13.56 o                         
   4  11   8         92.62        114.02        15.69 o                         
   5  11   8         37.35         55.01        23.82 o                         
  -3  12   8         68.44         62.20        16.13 o                         
  -2  12   8         46.92         47.26         7.43 o                         
  -1  12   8         14.11         10.68         3.99 o                         
   0  12   8          7.12         14.70         7.25 o                         
   1  12   8         47.23         53.95        11.88 o                         
   2  12   8         88.91         87.89        14.00 o                         
   3  12   8          0.42         23.75        22.00 o                         
   4  12   8         63.70         65.38        15.56 o                         
  -2  13   8         17.23         19.29         5.54 o                         
  -1  13   8         97.51        126.02        17.00 o                         
   0  13   8         31.10         78.32        17.44 o                         
   1  13   8         83.43         89.08        13.56 o                         
   2  13   8         34.61         30.82        14.44 o                         
   3  13   8          0.72        -22.38        22.38 o                         
   4  13   8        152.64        177.59        19.50 o                         
  -1  14   8         24.45         45.94        17.13 o                         
   0  14   8          0.26         -1.88        11.94 o                         
   1  14   8         33.44         71.20        22.00 o                         
   2  14   8          9.36         -2.31        23.00 o                         
   3  14   8          9.76         16.94        16.19 o                         
  -2 -13   9          8.27         13.34         6.97 o                         
  -1 -13   9          1.31          8.62        11.00 o                         
   0 -13   9         44.38         54.10         8.46 o                         
   1 -13   9         42.97         49.26         7.73 o                         
  -3 -12   9        189.60        183.23        10.97 o                         
  -2 -12   9         21.71         24.99         7.62 o                         
  -1 -12   9        113.40        121.65         8.35 o                         
   0 -12   9         98.92        105.85         8.84 o                         
   1 -12   9         27.04         35.59        16.06 o                         
   2 -12   9         41.60         41.22         7.62 o                         
  -4 -11   9         13.84         37.70        17.75 o                         
  -3 -11   9        106.44         98.21         7.92 o                         
  -2 -11   9         55.79         61.95         7.97 o                         
  -1 -11   9         11.76          7.76         5.84 o                         
   0 -11   9         38.75         57.14         6.42 o                         
   1 -11   9         26.36         32.14         6.45 o                         
   2 -11   9          1.64          5.43        21.57 o                         
   3 -11   9         30.50         46.82        18.00 o                         
  -4 -10   9         12.33         38.49        17.10 o                         
  -3 -10   9         12.88         15.49         7.53 o                         
  -2 -10   9        125.18        141.26        10.47 o                         
  -1 -10   9         47.59         51.86         7.00 o                         
   0 -10   9          1.48         20.70        12.16 o                         
   1 -10   9        123.17        127.58         6.82 o                         
   2 -10   9         34.15         36.13         6.59 o                         
   3 -10   9         41.00         28.44        10.94 o                         
   4 -10   9         57.00         66.26        12.44 o                         
  -5  -9   9          1.45          3.25         8.39 o                         
  -4  -9   9         19.39         12.98         7.33 o                         
  -3  -9   9          6.10         16.92         6.42 o                         
  -2  -9   9        576.80        524.74        14.16 o                         
  -1  -9   9          2.64          1.50         8.81 o                         
   0  -9   9        190.55        211.80        25.75 o                         
   1  -9   9        397.72        398.87        10.19 o                         
   2  -9   9        160.53        164.34         7.46 o                         
   3  -9   9          9.03         12.06        15.19 o                         
   4  -9   9        135.63        143.65        12.81 o                         
  -5  -8   9          1.36         10.82        10.13 o                         
  -4  -8   9         96.12         93.59         9.23 o                         
  -3  -8   9          1.30          2.24         6.28 o                         
  -2  -8   9        336.75        352.29        17.38 o                         
  -1  -8   9        183.60        188.41         6.37 o                         
   0  -8   9         33.05         38.52         5.77 o                         
   1  -8   9        210.98        210.88         6.51 o                         
   2  -8   9         43.72         62.01        12.44 o                         
   3  -8   9          2.78          6.06         8.81 o                         
   4  -8   9         34.20         31.50        10.63 o                         
   5  -8   9          3.87          7.06        12.81 o                         
  -5  -7   9         19.08         10.17        10.28 o                         
  -4  -7   9         28.01         23.87         7.26 o                         
  -3  -7   9        157.52        177.24        10.69 o                         
  -2  -7   9         49.07         36.39         6.09 o                         
  -1  -7   9        344.04        339.84         7.28 o                         
   0  -7   9         99.85         95.64         6.17 o                         
   1  -7   9         16.31         21.20         4.83 o                         
   2  -7   9        208.91        220.60         6.83 o                         
   3  -7   9        167.67        174.78        10.56 o                         
   4  -7   9         70.75         77.32        10.63 o                         
   5  -7   9         41.63         30.82        11.94 o                         
  -5  -6   9         45.96         54.41        11.94 o                         
  -4  -6   9          1.63         11.84         7.00 o                         
  -3  -6   9         52.64         52.10         6.37 o                         
  -2  -6   9          2.72          7.98         4.99 o                         
  -1  -6   9        442.79        409.23         9.63 o                         
   0  -6   9        137.69        134.89         9.16 o                         
   1  -6   9        660.25        648.15        22.94 o                         
   2  -6   9        451.87        445.94        14.81 o                         
   3  -6   9        111.08        115.30         7.54 o                         
   4  -6   9          9.56         10.44        13.81 o                         
   5  -6   9        149.78        190.28        13.31 o                         
  -6  -5   9         60.66         62.27        12.00 o                         
  -5  -5   9         10.56         13.18        15.38 o                         
  -4  -5   9          0.43          1.21         8.20 o                         
  -3  -5   9        195.42        199.36        19.41 o                         
  -2  -5   9        148.23        133.81         5.94 o                         
  -1  -5   9       1044.51       1079.49        22.38 o                         
   0  -5   9         12.96          5.36         4.04 o                         
   1  -5   9        141.98        130.84         4.77 o                         
   2  -5   9        742.46        735.91        13.81 o                         
   3  -5   9         98.76        119.71         5.92 o                         
   4  -5   9         47.46         50.45         8.56 o                         
   5  -5   9         55.87         48.44        15.81 o                         
   6  -5   9          5.94         17.72         9.71 o                         
  -6  -4   9         75.67         96.45        17.32 o                         
  -5  -4   9         71.43         78.12        10.88 o                         
  -4  -4   9          0.85         -7.76         8.49 o                         
  -3  -4   9         55.11         63.14        15.38 o                         
  -2  -4   9         50.29         40.99        11.63 o                         
  -1  -4   9        355.13        343.29        11.63 o                         
   0  -4   9        541.62        510.70         7.29 o                         
   1  -4   9        323.18        319.43        11.97 o                         
   2  -4   9         91.54         92.43         4.11 o                         
   3  -4   9         17.97         19.91         3.91 o                         
   4  -4   9         38.42         18.13         7.75 o                         
   5  -4   9        199.70        243.29        12.06 o                         
   6  -4   9        104.44        109.01         9.93 o                         
  -6  -3   9         18.62         -2.87        10.39 o                         
  -5  -3   9         38.99         25.88        13.41 o                         
  -4  -3   9         63.75         70.53        11.33 o                         
  -3  -3   9         96.06         95.56         7.63 o                         
  -2  -3   9        139.92        144.44         5.78 o                         
  -1  -3   9         62.66         63.21         5.10 o                         
   0  -3   9        660.62        631.96        10.34 o                         
   1  -3   9         22.00         20.91         3.43 o                         
   2  -3   9        620.00        653.16         8.25 o                         
   3  -3   9       1179.79       1164.13        10.69 o                         
   4  -3   9        128.19        131.83        12.19 o                         
   5  -3   9          2.81          8.81         8.56 o                         
   6  -3   9        123.56        154.98        12.32 o                         
  -6  -2   9         66.70         74.29        13.71 o                         
  -5  -2   9        104.71        106.44        11.41 o                         
  -4  -2   9         53.59         66.74         7.75 o                         
  -3  -2   9         48.69         51.33         8.03 o                         
  -2  -2   9        589.84        591.40        13.91 o                         
  -1  -2   9        169.10        138.26         6.69 o                         
   0  -2   9       2051.59       2076.12        22.32 o                         
   1  -2   9        451.81        431.58         7.66 o                         
   2  -2   9        214.59        196.83         5.54 o                         
   3  -2   9        868.51        886.10         9.00 o                         
   4  -2   9        126.79        139.33         7.88 o                         
   5  -2   9         30.19         37.25         8.49 o                         
   6  -2   9        111.40        115.59        13.18 o                         
  -6  -1   9         48.45         51.67        11.12 o                         
  -5  -1   9        353.99        327.51        13.63 o                         
  -4  -1   9         42.80         62.26        16.25 o                         
  -3  -1   9          1.01          0.17         5.66 o                         
  -2  -1   9         78.70         82.71         5.88 o                         
  -1  -1   9         93.74         71.34         4.64 o                         
   0  -1   9        514.96        509.88         9.53 o                         
   1  -1   9        460.31        425.11         4.50 o                         
   2  -1   9        491.51        469.84         7.47 o                         
   3  -1   9        131.52        125.17         5.23 o                         
   4  -1   9          6.38          2.00         5.63 o                         
   5  -1   9         57.96         58.00        11.94 o                         
   6  -1   9         70.70         74.42         7.97 o                         
  -6   0   9         10.02         10.02        20.03 o                         
  -5   0   9         40.52         34.19         9.33 o                         
  -4   0   9        150.99        136.12        12.23 o                         
  -3   0   9         71.05         69.51         7.05 o                         
  -2   0   9        741.24        800.56        12.14 o                         
  -1   0   9        136.53        121.37        10.63 o                         
   0   0   9        664.52        754.25         6.75 o                         
   1   0   9        364.84        331.79         4.48 o                         
   2   0   9         39.46         45.57         2.62 o                         
   3   0   9        617.97        628.88         7.38 o                         
   4   0   9        307.15        312.95         5.80 o                         
   5   0   9        104.39        106.19         5.33 o                         
   6   0   9          2.37          9.63         9.88 o                         
  -6   1   9         33.34         29.89        11.52 o                         
  -5   1   9        104.31        133.71        21.19 o                         
  -4   1   9        400.16        378.77        10.78 o                         
  -3   1   9         72.48         54.94         9.16 o                         
  -2   1   9         22.06         20.87         6.84 o                         
  -1   1   9       1941.79       1963.39        21.24 o                         
   0   1   9        552.16        476.23        10.07 o                         
   1   1   9       2077.14       2126.22        18.95 o                         
   2   1   9        499.00        502.79         4.28 o                         
   3   1   9        378.36        385.14        13.41 o                         
   4   1   9        771.76        795.46         9.15 o                         
   5   1   9        124.92        125.03         4.70 o                         
   6   1   9         47.80         53.53         5.99 o                         
  -6   2   9          2.00        -11.70        11.70 o                         
  -5   2   9         40.16         48.52        11.61 o                         
  -4   2   9        325.20        313.84        12.01 o                         
  -3   2   9        423.57        436.82        10.55 o                         
  -2   2   9         78.38         80.84         4.17 o                         
  -1   2   9          8.67         10.49         2.78 o                         
   0   2   9         48.94         41.33         4.98 o                         
   1   2   9         96.41         90.02         4.89 o                         
   2   2   9        171.78        146.57         2.24 o                         
   3   2   9        722.40        742.82         7.35 o                         
   4   2   9        216.00        220.03         4.39 o                         
   5   2   9         75.73         82.55         4.22 o                         
   6   2   9         14.83         20.42         6.16 o                         
  -5   3   9        127.38        145.75         7.20 o                         
  -4   3   9        111.50        106.95         5.80 o                         
  -3   3   9         50.52         61.33         5.04 o                         
  -2   3   9        272.93        254.06         9.38 o                         
  -1   3   9       1124.67       1150.93        10.87 o                         
   0   3   9        202.88        203.08         5.74 o                         
   1   3   9          9.25         11.02         2.29 o                         
   2   3   9         44.84         39.15         2.12 o                         
   3   3   9          8.94          9.53         2.53 o                         
   4   3   9        522.56        524.67         6.28 o                         
   5   3   9        102.80        103.20         4.72 o                         
   6   3   9         58.62         62.23         6.76 o                         
  -5   4   9         53.19         55.82        11.23 o                         
  -4   4   9        141.40        127.85         7.16 o                         
  -3   4   9        623.44        604.62         9.27 o                         
  -2   4   9        117.95        113.49         5.12 o                         
  -1   4   9        502.10        497.12        10.77 o                         
   0   4   9        850.30        817.69        12.39 o                         
   1   4   9         38.60         28.79         3.23 o                         
   2   4   9       2037.25       2095.59        35.19 o                         
   3   4   9        614.29        613.27         6.07 o                         
   4   4   9        277.01        291.81         4.63 o                         
   5   4   9        393.58        408.72         6.45 o                         
   6   4   9         30.45         43.86         8.01 o                         
  -5   5   9         10.57         34.27        11.00 o                         
  -4   5   9         59.92         55.12         8.69 o                         
  -3   5   9        483.33        454.34         9.46 o                         
  -2   5   9        216.79        209.58         5.43 o                         
  -1   5   9         75.63         71.54         4.25 o                         
   0   5   9        130.57        138.83         2.46 o                         
   1   5   9          7.51          7.08         1.22 o                         
   2   5   9          7.48         -1.96         4.95 o                         
   3   5   9        101.92        103.86         2.32 o                         
   4   5   9         96.55        100.63         4.27 o                         
   5   5   9        120.13        125.90         8.77 o                         
   6   5   9          6.57          1.22         6.24 o                         
  -5   6   9         19.99         20.21         7.33 o                         
  -4   6   9        181.41        199.11        24.66 o                         
  -3   6   9        196.01        186.84         6.94 o                         
  -2   6   9        237.79        261.15         6.57 o                         
  -1   6   9        299.71        294.96         4.52 o                         
   0   6   9        947.48        946.06        13.17 o                         
   1   6   9        166.50        169.64         6.43 o                         
   2   6   9         15.46         19.24        10.44 o                         
   3   6   9        132.90        128.75         2.22 o                         
   4   6   9        111.03        108.95         3.01 o                         
   5   6   9        136.20        127.87         4.46 o                         
   6   6   9          1.29          2.46         4.34 o                         
  -5   7   9         88.98        113.26        19.38 o                         
  -4   7   9         37.70         43.48        10.71 o                         
  -3   7   9        170.13        176.17        19.88 o                         
  -2   7   9        576.05        562.27         9.63 o                         
  -1   7   9         87.26         91.52        10.30 o                         
   0   7   9        351.10        356.12        10.58 o                         
   1   7   9        465.57        459.71        13.00 o                         
   2   7   9         41.65         18.50         8.50 o                         
   3   7   9        331.39        330.86        13.13 o                         
   4   7   9        234.84        220.86         4.51 o                         
   5   7   9        223.52        228.98         8.09 o                         
   6   7   9         95.75         84.37         6.99 o                         
  -4   8   9         26.35         33.79        11.41 o                         
  -3   8   9          6.31         11.09         9.33 o                         
  -2   8   9        624.01        608.62        13.50 o                         
  -1   8   9        281.41        295.80         5.82 o                         
   0   8   9        135.42        130.25         4.16 o                         
   1   8   9         68.12         80.88         6.94 o                         
   2   8   9          6.83         11.31         9.31 o                         
   3   8   9          1.29          0.56        10.06 o                         
   4   8   9         39.04         52.95        16.88 o                         
   5   8   9         52.57         43.94         4.77 o                         
   6   8   9         39.35         43.69        19.13 o                         
  -4   9   9         73.66         79.61         8.08 o                         
  -3   9   9        234.71        235.21         8.56 o                         
  -2   9   9        143.68        132.14         8.47 o                         
  -1   9   9        358.89        368.21         8.67 o                         
   0   9   9        129.84        127.81         5.62 o                         
   1   9   9        423.96        435.44        14.63 o                         
   2   9   9        196.42        204.22        12.69 o                         
   3   9   9         85.48         95.58        12.19 o                         
   4   9   9         37.62         45.57        18.75 o                         
   5   9   9         48.24         59.20        13.25 o                         
  -3  10   9         54.83         68.41         5.53 o                         
  -2  10   9         18.48         16.26         6.88 o                         
  -1  10   9        271.00        265.32         5.81 o                         
   0  10   9        269.26        258.85        12.92 o                         
   1  10   9        174.56        216.03        12.88 o                         
   2  10   9         20.76         20.88        16.44 o                         
   3  10   9          8.45        -12.56        12.56 o                         
   4  10   9         70.14         86.51        21.63 o                         
   5  10   9         73.40         72.26        15.25 o                         
  -3  11   9         33.45         33.41         6.12 o                         
  -2  11   9         14.77         22.19         9.10 o                         
  -1  11   9        317.40        305.64         7.30 o                         
   0  11   9         45.34         41.90         2.63 o                         
   1  11   9        219.25        229.97        13.69 o                         
   2  11   9         23.59         33.26        11.75 o                         
   3  11   9         22.74         20.82        13.81 o                         
   4  11   9         23.02         30.63        22.44 o                         
   5  11   9          3.21        -15.44        15.44 o                         
  -2  12   9         37.72         40.75         5.49 o                         
  -1  12   9        248.16        248.04        16.31 o                         
   0  12   9        244.42        275.92        14.38 o                         
   1  12   9         86.01         80.01        12.94 o                         
   2  12   9        228.03        239.54        16.75 o                         
   3  12   9          7.31          5.00        14.25 o                         
   4  12   9         14.38         21.44        23.57 o                         
  -1  13   9          0.98          5.88        10.13 o                         
   0  13   9        162.71        169.09        13.50 o                         
   1  13   9         18.09         36.94        12.81 o                         
   2  13   9         79.82         57.32        15.44 o                         
   3  13   9         45.36         68.70        16.31 o                         
   4  13   9          0.17          3.75        15.94 o                         
   0  14   9        249.04        247.41        15.69 o                         
   1  14   9         78.57         75.70        15.06 o                         
   2  14   9         71.26         90.83        15.88 o                         
   3  14   9          1.54         -7.81        16.69 o                         
  -2 -13  10         81.80         77.73         8.14 o                         
  -1 -13  10          2.67          5.93         8.75 o                         
   0 -13  10         34.56         30.41         7.66 o                         
   1 -13  10          1.10          8.18         7.60 o                         
  -3 -12  10          0.19         -9.65         9.65 o                         
  -2 -12  10         17.99         29.43         7.33 o                         
  -1 -12  10         17.30         15.82         7.97 o                         
   0 -12  10        205.56        185.96        12.72 o                         
   1 -12  10          2.22          5.35         8.66 o                         
   2 -12  10         56.01         85.36         9.83 o                         
  -3 -11  10         28.24         21.67        11.56 o                         
  -2 -11  10         31.97         36.54         7.09 o                         
  -1 -11  10         76.75         86.40         8.27 o                         
   0 -11  10        320.57        309.27         9.36 o                         
   1 -11  10          3.95         16.01        10.31 o                         
   2 -11  10         25.41         26.63        10.38 o                         
   3 -11  10         54.63         72.70        12.94 o                         
  -4 -10  10         23.22         11.19        15.94 o                         
  -3 -10  10         33.76         39.76         7.34 o                         
  -2 -10  10          2.01         10.77         7.85 o                         
  -1 -10  10        189.80        191.81         8.82 o                         
   0 -10  10          3.71          6.23         5.88 o                         
   1 -10  10         53.73         61.07         9.88 o                         
   2 -10  10          2.60         13.30         8.11 o                         
   3 -10  10         57.23         49.01        17.07 o                         
  -4  -9  10         17.40         32.57         8.09 o                         
  -3  -9  10         68.51         71.95         7.48 o                         
  -2  -9  10         30.95         16.59         7.70 o                         
  -1  -9  10         59.67         55.27        13.75 o                         
   0  -9  10        181.44        174.78        13.75 o                         
   1  -9  10        329.62        352.32        15.10 o                         
   2  -9  10          1.15         14.23         7.53 o                         
   3  -9  10         46.55         51.45        10.94 o                         
   4  -9  10         40.10         55.38        12.38 o                         
  -5  -8  10         42.66         35.94        10.66 o                         
  -4  -8  10         20.00         27.60        11.50 o                         
  -3  -8  10        218.68        221.84         8.66 o                         
  -2  -8  10        268.55        266.55        15.38 o                         
  -1  -8  10         27.70         15.28        13.94 o                         
   0  -8  10        211.27        204.16         7.34 o                         
   1  -8  10       1228.59       1213.19        27.16 o                         
   2  -8  10          6.96         17.41         7.56 o                         
   3  -8  10         93.82         69.74         6.34 o                         
   4  -8  10         84.08         89.01        12.06 o                         
  -5  -7  10         81.54         72.69        14.87 o                         
  -4  -7  10         45.51         53.79         9.32 o                         
  -3  -7  10         17.90          2.48        10.63 o                         
  -2  -7  10         90.41         85.51         6.30 o                         
  -1  -7  10          3.85          5.12         5.77 o                         
   0  -7  10        208.08        208.13         6.51 o                         
   1  -7  10         90.22         90.61         6.92 o                         
   2  -7  10         31.55         46.22         7.72 o                         
   3  -7  10         40.31         51.81         7.98 o                         
   4  -7  10         97.00         93.39        17.19 o                         
   5  -7  10         68.46         86.83        12.88 o                         
  -5  -6  10        181.64        164.00        10.63 o                         
  -4  -6  10         16.36         17.71        11.03 o                         
  -3  -6  10        125.42        104.72         8.80 o                         
  -2  -6  10        194.27        191.70         7.94 o                         
  -1  -6  10          2.96         -0.23         8.41 o                         
   0  -6  10        225.21        231.73         8.00 o                         
   1  -6  10         44.14         53.22        11.00 o                         
   2  -6  10        735.60        754.33        18.94 o                         
   3  -6  10         10.73         16.08         2.97 o                         
   4  -6  10         40.67         57.07         9.81 o                         
   5  -6  10        108.11        130.08        19.50 o                         
  -5  -5  10        304.52        273.48        21.60 o                         
  -4  -5  10        180.17        181.38        11.16 o                         
  -3  -5  10        233.59        227.29        16.06 o                         
  -2  -5  10        414.99        397.55         8.46 o                         
  -1  -5  10        137.33        118.39         6.47 o                         
   0  -5  10        327.32        319.28         6.70 o                         
   1  -5  10        973.20        948.66        13.59 o                         
   2  -5  10       1753.97       1673.01        31.44 o                         
   3  -5  10          8.21         14.48         3.13 o                         
   4  -5  10         32.77         46.57         9.06 o                         
   5  -5  10         54.96         57.88        11.06 o                         
  -5  -4  10        166.42        164.33        19.53 o                         
  -4  -4  10         81.38         92.99         8.22 o                         
  -3  -4  10        119.87        113.24        16.25 o                         
  -2  -4  10        253.74        297.15         8.75 o                         
  -1  -4  10        457.91        431.89        16.10 o                         
   0  -4  10        138.39        155.38        20.44 o                         
   1  -4  10        424.03        413.43         9.63 o                         
   2  -4  10        141.94        132.26         4.06 o                         
   3  -4  10         32.77         31.47         3.57 o                         
   4  -4  10         15.74         28.94        12.63 o                         
   5  -4  10         79.58         88.76        10.56 o                         
   6  -4  10          3.29         -7.51        11.46 o                         
  -5  -3  10         80.73         87.03        12.08 o                         
  -4  -3  10        667.03        651.65        15.47 o                         
  -3  -3  10         84.88        100.85        18.07 o                         
  -2  -3  10        372.43        375.84         9.37 o                         
  -1  -3  10        367.34        377.83         6.86 o                         
   0  -3  10         10.26         23.44         4.68 o                         
   1  -3  10        700.82        674.62         8.53 o                         
   2  -3  10        848.64        848.53         8.01 o                         
   3  -3  10        375.07        391.45         7.78 o                         
   4  -3  10         37.84         23.88         7.50 o                         
   5  -3  10        167.34        188.40        16.06 o                         
   6  -3  10        116.53        148.09        12.16 o                         
  -6  -2  10         26.60         29.60        11.27 o                         
  -5  -2  10         37.84         34.58        10.42 o                         
  -4  -2  10        825.12        823.37        35.35 o                         
  -3  -2  10        264.31        259.74        10.78 o                         
  -2  -2  10        589.51        602.53        10.88 o                         
  -1  -2  10       1166.93       1185.61        15.20 o                         
   0  -2  10         98.94         93.39        15.81 o                         
   1  -2  10        394.32        402.15         6.77 o                         
   2  -2  10        651.62        639.51         6.74 o                         
   3  -2  10       2763.33       2606.61        25.46 o                         
   4  -2  10         14.92         26.94         6.88 o                         
   5  -2  10         17.66         19.25         8.13 o                         
   6  -2  10        105.61        121.08        13.25 o                         
  -6  -1  10         53.45         34.98        17.53 o                         
  -5  -1  10         15.12         26.92        11.30 o                         
  -4  -1  10        532.52        510.62        14.12 o                         
  -3  -1  10        379.24        370.25        38.19 o                         
  -2  -1  10        195.69        180.48         6.11 o                         
  -1  -1  10        455.27        454.41         7.89 o                         
   0  -1  10       1018.59       1015.51        10.93 o                         
   1  -1  10        335.37        377.98         4.91 o                         
   2  -1  10        883.19        845.96         9.24 o                         
   3  -1  10        231.16        220.71         7.88 o                         
   4  -1  10         62.12         52.07         6.50 o                         
   5  -1  10         11.67          7.19         5.92 o                         
   6  -1  10         74.18         64.89         8.80 o                         
  -6   0  10         76.44         78.70        16.06 o                         
  -5   0  10        105.64        116.73        10.26 o                         
  -4   0  10        105.10         98.04         8.29 o                         
  -3   0  10       1493.86       1448.41        20.87 o                         
  -2   0  10        342.98        355.68         7.24 o                         
  -1   0  10        247.02        228.03        12.10 o                         
   0   0  10       1605.50       1681.39        15.01 o                         
   1   0  10        179.13        131.82         4.20 o                         
   2   0  10        488.96        466.50        11.73 o                         
   3   0  10       1075.67       1038.22         9.93 o                         
   4   0  10        179.16        171.96         6.94 o                         
   5   0  10          0.64         -5.38         5.38 o                         
   6   0  10        104.27        111.26         9.69 o                         
  -5   1  10         29.20         56.15        11.56 o                         
  -4   1  10          2.02         16.68         8.88 o                         
  -3   1  10       1105.94       1098.08        25.50 o                         
  -2   1  10        682.91        700.42        10.22 o                         
  -1   1  10       1337.13       1302.64        38.42 o                         
   0   1  10        265.42        265.56         3.79 o                         
   1   1  10         84.03         73.94         3.10 o                         
   2   1  10        416.20        406.74         4.30 o                         
   3   1  10        352.54        370.18         5.90 o                         
   4   1  10       1924.06       1879.95        21.24 o                         
   5   1  10          0.44          0.33         4.15 o                         
   6   1  10          9.76         21.63         9.40 o                         
  -5   2  10        100.38         98.77         8.36 o                         
  -4   2  10         93.78         92.99         6.31 o                         
  -3   2  10       1103.28       1075.32        13.76 o                         
  -2   2  10        152.70        133.58         4.87 o                         
  -1   2  10        521.68        499.24         9.83 o                         
   0   2  10        985.49       1001.72         9.63 o                         
   1   2  10        896.74        910.72         9.25 o                         
   2   2  10         20.96         14.62         3.47 o                         
   3   2  10        477.91        456.14         5.94 o                         
   4   2  10         77.29         68.64         4.35 o                         
   5   2  10          4.86          4.92         7.30 o                         
   6   2  10          4.49         -0.69         5.51 o                         
  -5   3  10         68.47         77.27         8.14 o                         
  -4   3  10         28.19         37.76        10.59 o                         
  -3   3  10        321.00        330.68         6.81 o                         
  -2   3  10       2446.11       2403.01        27.47 o                         
  -1   3  10        389.38        371.29         9.57 o                         
   0   3  10        284.21        271.49         8.45 o                         
   1   3  10        894.47        933.58        13.56 o                         
   2   3  10          0.89          1.87         1.62 o                         
   3   3  10       1330.86       1331.89        14.14 o                         
   4   3  10        808.05        813.05        11.16 o                         
   5   3  10         11.55         12.14         3.52 o                         
   6   3  10          0.99          1.74         5.66 o                         
  -5   4  10         10.60         14.80         7.87 o                         
  -4   4  10         17.26         13.16         8.51 o                         
  -3   4  10         14.95         12.42         5.15 o                         
  -2   4  10       1267.45       1237.30        13.99 o                         
  -1   4  10        297.57        296.74         4.72 o                         
   0   4  10        814.31        768.71         7.23 o                         
   1   4  10        684.03        722.11         9.36 o                         
   2   4  10         47.12         47.35         2.01 o                         
   3   4  10          3.74          4.35         3.47 o                         
   4   4  10        240.82        242.87         9.64 o                         
   5   4  10        560.02        555.37         9.30 o                         
   6   4  10          0.77         10.39         4.86 o                         
  -5   5  10         49.16         47.47         7.94 o                         
  -4   5  10         61.12         60.65         7.83 o                         
  -3   5  10         24.84         27.36         5.56 o                         
  -2   5  10       1965.23       1912.51        31.76 o                         
  -1   5  10        357.14        345.76         5.77 o                         
   0   5  10        427.27        427.86         4.10 o                         
   1   5  10        452.21        478.39         8.23 o                         
   2   5  10        811.95        836.39        20.06 o                         
   3   5  10         76.76         76.04         3.59 o                         
   4   5  10        385.67        393.46         5.18 o                         
   5   5  10        263.74        262.53         6.25 o                         
   6   5  10         46.34         41.82         5.18 o                         
  -5   6  10         47.60         54.04        13.75 o                         
  -4   6  10        110.78        111.93         8.91 o                         
  -3   6  10          0.46         13.78         6.71 o                         
  -2   6  10        254.91        268.96         7.23 o                         
  -1   6  10       1657.18       1661.15        16.80 o                         
   0   6  10        165.16        155.42         4.72 o                         
   1   6  10        183.10        181.54         7.52 o                         
   2   6  10        506.07        552.69        11.92 o                         
   3   6  10         10.39         12.05         1.73 o                         
   4   6  10        205.41        206.97         3.63 o                         
   5   6  10        292.92        291.63         9.53 o                         
   6   6  10         42.54         36.67         4.61 o                         
  -4   7  10         23.52         28.17         7.21 o                         
  -3   7  10          8.23          8.84         7.39 o                         
  -2   7  10        130.63        133.01         6.92 o                         
  -1   7  10       1250.13       1227.19        43.54 o                         
   0   7  10        239.14        250.05         4.12 o                         
   1   7  10        188.05        182.70        23.91 o                         
   2   7  10        235.46        245.11         8.40 o                         
   3   7  10         27.18         39.38         9.63 o                         
   4   7  10         54.29         61.65         7.50 o                         
   5   7  10         53.20         48.26         4.10 o                         
   6   7  10        107.94         94.08        18.50 o                         
  -4   8  10          5.23          5.18         9.35 o                         
  -3   8  10        110.32        108.78        11.53 o                         
  -2   8  10         21.19         17.50         6.22 o                         
  -1   8  10       1134.60       1136.54        12.42 o                         
   0   8  10        260.10        276.04        12.24 o                         
   1   8  10        272.77        288.13        10.40 o                         
   2   8  10        188.04        208.41        17.13 o                         
   3   8  10        556.50        576.21        18.13 o                         
   4   8  10         44.10         63.01        11.50 o                         
   5   8  10        160.26        217.10        14.38 o                         
   6   8  10        124.20        108.45        13.56 o                         
  -4   9  10         14.68          0.24         9.22 o                         
  -3   9  10          6.09          2.51         7.63 o                         
  -2   9  10         13.28          2.70         7.16 o                         
  -1   9  10        197.50        190.93         5.01 o                         
   0   9  10        514.46        486.79         8.93 o                         
   1   9  10        188.13        192.33        16.75 o                         
   2   9  10         20.86         31.69        16.63 o                         
   3   9  10         43.84         37.88        17.44 o                         
   4   9  10         14.71         14.56        12.25 o                         
   5   9  10         59.47         45.94        13.75 o                         
  -3  10  10         20.92         28.61         5.28 o                         
  -2  10  10          3.20          6.09         4.54 o                         
  -1  10  10         18.11         15.27         3.18 o                         
   0  10  10        534.86        499.09        17.74 o                         
   1  10  10          0.44         21.75        15.75 o                         
   2  10  10        207.59        186.22        13.81 o                         
   3  10  10        107.46        131.46        21.25 o                         
   4  10  10          7.67         11.63        12.69 o                         
   5  10  10         29.74         67.82        14.81 o                         
  -3  11  10          4.44          5.07         5.28 o                         
  -2  11  10          3.61         10.91         5.85 o                         
  -1  11  10         21.67         18.36         3.28 o                         
   0  11  10       1081.87        947.16        80.95 o                         
   1  11  10        129.02        127.14        13.44 o                         
   2  11  10         50.98         75.07        13.25 o                         
   3  11  10        119.25         78.14        22.50 o                         
   4  11  10         88.96         98.14        16.00 o                         
   5  11  10         17.04         42.13        15.50 o                         
  -2  12  10         19.80         11.35         7.28 o                         
  -1  12  10         44.87         42.32        15.88 o                         
   0  12  10         33.50         47.51        11.63 o                         
   1  12  10        124.26        135.83        14.13 o                         
   2  12  10         13.91         15.38        13.63 o                         
   3  12  10          3.67        -22.38        22.38 o                         
   4  12  10         94.28        119.02        17.57 o                         
  -1  13  10          0.23         17.13        16.50 o                         
   0  13  10          9.83          5.94        11.63 o                         
   1  13  10        309.58        305.11        25.94 o                         
   2  13  10          6.73         34.13        22.44 o                         
   3  13  10          7.88          9.06        15.88 o                         
   0  14  10         56.50         57.13        12.94 o                         
   1  14  10        310.24        344.61        28.38 o                         
   2  14  10         16.85         18.19        22.88 o                         
  -1 -13  11         16.88         23.78         7.97 o                         
   0 -13  11          7.44         14.23         7.82 o                         
  -2 -12  11         27.09         41.00        22.97 o                         
  -1 -12  11         62.29         71.49         9.46 o                         
   0 -12  11        173.02        170.76         9.10 o                         
   1 -12  11         40.70         37.18        11.35 o                         
   2 -12  11         23.68         21.04         9.98 o                         
  -3 -11  11         79.32         77.17         8.78 o                         
  -2 -11  11         30.95         17.20         7.42 o                         
  -1 -11  11         72.31         78.09        11.16 o                         
   0 -11  11        484.08        449.52        13.15 o                         
   1 -11  11        153.67        161.17        10.13 o                         
   2 -11  11          0.54         -8.01         8.88 o                         
   3 -11  11         19.91          4.06        12.38 o                         
  -4 -10  11          5.94         10.14         8.40 o                         
  -3 -10  11         68.70         69.02         8.27 o                         
  -2 -10  11         33.70         13.17         8.61 o                         
  -1 -10  11          8.31         13.91         7.59 o                         
   0 -10  11         89.79         84.47         8.36 o                         
   1 -10  11          9.35         15.62         7.78 o                         
   2 -10  11         29.37         43.44         8.00 o                         
   3 -10  11         33.14         30.19        11.94 o                         
  -4  -9  11         29.41         36.14         8.75 o                         
  -3  -9  11         50.91         63.77        13.75 o                         
  -2  -9  11        156.04        165.62        11.10 o                         
  -1  -9  11        161.16        165.08        11.13 o                         
   0  -9  11        161.95        185.47        11.19 o                         
   1  -9  11        192.50        196.38        11.75 o                         
   2  -9  11        203.00        200.31         9.89 o                         
   3  -9  11          0.40          8.85         8.77 o                         
   4  -9  11        113.96        132.21        14.19 o                         
  -4  -8  11        222.79        241.53        10.69 o                         
  -3  -8  11        118.00        123.90        13.50 o                         
  -2  -8  11         24.42         21.91         6.23 o                         
  -1  -8  11         87.45         96.69        12.72 o                         
   0  -8  11        178.70        171.91         7.07 o                         
   1  -8  11       1136.91       1129.20        34.16 o                         
   2  -8  11        188.35        191.50         8.98 o                         
   3  -8  11          2.86          3.88         6.94 o                         
   4  -8  11         41.89         68.07        12.31 o                         
  -5  -7  11         89.24         81.79        15.03 o                         
  -4  -7  11        211.11        211.78        15.07 o                         
  -3  -7  11         92.65        120.70        11.89 o                         
  -2  -7  11        287.45        315.68         8.72 o                         
  -1  -7  11        112.34         92.11         6.28 o                         
   0  -7  11        147.14        156.24         7.03 o                         
   1  -7  11        227.51        201.92         8.58 o                         
   2  -7  11          1.00         -4.78         5.72 o                         
   3  -7  11         55.89         50.74         6.69 o                         
   4  -7  11          0.32          3.75        10.63 o                         
   5  -7  11         44.40         47.88        19.44 o                         
  -5  -6  11         80.29         92.51        10.37 o                         
  -4  -6  11        373.43        397.06        12.45 o                         
  -3  -6  11         17.61         18.55         6.83 o                         
  -2  -6  11        277.27        283.23         9.35 o                         
  -1  -6  11         64.10         54.62         5.74 o                         
   0  -6  11        223.98        218.10         9.58 o                         
   1  -6  11        935.40        937.68        13.42 o                         
   2  -6  11        246.21        247.89         8.75 o                         
   3  -6  11        185.96        162.19         8.89 o                         
   4  -6  11          0.42         12.38         9.50 o                         
   5  -6  11        157.22        177.21        13.50 o                         
  -5  -5  11          3.97          3.40        28.50 o                         
  -4  -5  11        539.49        569.08        15.75 o                         
  -3  -5  11        169.86        188.10         8.24 o                         
  -2  -5  11        241.79        240.49         9.04 o                         
  -1  -5  11        257.60        245.66         8.01 o                         
   0  -5  11        119.98        118.21         8.88 o                         
   1  -5  11         51.99         58.13         6.14 o                         
   2  -5  11       1627.64       1540.57        15.18 o                         
   3  -5  11        211.22        187.81         4.35 o                         
   4  -5  11          0.66         11.31        14.06 o                         
   5  -5  11        127.22        174.34        12.56 o                         
  -5  -4  11          0.53         -5.59        10.91 o                         
  -4  -4  11        299.12        285.24        27.72 o                         
  -3  -4  11        847.03        870.88        33.97 o                         
  -2  -4  11        139.64        143.98         6.57 o                         
  -1  -4  11        318.37        329.41         9.50 o                         
   0  -4  11        553.71        539.15         8.49 o                         
   1  -4  11        265.23        250.20         6.06 o                         
   2  -4  11        847.60        833.07         8.62 o                         
   3  -4  11         86.79         72.87         7.37 o                         
   4  -4  11          2.58          7.75         8.31 o                         
   5  -4  11          1.13         22.63        15.06 o                         
  -5  -3  11          6.93         12.09        22.28 o                         
  -4  -3  11        115.43        140.16        17.85 o                         
  -3  -3  11        434.94        431.46        12.21 o                         
  -2  -3  11         20.97         32.30         9.22 o                         
  -1  -3  11        375.65        374.15         7.25 o                         
   0  -3  11        177.59        167.14        12.38 o                         
   1  -3  11        445.31        446.63         7.92 o                         
   2  -3  11        349.22        355.43         7.28 o                         
   3  -3  11         96.09         95.09         4.49 o                         
   4  -3  11        445.21        425.56        12.94 o                         
   5  -3  11          5.28          1.13         9.06 o                         
   6  -3  11         88.14         64.00        10.14 o                         
  -5  -2  11          4.86         10.42        14.64 o                         
  -4  -2  11         29.38         13.47         7.96 o                         
  -3  -2  11       1235.35       1254.48        19.66 o                         
  -2  -2  11        158.54        140.40        12.69 o                         
  -1  -2  11        485.63        484.61        19.63 o                         
   0  -2  11          8.43          7.08         3.80 o                         
   1  -2  11        426.68        418.56         5.19 o                         
   2  -2  11        296.52        261.91         4.68 o                         
   3  -2  11       1010.62        951.40         9.99 o                         
   4  -2  11        189.62        178.90         8.88 o                         
   5  -2  11          0.38          1.31         8.19 o                         
   6  -2  11         56.22         78.91        10.77 o                         
  -5  -1  11        181.68        177.50        13.31 o                         
  -4  -1  11          5.92         -1.73         7.97 o                         
  -3  -1  11        378.71        389.61        10.87 o                         
  -2  -1  11       1232.44       1227.26        27.07 o                         
  -1  -1  11        456.00        440.73         9.66 o                         
   0  -1  11        506.11        521.58         9.44 o                         
   1  -1  11        813.76        813.28         7.72 o                         
   2  -1  11        431.20        422.30         5.53 o                         
   3  -1  11        874.03        839.98         8.98 o                         
   4  -1  11         77.12         59.13         6.75 o                         
   5  -1  11         68.33         67.57         8.25 o                         
   6  -1  11         14.55         33.40         9.68 o                         
  -5   0  11          1.92          1.80        14.48 o                         
  -4   0  11         11.01         -0.83         7.64 o                         
  -3   0  11        137.97        140.13         8.95 o                         
  -2   0  11        389.21        402.39         8.19 o                         
  -1   0  11          9.58         20.19         9.00 o                         
   0   0  11        160.39        160.42         4.23 o                         
   1   0  11         23.82         25.13         3.03 o                         
   2   0  11        297.18        280.43         5.09 o                         
   3   0  11        504.92        508.12         6.45 o                         
   4   0  11          1.54          3.50         5.50 o                         
   5   0  11        148.90        150.91         6.94 o                         
   6   0  11         14.76         17.43         7.67 o                         
  -5   1  11          0.33         -9.61        11.00 o                         
  -4   1  11          0.51         15.33        13.85 o                         
  -3   1  11          1.86          0.42         7.84 o                         
  -2   1  11       1265.81       1223.02        23.10 o                         
  -1   1  11          1.03          2.96         3.63 o                         
   0   1  11       1095.53       1085.92        10.90 o                         
   1   1  11          2.43          0.37         3.03 o                         
   2   1  11        472.42        445.44         5.25 o                         
   3   1  11        128.61        133.93         3.80 o                         
   4   1  11        570.51        530.33         7.66 o                         
   5   1  11        151.90        159.40         6.22 o                         
   6   1  11          5.14          2.07         6.31 o                         
  -5   2  11          1.63          3.16         9.95 o                         
  -4   2  11         73.97         81.56         9.21 o                         
  -3   2  11         13.12         13.71         4.84 o                         
  -2   2  11       1196.75       1210.32        14.92 o                         
  -1   2  11        885.73        844.74         9.32 o                         
   0   2  11        688.84        674.57        18.04 o                         
   1   2  11        329.31        339.09         4.23 o                         
   2   2  11        349.20        351.04         4.21 o                         
   3   2  11        297.40        284.49         4.37 o                         
   4   2  11        869.52        900.43        11.75 o                         
   5   2  11        106.71         99.59         4.65 o                         
   6   2  11         21.16         24.37         4.93 o                         
  -5   3  11         22.07         31.45         9.10 o                         
  -4   3  11         80.77        101.43         6.45 o                         
  -3   3  11         53.22         55.14         6.68 o                         
  -2   3  11         23.33         27.46         4.65 o                         
  -1   3  11        299.31        313.93         5.40 o                         
   0   3  11        132.68        150.05        11.10 o                         
   1   3  11        124.51        128.05         2.86 o                         
   2   3  11        225.45        211.75         4.55 o                         
   3   3  11          7.85          8.27         3.42 o                         
   4   3  11         79.94         85.90         4.39 o                         
   5   3  11          3.25         14.64         3.56 o                         
   6   3  11         83.27         87.52         5.82 o                         
  -5   4  11         36.48         28.71        10.10 o                         
  -4   4  11          3.15         20.56         7.59 o                         
  -3   4  11          4.46          7.66         9.29 o                         
  -2   4  11          5.71         11.26         4.07 o                         
  -1   4  11       1506.11       1509.24        26.61 o                         
   0   4  11         26.52         19.45         3.01 o                         
   1   4  11        269.14        265.57         5.87 o                         
   2   4  11         26.72         31.40         3.40 o                         
   3   4  11        703.47        685.14        11.19 o                         
   4   4  11         57.55         63.00         3.97 o                         
   5   4  11        232.48        205.88         6.86 o                         
   6   4  11        140.78        114.12         7.38 o                         
  -5   5  11          6.80         20.96         9.10 o                         
  -4   5  11          0.38          8.46         7.79 o                         
  -3   5  11         73.31         71.50         6.12 o                         
  -2   5  11         11.48         14.27         4.52 o                         
  -1   5  11        331.57        317.77        10.14 o                         
   0   5  11        333.42        319.35         4.62 o                         
   1   5  11       1020.37       1038.38         9.69 o                         
   2   5  11         26.37         25.91         5.49 o                         
   3   5  11        283.40        293.77        10.32 o                         
   4   5  11         95.70         91.14         4.20 o                         
   5   5  11        145.21        141.49         6.37 o                         
   6   5  11         96.49        105.09         7.49 o                         
  -4   6  11          2.97          4.58         8.92 o                         
  -3   6  11         88.01         77.76         6.38 o                         
  -2   6  11         38.23         35.92         4.40 o                         
  -1   6  11         70.44         80.13         3.68 o                         
   0   6  11         47.58         56.63         3.38 o                         
   1   6  11         45.00         53.71         3.13 o                         
   2   6  11          6.40          9.49         2.36 o                         
   3   6  11          0.74         -0.47         1.94 o                         
   4   6  11         31.93         33.26         3.59 o                         
   5   6  11         91.80         91.87         3.73 o                         
   6   6  11         40.89         40.94         7.13 o                         
  -4   7  11         24.10         17.13         7.63 o                         
  -3   7  11          0.89         -1.64         6.40 o                         
  -2   7  11         24.28         32.19         8.60 o                         
  -1   7  11         12.52         11.21         4.03 o                         
   0   7  11        733.30        738.27         7.09 o                         
   1   7  11          2.28          7.16         8.22 o                         
   2   7  11        382.25        422.90        12.11 o                         
   3   7  11          6.10          3.56         9.44 o                         
   4   7  11        137.49        117.56         4.12 o                         
   5   7  11         19.37         15.52         3.67 o                         
   6   7  11         81.16         89.14        12.00 o                         
  -4   8  11         47.38         50.75         8.17 o                         
  -3   8  11         14.65         17.71         6.66 o                         
  -2   8  11          1.68          8.66         8.60 o                         
  -1   8  11          6.92         10.04         4.37 o                         
   0   8  11        114.05        111.67         3.13 o                         
   1   8  11         63.53         57.62         8.76 o                         
   2   8  11        478.11        497.76        16.06 o                         
   3   8  11          3.07         14.06        16.50 o                         
   4   8  11         79.45         71.20        12.13 o                         
   5   8  11         18.53         16.38        12.13 o                         
  -3   9  11         36.82         43.42         7.26 o                         
  -2   9  11         85.22         79.38        10.88 o                         
  -1   9  11         10.21          8.40         4.33 o                         
   0   9  11         55.02         55.39         4.92 o                         
   1   9  11          2.49          7.73         7.33 o                         
   2   9  11          7.62          5.44        10.81 o                         
   3   9  11          5.62          0.81        11.25 o                         
   4   9  11          0.88         21.44        12.13 o                         
   5   9  11          0.29         22.88        19.75 o                         
  -3  10  11         10.12         12.27         8.53 o                         
  -2  10  11         19.95         42.58        17.53 o                         
  -1  10  11         12.08         17.79         3.38 o                         
   0  10  11         12.27         12.15         2.70 o                         
   1  10  11        553.15        574.59        18.82 o                         
   2  10  11          7.69         38.69        12.00 o                         
   3  10  11         94.35         88.39        13.50 o                         
   4  10  11          6.91          2.63        12.81 o                         
   5  10  11         39.60         72.26        22.57 o                         
  -2  11  11          1.29         -9.76         9.76 o                         
  -1  11  11         55.79         51.57         3.59 o                         
   0  11  11         90.95         77.70        12.13 o                         
   1  11  11          4.68          2.88        11.44 o                         
   2  11  11          3.26         -5.81        13.00 o                         
   3  11  11        160.79        165.09        16.38 o                         
   4  11  11          5.01         37.57        14.50 o                         
  -2  12  11          1.22          7.60         6.82 o                         
  -1  12  11         40.77         48.26        11.06 o                         
   0  12  11          7.94          8.38        11.38 o                         
   1  12  11          7.31          8.69        12.25 o                         
   2  12  11          7.37         14.69        13.63 o                         
   3  12  11         15.32          3.88        15.13 o                         
   4  12  11         42.54         34.82        16.50 o                         
  -1  13  11         18.37         13.63        11.13 o                         
   0  13  11          0.23         -6.56        12.44 o                         
   1  13  11         22.23         19.94        13.44 o                         
   2  13  11         40.95         40.07        14.31 o                         
   3  13  11          2.28        -13.13        16.38 o                         
  -2 -12  12          2.13         19.91         8.03 o                         
  -1 -12  12         35.35         33.70         9.48 o                         
   0 -12  12         36.90         35.10         7.87 o                         
   1 -12  12         23.67         20.32         9.48 o                         
  -3 -11  12         23.96         24.99        10.60 o                         
  -2 -11  12          6.05          5.64        10.03 o                         
  -1 -11  12        138.62        153.36        13.60 o                         
   0 -11  12        263.09        231.79        14.81 o                         
   1 -11  12         11.52         13.09         7.48 o                         
   2 -11  12          9.71          4.59        12.94 o                         
  -3 -10  12         92.64         97.43         9.29 o                         
  -2 -10  12          1.30         10.01        13.53 o                         
  -1 -10  12         73.68         94.85        12.38 o                         
   0 -10  12        343.10        348.93        18.72 o                         
   1 -10  12         40.96         45.31         7.28 o                         
   2 -10  12         86.82         66.25        12.20 o                         
   3 -10  12         80.61        101.02        19.88 o                         
  -4  -9  12         15.28          6.40        12.75 o                         
  -3  -9  12         72.50         65.75        11.47 o                         
  -2  -9  12          0.85         12.06         8.72 o                         
  -1  -9  12         13.50         32.82        12.56 o                         
   0  -9  12        113.75        115.11         8.19 o                         
   1  -9  12         14.91         16.87         6.66 o                         
   2  -9  12         17.92         18.70         8.13 o                         
   3  -9  12        213.98        215.52        13.47 o                         
  -4  -8  12         97.12         99.22        12.81 o                         
  -3  -8  12         13.68         14.34         7.81 o                         
  -2  -8  12        127.27        129.93         8.11 o                         
  -1  -8  12          1.30          8.70        13.53 o                         
   0  -8  12        223.18        225.54         7.99 o                         
   1  -8  12        412.18        412.96         9.84 o                         
   2  -8  12         21.60         12.15         6.61 o                         
   3  -8  12         37.79         32.45         7.88 o                         
   4  -8  12        143.03        152.27        14.44 o                         
  -4  -7  12        348.89        344.64        14.33 o                         
  -3  -7  12        123.34        120.76         9.83 o                         
  -2  -7  12         88.42        100.09         7.34 o                         
  -1  -7  12          2.06          3.41         6.53 o                         
   0  -7  12        101.04        108.01         6.56 o                         
   1  -7  12        460.32        487.26        10.15 o                         
   2  -7  12        203.49        201.50         9.40 o                         
   3  -7  12        112.89        128.08        11.38 o                         
   4  -7  12         91.87         60.51        18.38 o                         
  -5  -6  12          1.19         18.35        15.46 o                         
  -4  -6  12         45.83         21.35        17.94 o                         
  -3  -6  12          9.74          2.56         7.24 o                         
  -2  -6  12         92.79        100.07        13.10 o                         
  -1  -6  12          3.45         -4.33        21.72 o                         
   0  -6  12         21.06         18.30         9.13 o                         
   1  -6  12         74.39         78.54        14.41 o                         
   2  -6  12        182.59        187.18        11.69 o                         
   3  -6  12         64.03         57.65         4.85 o                         
   4  -6  12        247.29        218.66        13.13 o                         
   5  -6  12          7.93          1.81        18.13 o                         
  -5  -5  12         81.94         72.92        13.78 o                         
  -4  -5  12         10.13         14.49        15.38 o                         
  -3  -5  12        165.95        160.77        10.56 o                         
  -2  -5  12        178.02        186.12        15.06 o                         
  -1  -5  12         81.64         69.70         6.96 o                         
   0  -5  12        134.83        131.51         6.08 o                         
   1  -5  12       1056.42       1090.65        16.68 o                         
   2  -5  12        425.65        410.69         6.86 o                         
   3  -5  12         26.79         32.09         4.27 o                         
   4  -5  12        156.05        178.65        11.13 o                         
   5  -5  12         65.82         91.33        12.00 o                         
  -5  -4  12         91.33         96.82        10.80 o                         
  -4  -4  12         25.66         31.97         9.96 o                         
  -3  -4  12        350.95        359.33        11.56 o                         
  -2  -4  12        210.25        203.58         7.44 o                         
  -1  -4  12        338.05        340.62        10.94 o                         
   0  -4  12         20.10         28.28         8.85 o                         
   1  -4  12         65.29         65.33         5.17 o                         
   2  -4  12        649.76        629.93         8.31 o                         
   3  -4  12         11.20          7.42         3.99 o                         
   4  -4  12        128.02        115.33        10.13 o                         
   5  -4  12        337.82        340.36        14.50 o                         
  -5  -3  12         12.42         40.37        12.50 o                         
  -4  -3  12         16.83         36.99         8.63 o                         
  -3  -3  12         45.12         48.44         7.32 o                         
  -2  -3  12          3.94         -7.49        11.69 o                         
  -1  -3  12        148.88        144.23         6.97 o                         
   0  -3  12         53.37         65.68        17.94 o                         
   1  -3  12          9.18          8.44         5.17 o                         
   2  -3  12        193.51        201.34         4.71 o                         
   3  -3  12         75.09         76.45         5.01 o                         
   4  -3  12          0.91         -6.38         8.00 o                         
   5  -3  12        118.29        114.52        10.50 o                         
  -5  -2  12          8.09         -7.43        10.10 o                         
  -4  -2  12        246.16        246.69        15.82 o                         
  -3  -2  12          5.54          1.80        10.22 o                         
  -2  -2  12         41.45         46.94         6.72 o                         
  -1  -2  12        410.47        401.12         7.79 o                         
   0  -2  12        301.21        271.02         5.99 o                         
   1  -2  12        108.18        115.58         3.69 o                         
   2  -2  12        709.10        727.57         7.76 o                         
   3  -2  12        102.30         89.15         3.82 o                         
   4  -2  12        163.96        168.78        13.38 o                         
   5  -2  12        135.31        116.14        10.13 o                         
   6  -2  12        105.90        113.07        16.00 o                         
  -5  -1  12          0.35         16.50        11.78 o                         
  -4  -1  12        104.95         99.85         8.96 o                         
  -3  -1  12         42.95         57.42         6.95 o                         
  -2  -1  12        578.04        557.92        16.06 o                         
  -1  -1  12        222.16        216.65         6.64 o                         
   0  -1  12        525.33        541.30        13.31 o                         
   1  -1  12        228.19        231.90         6.75 o                         
   2  -1  12         65.75         63.00         3.32 o                         
   3  -1  12        425.15        409.89         7.13 o                         
   4  -1  12          6.81          4.94        10.19 o                         
   5  -1  12         86.65         87.39        13.13 o                         
   6  -1  12         86.58         66.20         9.31 o                         
  -5   0  12         48.60         56.47        10.14 o                         
  -4   0  12        131.45        141.35         9.42 o                         
  -3   0  12         16.69         18.99         6.59 o                         
  -2   0  12         23.01         20.17         5.50 o                         
  -1   0  12          0.84          5.25         4.89 o                         
   0   0  12         86.25         89.49        11.60 o                         
   1   0  12         10.17         11.38         3.82 o                         
   2   0  12         35.68         27.46         3.24 o                         
   3   0  12         94.04         95.90         4.08 o                         
   4   0  12        175.80        180.59        11.19 o                         
   5   0  12          6.24         -0.13        10.63 o                         
   6   0  12        133.30        140.72         8.27 o                         
  -5   1  12          1.86          9.85        13.06 o                         
  -4   1  12          1.04         -0.43         9.37 o                         
  -3   1  12        250.70        270.70        10.59 o                         
  -2   1  12         42.35         45.59         6.50 o                         
  -1   1  12        180.28        179.65         7.44 o                         
   0   1  12        585.55        575.52        18.17 o                         
   1   1  12         58.11         49.38         4.01 o                         
   2   1  12         33.80         42.40         2.80 o                         
   3   1  12        446.24        454.58         6.73 o                         
   4   1  12         17.93         16.13         5.38 o                         
   5   1  12        126.01        131.21        10.72 o                         
   6   1  12         85.96         80.82         9.28 o                         
  -5   2  12          0.85         -4.48         9.18 o                         
  -4   2  12          0.93         14.22         6.00 o                         
  -3   2  12        523.44        530.60         9.81 o                         
  -2   2  12        220.40        227.97         7.27 o                         
  -1   2  12        129.28        106.64         5.03 o                         
   0   2  12        515.71        514.00         6.41 o                         
   1   2  12        420.77        409.80         5.52 o                         
   2   2  12        323.67        309.23         4.82 o                         
   3   2  12        218.67        217.14         3.50 o                         
   4   2  12         12.29         15.63         3.60 o                         
   5   2  12          0.67          6.20         4.46 o                         
   6   2  12         66.22         55.10         5.65 o                         
  -5   3  12         32.02         22.64         8.63 o                         
  -4   3  12         38.19         34.76         6.19 o                         
  -3   3  12        249.65        230.15        13.77 o                         
  -2   3  12        127.57        147.02         5.84 o                         
  -1   3  12          3.56          7.91         4.37 o                         
   0   3  12         36.79         47.45         3.62 o                         
   1   3  12        399.56        404.12         6.00 o                         
   2   3  12        129.36        144.65         2.77 o                         
   3   3  12         88.02         76.92         4.10 o                         
   4   3  12        324.45        329.69        12.25 o                         
   5   3  12        141.16        137.42         4.89 o                         
   6   3  12          5.20          8.25         4.92 o                         
  -5   4  12         51.03         76.52        10.43 o                         
  -4   4  12         12.77         14.59         8.14 o                         
  -3   4  12         24.03         45.94         6.78 o                         
  -2   4  12        291.10        279.90         6.87 o                         
  -1   4  12         71.83         66.94         4.60 o                         
   0   4  12          2.46         13.24         7.97 o                         
   1   4  12        525.22        532.33         4.78 o                         
   2   4  12        508.36        468.50         5.75 o                         
   3   4  12        151.48        137.97         4.76 o                         
   4   4  12        137.37        154.45         4.54 o                         
   5   4  12          0.51          5.17         3.87 o                         
   6   4  12         18.75         13.71         5.92 o                         
  -4   5  12          2.50         14.64         7.88 o                         
  -3   5  12          4.00          1.25        13.01 o                         
  -2   5  12        504.82        505.39         8.75 o                         
  -1   5  12        112.63        117.88         5.11 o                         
   0   5  12        142.58        132.70         3.32 o                         
   1   5  12        348.18        349.10        12.14 o                         
   2   5  12        148.33        154.48         3.30 o                         
   3   5  12        205.69        199.76         4.59 o                         
   4   5  12         34.48         36.80         3.44 o                         
   5   5  12         15.24         19.34         5.31 o                         
   6   5  12         20.40         28.75         5.09 o                         
  -4   6  12         51.15         62.90         9.74 o                         
  -3   6  12        133.76        127.21         7.97 o                         
  -2   6  12        382.08        352.13         7.45 o                         
  -1   6  12         79.76         84.76         6.50 o                         
   0   6  12          2.32          8.52         3.25 o                         
   1   6  12        141.55        132.60         4.53 o                         
   2   6  12        441.34        449.44         5.28 o                         
   3   6  12          7.96          3.03         5.16 o                         
   4   6  12         16.37         14.97         4.55 o                         
   5   6  12          9.88          6.40         4.40 o                         
   6   6  12         33.40         32.82        10.44 o                         
  -4   7  12         32.10         48.99         8.12 o                         
  -3   7  12         41.51         46.09         7.15 o                         
  -2   7  12         46.76         56.31         4.85 o                         
  -1   7  12         66.80         68.74         5.38 o                         
   0   7  12          4.88          6.86         2.70 o                         
   1   7  12          7.57         19.85        14.91 o                         
   2   7  12        202.33        205.00        10.00 o                         
   3   7  12        118.61        132.83        17.00 o                         
   4   7  12         65.26         48.63         2.23 o                         
   5   7  12        115.29        147.33        12.38 o                         
  -4   8  12         65.27        104.06        10.51 o                         
  -3   8  12          0.68         -6.88         6.88 o                         
  -2   8  12         38.81         57.48         7.87 o                         
  -1   8  12        434.93        429.43        16.91 o                         
   0   8  12        149.19        148.55         3.85 o                         
   1   8  12         97.55         96.49         8.04 o                         
   2   8  12        228.54        236.28        10.01 o                         
   3   8  12        138.91        170.96        12.81 o                         
   4   8  12        112.25        134.90        19.32 o                         
   5   8  12         15.26         18.82        18.63 o                         
  -3   9  12         32.84         47.96         7.55 o                         
  -2   9  12         57.00         59.42        16.57 o                         
  -1   9  12        444.01        452.57        20.78 o                         
   0   9  12         19.51         16.66         3.57 o                         
   1   9  12          0.62         13.29         9.01 o                         
   2   9  12        408.85        412.81        16.69 o                         
   3   9  12        172.36        223.60        14.63 o                         
   5   9  12          1.08        -13.50        13.50 o                         
  -3  10  12         30.33         28.77         7.84 o                         
  -2  10  12         19.60         24.50         8.25 o                         
  -1  10  12         89.60         79.11         6.27 o                         
   0  10  12         83.69        101.37        10.44 o                         
   1  10  12         52.27         53.49        10.91 o                         
   2  10  12         30.49         43.44        19.25 o                         
   3  10  12        202.56        217.72        15.56 o                         
   4  10  12         18.66         18.75        21.19 o                         
   5  10  12         30.17         11.69        14.44 o                         
  -2  11  12          5.79         11.75         6.15 o                         
  -1  11  12          1.46          0.91         7.25 o                         
   0  11  12        172.20        164.02        15.50 o                         
   4  11  12        108.44        144.83        17.19 o                         
   0  13  12         45.34         25.75        12.88 o                         
   1  13  12          9.68         25.57        20.82 o                         
   2  13  12          0.24        -12.38        22.50 o                         
   0 -12  13         18.13         21.55         9.85 o                         
  -2 -11  13         71.15         93.18        11.13 o                         
  -1 -11  13         19.67         17.67         8.11 o                         
   0 -11  13         57.87         51.87        10.08 o                         
   1 -11  13          1.80         13.98         8.00 o                         
   2 -11  13         46.43         60.00        12.41 o                         
  -3 -10  13          6.91         14.28        10.78 o                         
  -2 -10  13         93.38         97.98        10.63 o                         
  -1 -10  13         59.08         68.43         8.07 o                         
   0 -10  13        106.66        127.01         8.43 o                         
   1 -10  13          1.32        -10.36        11.47 o                         
   2 -10  13          1.18          3.82         9.49 o                         
   3 -10  13         19.33         17.77         8.83 o                         
  -3  -9  13         50.68         68.59        16.38 o                         
  -2  -9  13          3.90         11.81         7.63 o                         
  -1  -9  13          4.34          7.10         8.80 o                         
   0  -9  13         60.82         53.28         7.07 o                         
   1  -9  13          1.52         -8.60         8.60 o                         
   2  -9  13          3.76         -1.18         9.72 o                         
   3  -9  13         25.45         11.52        10.44 o                         
  -4  -8  13         43.94         44.39         9.76 o                         
  -3  -8  13        317.16        320.77        11.66 o                         
  -2  -8  13         61.20         49.45         7.90 o                         
  -1  -8  13         97.82         95.36         7.56 o                         
   0  -8  13         17.20          3.09         6.53 o                         
   1  -8  13        115.46        109.68        12.88 o                         
   2  -8  13          1.43         12.42         8.56 o                         
   3  -8  13         36.92         44.46         9.78 o                         
   4  -8  13        170.41        158.84        22.00 o                         
  -4  -7  13          8.27         29.07        18.13 o                         
  -3  -7  13         12.89         17.77         9.35 o                         
  -2  -7  13         38.85         47.95        11.05 o                         
  -1  -7  13        193.22        183.78         8.10 o                         
   0  -7  13        111.97        101.77         8.35 o                         
   1  -7  13        244.33        227.21         8.12 o                         
   2  -7  13          6.63          6.59         7.71 o                         
   3  -7  13          0.96          8.23         7.28 o                         
   4  -7  13         29.39         38.01        11.88 o                         
  -4  -6  13        108.12         92.61        12.13 o                         
  -3  -6  13         12.43         32.86        13.50 o                         
  -2  -6  13        180.21        184.37         8.45 o                         
  -1  -6  13        146.78        165.46        11.07 o                         
   0  -6  13         31.51         39.32        13.22 o                         
   1  -6  13         65.40         73.67         6.19 o                         
   2  -6  13         39.33         43.21         5.58 o                         
   3  -6  13          0.41          3.34         3.51 o                         
   4  -6  13         36.01         42.01        11.19 o                         
  -5  -5  13         45.76         27.04        14.66 o                         
  -4  -5  13         33.69         31.69         9.16 o                         
  -3  -5  13        127.35        134.86         9.22 o                         
  -2  -5  13        223.46        225.57         8.79 o                         
  -1  -5  13        255.79        245.99         8.09 o                         
   0  -5  13        611.33        616.48        12.11 o                         
   1  -5  13         79.65         70.33         8.38 o                         
   2  -5  13         47.62         49.25         4.79 o                         
   3  -5  13          0.50         -2.83         4.82 o                         
   4  -5  13         26.79         26.13        10.19 o                         
   5  -5  13        165.23        177.40        13.56 o                         
  -5  -4  13         29.60         20.15        13.01 o                         
  -4  -4  13        119.47        136.25        25.10 o                         
  -3  -4  13         64.59         52.90         9.18 o                         
  -2  -4  13        300.14        277.36        18.16 o                         
  -1  -4  13          2.64         17.60         5.78 o                         
   0  -4  13        324.95        307.34         8.86 o                         
   1  -4  13        149.44        153.59         9.97 o                         
   2  -4  13        149.04        145.17         7.47 o                         
   3  -4  13         28.86         28.60         3.77 o                         
   4  -4  13         14.04         25.75        14.19 o                         
   5  -4  13          0.36         -1.06        10.69 o                         
  -5  -3  13         64.98         67.49        21.38 o                         
  -4  -3  13         93.92        102.44        12.12 o                         
  -3  -3  13        126.70        123.94        10.20 o                         
  -2  -3  13          0.63         -6.02         6.02 o                         
  -1  -3  13        478.51        466.28        10.32 o                         
   0  -3  13        381.63        382.56         7.79 o                         
   1  -3  13         23.24         22.20         4.62 o                         
   2  -3  13         27.55         22.10         3.92 o                         
   3  -3  13         33.81         31.06         4.05 o                         
   4  -3  13         15.04         13.21         5.09 o                         
   5  -3  13        143.95        169.53        17.82 o                         
  -5  -2  13         15.55         28.63        12.92 o                         
  -4  -2  13         76.88         74.78        10.89 o                         
  -3  -2  13         40.37         45.21         8.74 o                         
  -2  -2  13        291.51        335.27         9.99 o                         
  -1  -2  13        393.27        384.22         8.10 o                         
   0  -2  13        399.16        394.77        10.21 o                         
   1  -2  13        260.47        251.84         5.40 o                         
   2  -2  13          1.55          5.99         3.75 o                         
   3  -2  13         77.06         59.16         4.68 o                         
   4  -2  13         14.29          9.35         4.18 o                         
   5  -2  13         37.15         50.07        14.38 o                         
  -5  -1  13          1.95         -0.36        11.74 o                         
  -4  -1  13        211.85        205.50        12.85 o                         
  -3  -1  13        162.35        149.92        16.78 o                         
  -2  -1  13         53.78         62.22         7.42 o                         
  -1  -1  13        678.65        644.26        11.61 o                         
   0  -1  13         58.94         45.89         3.78 o                         
   1  -1  13        643.14        595.56         7.48 o                         
   2  -1  13        185.00        159.44         4.17 o                         
   3  -1  13        176.06        160.77         4.89 o                         
   4  -1  13          9.26         14.19         5.07 o                         
   5  -1  13         16.49          0.44        12.44 o                         
   6  -1  13         25.77         18.68        17.69 o                         
  -5   0  13         63.91         80.11        13.16 o                         
  -4   0  13        121.62        122.76        12.72 o                         
  -3   0  13        198.63        213.54        10.48 o                         
  -2   0  13        120.96        107.85         6.51 o                         
  -1   0  13        104.54         97.62         6.26 o                         
   0   0  13        814.40        826.44         9.61 o                         
   1   0  13        598.82        574.74         7.89 o                         
   2   0  13          3.19          2.78         4.46 o                         
   3   0  13          1.74         -0.27         3.53 o                         
   4   0  13          9.51          6.08         5.53 o                         
   5   0  13          8.46         21.13        11.50 o                         
   6   0  13         48.80         45.76        12.94 o                         
  -5   1  13         63.32         52.95         7.78 o                         
  -4   1  13         15.19         13.34        13.06 o                         
  -3   1  13        129.04        121.07         9.18 o                         
  -2   1  13        169.54        182.00         6.64 o                         
  -1   1  13        895.97        971.40        19.24 o                         
   0   1  13        242.12        221.10         4.94 o                         
   1   1  13        737.01        725.59         8.72 o                         
   2   1  13        222.29        223.16         4.36 o                         
   3   1  13          6.24          5.73         6.18 o                         
   4   1  13         14.24         15.81         8.81 o                         
   5   1  13          0.73          9.56        10.31 o                         
   6   1  13         23.85         38.26         7.74 o                         
  -5   2  13         90.85        108.71         9.12 o                         
  -4   2  13         25.18         34.26         7.54 o                         
  -3   2  13        103.56        109.50         9.21 o                         
  -2   2  13        144.48        141.45         5.92 o                         
  -1   2  13        244.93        232.67         6.20 o                         
   0   2  13        906.42        821.51        30.47 o                         
   1   2  13        261.87        252.21         4.22 o                         
   2   2  13        691.66        662.00         7.71 o                         
   3   2  13        184.32        175.86         3.87 o                         
   4   2  13        140.42        137.09         4.76 o                         
   5   2  13         49.84         53.81         4.63 o                         
   6   2  13         27.96         36.06        10.88 o                         
  -5   3  13         87.97         51.58        11.07 o                         
  -4   3  13         87.95         81.19         9.31 o                         
  -3   3  13        486.56        458.12         9.83 o                         
  -2   3  13         51.17         48.38         4.85 o                         
  -1   3  13        117.73        121.58         4.84 o                         
   0   3  13        322.08        313.68         4.95 o                         
   1   3  13        203.72        187.79         3.91 o                         
   2   3  13       1065.94       1080.77        10.34 o                         
   3   3  13        112.68        118.66         5.54 o                         
   4   3  13          5.59          3.95         4.85 o                         
   5   3  13          0.65          0.65         3.72 o                         
   6   3  13         19.90         23.32         5.51 o                         
  -4   4  13         54.66         52.17         8.62 o                         
  -3   4  13         35.74         45.75         6.36 o                         
  -2   4  13         74.94         76.42         4.98 o                         
  -1   4  13         38.25         45.93         8.50 o                         
   0   4  13        209.47        210.20         4.19 o                         
   1   4  13        273.30        274.13         4.47 o                         
   2   4  13        112.88        117.62         3.72 o                         
   3   4  13         96.36        103.96         4.51 o                         
   4   4  13          1.41          5.76         3.65 o                         
   5   4  13          4.41          0.57         3.62 o                         
   6   4  13         10.57         11.98         4.97 o                         
  -4   5  13        109.55        132.70        10.90 o                         
  -3   5  13         34.79         39.55         7.58 o                         
  -2   5  13        257.43        263.97         7.23 o                         
  -1   5  13        103.61         93.97         4.97 o                         
   0   5  13          5.91          5.61         5.82 o                         
   1   5  13       1007.01        966.11        10.04 o                         
   2   5  13        452.81        460.82         4.95 o                         
   3   5  13        488.39        500.41         7.40 o                         
   4   5  13          1.72          2.02         2.86 o                         
   5   5  13         45.32         38.36         3.92 o                         
   6   5  13          1.42          4.95         5.40 o                         
  -4   6  13         95.89        105.12         9.74 o                         
  -3   6  13         36.24         40.55         6.47 o                         
  -2   6  13        323.29        298.15        11.04 o                         
  -1   6  13         29.14         32.98         8.23 o                         
   0   6  13        109.73        113.37         3.50 o                         
   1   6  13        334.69        335.39         3.74 o                         
   2   6  13        175.53        167.53         9.14 o                         
   3   6  13        355.59        364.22         8.09 o                         
   4   6  13          5.78          5.05         3.30 o                         
   5   6  13         51.98         45.63         6.05 o                         
  -4   7  13         31.94         43.69         9.98 o                         
  -3   7  13         30.85         34.65        14.94 o                         
  -2   7  13         89.16         96.32         5.97 o                         
  -1   7  13         36.14         48.28         5.12 o                         
   0   7  13         28.83         29.51         2.93 o                         
   1   7  13         79.24         80.00         4.98 o                         
   2   7  13         68.64         67.63         7.91 o                         
   3   7  13        266.78        269.04        13.50 o                         
   4   7  13         38.43         36.51        16.57 o                         
   5   7  13          8.05         37.94        17.32 o                         
  -3   8  13        206.07        212.50        11.18 o                         
  -2   8  13          2.31         18.30         7.75 o                         
  -1   8  13        117.25        131.00         8.31 o                         
   0   8  13         45.07         44.96         3.20 o                         
   1   8  13         18.49         28.26         8.59 o                         
   2   8  13        479.81        485.89        15.20 o                         
   3   8  13        219.48        236.41        14.38 o                         
   4   8  13        284.08        323.05        16.44 o                         
   5   8  13          2.08         19.00        12.31 o                         
  -3   9  13         56.43         66.91         9.92 o                         
  -2   9  13         43.75         58.39        11.16 o                         
  -1   9  13        126.62        117.66         8.13 o                         
   0   9  13         16.79         18.95         3.71 o                         
   1   9  13         39.18         46.16        13.25 o                         
   2   9  13        152.89        184.59        21.50 o                         
   3   9  13         42.61         15.56        18.07 o                         
   4   9  13        227.24        228.53        16.31 o                         
   5   9  13          6.79         14.75        13.06 o                         
  -2  10  13         50.45         47.32        12.94 o                         
  -1  10  13        102.16         97.00        17.28 o                         
   0  10  13         19.82         13.73        10.32 o                         
   1  10  13         51.72         55.25         9.41 o                         
   2  10  13          8.76         13.44        12.44 o                         
   3  10  13          3.76          9.56        20.82 o                         
   4  10  13        109.79        126.52        15.69 o                         
  -2  11  13         32.52         31.60         6.81 o                         
  -1  11  13         29.71         45.32        21.69 o                         
   0  11  13        114.23        106.37        12.36 o                         
   1  11  13          4.30         19.38        12.50 o                         
   2  11  13          8.75          7.50        13.38 o                         
   3  11  13        114.16        121.83        24.57 o                         
   4  11  13         61.18         47.94        16.06 o                         
  -1  12  13          4.06          2.38        14.44 o                         
   0  12  13         61.15         51.07        13.13 o                         
   1  12  13          2.66        -13.38        13.38 o                         
   2  12  13          3.89          2.00        14.50 o                         
   3  12  13        185.09        190.28        18.50 o                         
   1  13  13          0.23          6.00        14.06 o                         
   2  13  13          4.57         19.75        14.94 o                         
  -1 -11  14        177.35        165.35        25.91 o                         
   0 -11  14         31.27         21.72        13.14 o                         
   1 -11  14         16.60         21.63         8.51 o                         
  -2 -10  14         36.90         50.44         9.06 o                         
  -1 -10  14        144.68        144.15         9.45 o                         
   0 -10  14         10.85         13.50         9.02 o                         
   1 -10  14          3.66          2.50        24.10 o                         
   2 -10  14          4.27         -1.92        22.50 o                         
  -3  -9  14         40.13         39.74         9.34 o                         
  -2  -9  14         92.32         86.64         8.79 o                         
  -1  -9  14         98.09        109.49        10.34 o                         
   0  -9  14         92.38        106.29         9.73 o                         
   1  -9  14          1.19         11.39         7.49 o                         
   2  -9  14         50.46         63.33        12.44 o                         
   3  -9  14         37.53         54.79         9.27 o                         
  -3  -8  14         26.94         33.70        10.10 o                         
  -2  -8  14         31.31         45.55        12.50 o                         
  -1  -8  14         35.55         35.65        19.22 o                         
   0  -8  14        406.13        409.87        13.03 o                         
   1  -8  14        136.27        140.29        12.43 o                         
   2  -8  14         24.77         42.66        16.22 o                         
   3  -8  14         13.25         25.37        17.57 o                         
  -4  -7  14          7.84         38.00        14.90 o                         
  -3  -7  14        255.08        245.01        25.60 o                         
  -2  -7  14        128.96        144.30        10.19 o                         
  -1  -7  14         67.58         80.81        13.16 o                         
   0  -7  14        548.80        547.43        13.41 o                         
   1  -7  14          4.31          3.69        13.91 o                         
   2  -7  14          1.56          0.96         8.66 o                         
   3  -7  14         58.80         53.05         9.24 o                         
   4  -7  14        130.84        152.40        21.63 o                         
  -4  -6  14         22.17         22.95         9.64 o                         
  -3  -6  14         17.09         16.87         8.26 o                         
  -2  -6  14        100.15        113.63         8.48 o                         
  -1  -6  14         38.24         37.24         7.08 o                         
   0  -6  14        284.79        278.16        24.69 o                         
   1  -6  14        442.10        454.03        17.97 o                         
   2  -6  14         15.34         12.02         7.34 o                         
   3  -6  14         46.45         42.30         4.38 o                         
   4  -6  14        134.46        153.71        19.00 o                         
  -4  -5  14          6.60          6.44         9.19 o                         
  -3  -5  14         71.73         85.43         8.96 o                         
  -2  -5  14        192.71        172.78        10.42 o                         
  -1  -5  14        186.63        184.11        15.85 o                         
   0  -5  14          5.78          7.58         5.93 o                         
   1  -5  14        436.39        462.47         9.71 o                         
   2  -5  14         38.38         30.61         4.63 o                         
   3  -5  14         13.47         19.05         5.44 o                         
   4  -5  14         54.07         60.57        11.25 o                         
   5  -5  14        138.60        127.71        20.75 o                         
  -4  -4  14         49.00         55.05        14.79 o                         
  -3  -4  14          1.20        -15.97        15.97 o                         
  -2  -4  14        362.92        383.37        20.32 o                         
  -1  -4  14        242.35        258.62         9.63 o                         
   0  -4  14        322.71        313.48         9.69 o                         
   1  -4  14        990.84        988.03        14.32 o                         
   2  -4  14         48.18         54.06         5.68 o                         
   3  -4  14         31.95         31.76         4.51 o                         
   4  -4  14          1.17         -3.88         9.25 o                         
   5  -4  14        251.67        295.36        21.13 o                         
  -4  -3  14         43.92         47.82         9.82 o                         
  -3  -3  14         29.84         44.44         7.87 o                         
  -2  -3  14        172.19        168.63         8.00 o                         
  -1  -3  14        158.23        166.16         6.97 o                         
   0  -3  14          6.63          4.77         6.69 o                         
   1  -3  14        306.18        335.18         6.54 o                         
   2  -3  14        158.76        161.09         5.41 o                         
   3  -3  14         40.99         29.04         5.50 o                         
   4  -3  14        196.92        185.48        16.66 o                         
   5  -3  14         47.38         51.51        10.75 o                         
  -5  -2  14         20.98         16.64        14.53 o                         
  -4  -2  14         54.08         58.56        11.89 o                         
  -3  -2  14          9.72         31.45         9.01 o                         
  -2  -2  14        149.56        156.39        14.63 o                         
  -1  -2  14        179.78        159.10         7.94 o                         
   0  -2  14        278.62        259.59        13.00 o                         
   1  -2  14         32.45         46.25         7.00 o                         
   2  -2  14        657.00        646.63         8.06 o                         
   3  -2  14        168.07        144.40         5.78 o                         
   4  -2  14         22.51         31.79        15.06 o                         
   5  -2  14         90.75        107.58        10.19 o                         
  -5  -1  14         81.99         59.70        17.26 o                         
  -4  -1  14         89.90        101.11         9.95 o                         
  -3  -1  14         18.26         10.77         7.39 o                         
  -2  -1  14          9.52          3.10         5.95 o                         
  -1  -1  14        844.37        799.03        12.23 o                         
   0  -1  14        206.87        213.62         7.82 o                         
   1  -1  14        288.07        278.37         5.34 o                         
   2  -1  14       1045.11        972.82        20.57 o                         
   3  -1  14        142.04        130.89         4.92 o                         
   4  -1  14         57.70         56.17        10.16 o                         
   5  -1  14         28.28         19.44         8.69 o                         
  -5   0  14          5.43         -2.05        10.60 o                         
  -4   0  14        150.15        130.48        15.19 o                         
  -3   0  14         28.86         56.93        11.60 o                         
  -2   0  14          1.17         14.57        13.97 o                         
  -1   0  14        648.27        656.75        12.61 o                         
   0   0  14         87.88         88.95         4.27 o                         
   1   0  14         22.34         29.46         4.35 o                         
   2   0  14        616.58        625.79         7.46 o                         
   3   0  14         62.63         67.88         7.82 o                         
   4   0  14         19.71         16.23         7.34 o                         
   5   0  14         69.62         74.45         8.56 o                         
  -4   1  14         75.85         79.11         7.33 o                         
  -3   1  14        120.44        103.18         9.40 o                         
  -2   1  14        121.89        107.29         5.58 o                         
  -1   1  14        125.03        122.89         5.34 o                         
   0   1  14        574.12        559.49         9.41 o                         
   1   1  14         87.50         79.85         4.59 o                         
   2   1  14         15.43         26.80         5.56 o                         
   3   1  14        676.88        651.71         8.67 o                         
   4   1  14         55.90         53.75         6.21 o                         
   5   1  14         34.57         27.25         7.38 o                         
   6   1  14         47.88         51.50         9.13 o                         
  -4   2  14         39.37         55.69        12.24 o                         
  -3   2  14        162.28        167.28         7.02 o                         
  -2   2  14         95.01         84.24         7.00 o                         
  -1   2  14        192.60        203.22         5.87 o                         
   0   2  14        688.34        643.56         7.74 o                         
   1   2  14        213.91        206.01         4.89 o                         
   2   2  14         56.80         64.60         3.94 o                         
   3   2  14       1020.21       1018.67        11.66 o                         
   4   2  14        181.14        165.37         5.83 o                         
   5   2  14         13.22         14.27         8.44 o                         
   6   2  14         15.20         10.14         8.03 o                         
  -4   3  14         20.79         34.94        12.60 o                         
  -3   3  14         53.14         60.22         6.18 o                         
  -2   3  14         10.43         14.66         6.84 o                         
  -1   3  14          9.02          8.93         7.77 o                         
   0   3  14        877.51        891.10        20.30 o                         
   1   3  14        181.45        188.49         4.43 o                         
   2   3  14          9.49          7.31         3.88 o                         
   3   3  14         86.74        107.06         3.54 o                         
   4   3  14         43.03         46.62         4.38 o                         
   5   3  14         67.88         65.34         4.71 o                         
   6   3  14         14.51         18.20         4.75 o                         
  -4   4  14         13.61         10.66         8.72 o                         
  -3   4  14        153.00        163.85        10.36 o                         
  -2   4  14        149.31        162.41         7.61 o                         
  -1   4  14         46.02         38.32         4.97 o                         
   0   4  14         46.71         50.70         7.07 o                         
   1   4  14         75.55         72.85         4.31 o                         
   2   4  14         69.36         73.49         5.91 o                         
   3   4  14        163.97        172.64         6.20 o                         
   4   4  14        215.16        203.73         5.55 o                         
   5   4  14          1.53          5.58         4.16 o                         
  -4   5  14         16.24         25.52        14.71 o                         
  -3   5  14         49.03         52.34         7.77 o                         
  -2   5  14         30.75         36.03         5.18 o                         
  -1   5  14         12.09         22.85         4.87 o                         
   0   5  14         84.08         75.27         8.85 o                         
   1   5  14        664.88        637.88        13.43 o                         
   2   5  14          7.17          8.16         5.74 o                         
   3   5  14         17.09         15.80         6.03 o                         
   4   5  14        444.69        447.27        12.90 o                         
   5   5  14         30.30         28.97         3.69 o                         
  -4   6  14          2.07         10.03        10.10 o                         
  -3   6  14         45.65         59.81         9.05 o                         
  -2   6  14         96.91         95.74        10.62 o                         
  -1   6  14          8.43         21.83         4.98 o                         
   0   6  14         50.38         40.40         9.66 o                         
   1   6  14        701.26        704.91         7.81 o                         
   2   6  14         50.34         50.11         4.64 o                         
   3   6  14         16.52         17.92         4.56 o                         
   4   6  14        271.07        265.04        13.45 o                         
   5   6  14         10.67         23.75        15.31 o                         
  -3   7  14          8.87          0.63         6.91 o                         
  -2   7  14        193.25        180.15         8.15 o                         
  -1   7  14         68.53         80.74         6.50 o                         
   0   7  14         39.58         38.75         3.36 o                         
   1   7  14         20.46         20.12         4.90 o                         
   2   7  14         26.96         17.95        11.60 o                         
   3   7  14          1.08         -4.94        10.13 o                         
   4   7  14         21.24         -0.44        10.94 o                         
   5   7  14        156.20        156.34        13.44 o                         
  -3   8  14         61.16         65.86         9.98 o                         
  -2   8  14         23.93         25.19         8.30 o                         
  -1   8  14         63.09         71.94         8.38 o                         
   0   8  14          0.49          5.62         2.55 o                         
   1   8  14        101.23        114.84         9.02 o                         
   2   8  14        284.06        298.13        12.62 o                         
   3   8  14          2.76         33.76        18.32 o                         
   4   8  14         12.80          7.38        12.06 o                         
   5   8  14        141.31        127.02        13.81 o                         
  -2   9  14         23.33         29.19         8.67 o                         
  -1   9  14         54.94         42.59         7.76 o                         
   0   9  14         37.99         72.64        19.94 o                         
   1   9  14        102.42        107.48        11.38 o                         
   2   9  14        488.49        484.10        14.86 o                         
   3   9  14         32.32         30.63        12.88 o                         
   4   9  14         31.96         23.07        13.06 o                         
  -2  10  14          3.76         -4.36        10.50 o                         
  -1  10  14         59.24         47.41         8.56 o                         
   0  10  14         93.12         72.89         9.70 o                         
   1  10  14          0.38         -9.25         9.25 o                         
   2  10  14          0.53          6.38        12.81 o                         
   3  10  14          1.25        -13.63        13.63 o                         
   4  10  14          3.63         -2.63        21.44 o                         
  -1  11  14         25.87         18.44        15.06 o                         
   0  11  14          1.86         -1.54        10.75 o                         
   1  11  14          0.64          1.81        12.88 o                         
   2  11  14          5.67          4.31        13.38 o                         
   3  11  14         43.50         24.88        14.50 o                         
   0  12  14         69.14         51.95        13.69 o                         
   1  12  14         21.45        -21.25        21.25 o                         
   2  12  14         25.70         47.13        22.94 o                         
  -2 -10  15         32.56         23.41        15.72 o                         
  -1 -10  15         23.38         20.57        10.33 o                         
   0 -10  15        209.60        211.36        10.68 o                         
   1 -10  15          5.69         11.94        10.19 o                         
  -2  -9  15          6.95         12.36         9.73 o                         
  -1  -9  15          8.57         18.77         9.45 o                         
   0  -9  15         73.17         55.61        11.50 o                         
   1  -9  15         56.70         45.98        10.47 o                         
   2  -9  15         10.59         13.37        10.91 o                         
  -3  -8  15         14.99        -13.84        14.65 o                         
  -2  -8  15        103.83        140.28        14.34 o                         
  -1  -8  15         11.90         21.72         7.78 o                         
   0  -8  15         40.68         41.60         8.09 o                         
   1  -8  15        103.28         90.38        10.15 o                         
   2  -8  15          1.05         -0.72         5.79 o                         
   3  -8  15         24.99         22.93         8.66 o                         
  -3  -7  15          0.88          4.38         9.01 o                         
  -2  -7  15         81.61         73.61         8.80 o                         
  -1  -7  15         48.98         47.33         9.66 o                         
   0  -7  15         28.30         24.05         8.13 o                         
   1  -7  15        361.41        350.39        10.60 o                         
   2  -7  15          7.26         -5.07         5.07 o                         
   3  -7  15          9.36          8.34         8.03 o                         
  -4  -6  15         34.80         41.21        10.43 o                         
  -3  -6  15          1.75         10.30         8.88 o                         
  -2  -6  15         11.46         11.82         9.86 o                         
  -1  -6  15         43.55         46.45         7.33 o                         
   0  -6  15          9.18          3.32         6.89 o                         
   1  -6  15          3.27         -5.21         6.49 o                         
   2  -6  15         78.34         79.21         5.47 o                         
   3  -6  15         61.37         58.41         4.70 o                         
   4  -6  15          1.51         -4.50        11.25 o                         
  -4  -5  15         11.70          0.39        11.95 o                         
  -3  -5  15         59.04         71.43        11.28 o                         
  -2  -5  15         23.61          8.25         7.61 o                         
  -1  -5  15         28.23         13.15        18.03 o                         
   0  -5  15          2.13         -6.44         6.44 o                         
   1  -5  15        195.01        180.57        12.47 o                         
   2  -5  15         71.81         75.06         7.40 o                         
   3  -5  15         11.57         14.82         5.45 o                         
   4  -5  15          8.41         22.13        10.75 o                         
  -4  -4  15          3.40         14.46        11.44 o                         
  -3  -4  15         41.28         46.00        10.28 o                         
  -2  -4  15         50.80         47.69        17.38 o                         
  -1  -4  15        274.54        281.37         9.89 o                         
   0  -4  15          4.36         10.13         7.41 o                         
   1  -4  15         64.78         58.57         4.88 o                         
   2  -4  15        245.78        218.88         6.26 o                         
   3  -4  15          0.46         -2.38         4.65 o                         
   4  -4  15         50.78         34.69        10.56 o                         
   5  -4  15         27.84         31.75        11.56 o                         
  -4  -3  15          7.95         24.46        12.18 o                         
  -3  -3  15         95.72        111.15         9.19 o                         
  -2  -3  15          5.99          6.17         8.70 o                         
  -1  -3  15         45.33         50.86        10.97 o                         
   0  -3  15         15.36         19.72         5.75 o                         
   1  -3  15         12.31         11.51         6.62 o                         
   2  -3  15        184.47        179.47         6.61 o                         
   3  -3  15         28.17         14.01        10.15 o                         
   4  -3  15          1.30          4.07         4.72 o                         
   5  -3  15          1.61        -10.63        10.63 o                         
  -4  -2  15         68.08         70.22        13.81 o                         
  -3  -2  15         17.38         19.07        13.35 o                         
  -2  -2  15         22.87         36.74         8.08 o                         
  -1  -2  15         40.02         44.04         6.95 o                         
   0  -2  15        159.14        160.86         5.39 o                         
   1  -2  15        134.62        115.71         4.93 o                         
   2  -2  15         46.63         57.82         4.38 o                         
   3  -2  15        233.06        222.26         6.61 o                         
   4  -2  15         54.17         62.35         5.53 o                         
   5  -2  15          0.32         -5.00         9.31 o                         
  -4  -1  15         34.19         45.52        17.91 o                         
  -3  -1  15         34.45         25.18         8.06 o                         
  -2  -1  15        103.09        102.05         8.98 o                         
  -1  -1  15         21.78         24.97         5.71 o                         
   0  -1  15        233.69        221.29         7.00 o                         
   1  -1  15          0.72          0.00         7.29 o                         
   2  -1  15         78.77         70.63         4.55 o                         
   3  -1  15        134.89        130.48         6.00 o                         
   4  -1  15          5.47         -1.91         8.09 o                         
   5  -1  15          2.33         14.69         8.69 o                         
  -4   0  15        107.13        114.45        12.69 o                         
  -3   0  15         14.68         17.46         7.78 o                         
  -2   0  15        220.46        212.75        11.13 o                         
  -1   0  15         63.92         65.92         5.01 o                         
   0   0  15        138.67        156.29         5.45 o                         
   1   0  15          4.68         11.30         3.82 o                         
   2   0  15          0.82         -5.99         5.99 o                         
   3   0  15         74.52         81.29         5.57 o                         
   4   0  15         49.48         47.36         6.38 o                         
   5   0  15         36.41         53.51         8.63 o                         
  -4   1  15         29.12         30.00        15.22 o                         
  -3   1  15         16.19         34.07         6.86 o                         
  -2   1  15        136.79        144.96        13.53 o                         
  -1   1  15         16.85         16.11         5.03 o                         
   0   1  15          4.40          2.73         7.12 o                         
   1   1  15        121.46        122.41         7.43 o                         
   2   1  15        121.36        105.96         4.24 o                         
   3   1  15         81.62         80.20         4.02 o                         
   4   1  15         57.68         50.08         8.09 o                         
   5   1  15         43.72         46.63         7.88 o                         
  -4   2  15          6.38          9.47         7.08 o                         
  -3   2  15         53.19         54.56         7.25 o                         
  -2   2  15          3.81         11.26         6.32 o                         
  -1   2  15         34.21         29.81         5.15 o                         
   0   2  15         46.47         48.91         4.00 o                         
   1   2  15        150.46        152.91         6.20 o                         
   2   2  15          2.12         -0.83         3.16 o                         
   3   2  15         51.18         50.70         4.36 o                         
   4   2  15         56.71         55.14         6.76 o                         
   5   2  15          9.77         14.25        10.56 o                         
  -4   3  15          3.09         -4.24         7.81 o                         
  -3   3  15        254.10        287.12        12.58 o                         
  -2   3  15         95.78        105.91         7.52 o                         
  -1   3  15        167.96        175.73         7.12 o                         
   0   3  15        332.20        381.57         6.70 o                         
   1   3  15         58.62         48.21         4.10 o                         
   2   3  15         55.44         48.63         4.38 o                         
   3   3  15        128.46        138.35         5.06 o                         
   4   3  15        101.77        100.92         5.52 o                         
   5   3  15          8.82          0.77         7.06 o                         
  -4   4  15          9.48         15.38         8.25 o                         
  -3   4  15         17.46         14.15         6.13 o                         
  -2   4  15         21.86         18.02         5.75 o                         
  -1   4  15         91.05         87.49         4.82 o                         
   0   4  15         29.79         33.65         3.69 o                         
   1   4  15         97.94        103.33         4.98 o                         
   2   4  15         55.96         61.76         6.64 o                         
   3   4  15        217.89        213.92         6.30 o                         
   4   4  15         69.94         68.25         4.70 o                         
   5   4  15         12.23         15.38         4.39 o                         
  -4   5  15         10.10         13.51         7.80 o                         
  -3   5  15         13.69         20.36         6.30 o                         
  -2   5  15         47.19         57.33         6.04 o                         
  -1   5  15        105.54        109.87         5.17 o                         
   0   5  15         13.83         21.59         5.63 o                         
   1   5  15         26.91         29.01         3.51 o                         
   2   5  15        194.63        202.29         9.00 o                         
   3   5  15          1.10          6.44         7.37 o                         
   4   5  15         63.07         64.07         3.53 o                         
   5   5  15         97.38         92.71         8.51 o                         
  -3   6  15          0.36          7.50         7.04 o                         
  -2   6  15        166.11        172.16        11.35 o                         
  -1   6  15         40.49         47.34         8.02 o                         
   0   6  15        311.53        276.02         6.18 o                         
   1   6  15        293.55        293.62         5.62 o                         
   2   6  15         77.43         77.18         7.33 o                         
   3   6  15          4.82          9.96         4.04 o                         
   4   6  15         14.50         14.46         2.64 o                         
   5   6  15         20.94         47.38        10.88 o                         
  -3   7  15         16.21         13.77        10.87 o                         
  -2   7  15         12.63         14.64         6.15 o                         
  -1   7  15         41.56         47.46         5.97 o                         
   0   7  15         99.10         87.64         4.88 o                         
   1   7  15         98.29        106.49         5.15 o                         
   2   7  15          3.41          7.64        21.66 o                         
   3   7  15         23.88         25.95        10.11 o                         
   4   7  15          0.79         -1.25        10.94 o                         
   5   7  15         21.78         25.19        11.56 o                         
  -3   8  15         23.91         10.60        10.44 o                         
  -2   8  15         56.61         45.95         6.84 o                         
  -1   8  15          7.50          2.71         6.02 o                         
   0   8  15        121.90        104.49         7.75 o                         
   1   8  15          9.01          5.20         3.16 o                         
   2   8  15          4.05          5.71        12.78 o                         
   3   8  15         54.39         61.63        12.63 o                         
   4   8  15          2.05          9.88        12.44 o                         
  -2   9  15          5.13          7.21         6.54 o                         
  -1   9  15        109.04        106.34        13.16 o                         
   0   9  15         28.10         38.44        14.38 o                         
   1   9  15        267.46        275.09        14.47 o                         
   2   9  15        125.42        142.29        13.11 o                         
   3   9  15         34.73         38.88        12.94 o                         
   4   9  15          2.24         16.00        20.44 o                         
  -1  10  15         67.34         65.32        15.44 o                         
   0  10  15         22.53         19.69        15.06 o                         
   1  10  15         22.89         28.10        15.14 o                         
   2  10  15        151.06        171.28        24.50 o                         
   3  10  15         12.33         30.32        13.81 o                         
   4  10  15          6.18        -14.19        14.19 o                         
  -1  11  15          5.03         -5.38        15.50 o                         
   0  11  15         69.92         91.39        25.44 o                         
   1  11  15        122.28        117.69        11.49 o                         
   2  11  15          7.83         13.56        14.31 o                         
   3  11  15          0.40         25.57        22.69 o                         
   1  12  15         47.66         83.45        14.81 o                         
   0 -10  16          0.90         -8.85         8.85 o                         
  -2  -9  16         14.62         20.21        14.47 o                         
  -1  -9  16         10.80         28.40         8.68 o                         
   0  -9  16          2.97         -8.16        10.53 o                         
   1  -9  16          5.82         33.33        16.63 o                         
   2  -9  16         29.02         26.98         5.73 o                         
  -2  -8  16          7.07         19.11        17.22 o                         
  -1  -8  16          4.85          9.33         8.40 o                         
   0  -8  16         23.51         35.52        16.60 o                         
   1  -8  16         22.58         20.02        12.47 o                         
   2  -8  16         25.07         31.23         7.65 o                         
  -3  -7  16        109.24        127.21        10.83 o                         
  -2  -7  16         10.55         22.04        10.88 o                         
  -1  -7  16          0.74         -4.23         9.10 o                         
   0  -7  16         42.15         51.20         8.20 o                         
   1  -7  16         27.47         41.49         9.14 o                         
   2  -7  16         35.51         47.63         6.68 o                         
   3  -7  16          1.00         -1.83         8.15 o                         
  -3  -6  16        237.45        237.25        14.39 o                         
  -2  -6  16          2.45         11.80         9.53 o                         
  -1  -6  16         30.46         42.55         7.96 o                         
   0  -6  16          5.46         19.70         7.42 o                         
   1  -6  16         80.59         85.65         9.01 o                         
   2  -6  16         63.03         56.08         5.40 o                         
   3  -6  16          4.39         -0.60         6.29 o                         
   4  -6  16          7.92         17.63        18.82 o                         
  -3  -5  16         44.18         52.41        12.13 o                         
  -2  -5  16         69.70         57.70         9.64 o                         
  -1  -5  16          9.22         21.21        11.07 o                         
   0  -5  16          0.94        -10.38        10.38 o                         
   1  -5  16          4.30         13.56        18.35 o                         
   2  -5  16         62.31         68.32         6.90 o                         
   3  -5  16         68.15         84.47         7.98 o                         
   4  -5  16         20.90         31.32        17.69 o                         
  -4  -4  16         22.59         12.54        19.07 o                         
  -3  -4  16          9.75          8.58         9.17 o                         
  -2  -4  16        201.78        201.13        11.75 o                         
  -1  -4  16          0.76          4.97        14.50 o                         
   0  -4  16          6.13          7.96         8.13 o                         
   1  -4  16        182.44        168.03         6.07 o                         
   2  -4  16         76.35         75.06         5.12 o                         
   3  -4  16          0.47          6.19         5.61 o                         
   4  -4  16          0.55         10.56        16.31 o                         
  -4  -3  16         35.39         51.01        10.50 o                         
  -3  -3  16         17.83         22.41         9.44 o                         
  -2  -3  16        772.75        742.52        24.60 o                         
  -1  -3  16         30.27         42.67         8.01 o                         
   0  -3  16         45.69         40.98         7.50 o                         
   1  -3  16         92.78         95.17         5.28 o                         
   2  -3  16         74.94         69.31         6.22 o                         
   3  -3  16          4.47          9.85         6.19 o                         
   4  -3  16         94.48         80.62         8.74 o                         
  -4  -2  16          9.18          5.83        12.36 o                         
  -3  -2  16          1.55         11.18        16.03 o                         
  -2  -2  16        278.07        276.60        11.74 o                         
  -1  -2  16         98.06        105.27         8.19 o                         
   0  -2  16          4.07         -5.29         5.49 o                         
   1  -2  16          9.89         11.61         6.82 o                         
   2  -2  16         66.84         85.39         7.62 o                         
   3  -2  16        105.33        117.92        10.66 o                         
   4  -2  16          5.67          2.79        11.66 o                         
   5  -2  16         51.69         58.20        16.50 o                         
  -4  -1  16         26.13         13.28         9.88 o                         
  -3  -1  16         16.92         24.10         8.36 o                         
  -2  -1  16          4.99         -4.47         6.83 o                         
  -1  -1  16        479.29        459.40         9.35 o                         
   0  -1  16         17.03         24.03         4.63 o                         
   1  -1  16          5.82          8.79         5.47 o                         
   2  -1  16        173.60        164.35         5.20 o                         
   3  -1  16        192.22        195.12         6.93 o                         
   4  -1  16          7.55          4.41         6.37 o                         
  -4   0  16         54.40         52.15        11.45 o                         
  -3   0  16        100.66        102.98        10.10 o                         
  -2   0  16         16.42         11.21         6.58 o                         
  -1   0  16       1128.39       1058.77        14.75 o                         
   0   0  16         95.17        108.95         5.42 o                         
   1   0  16          4.27         10.69         4.45 o                         
   2   0  16        266.77        256.41         5.61 o                         
   3   0  16        234.19        220.39         7.61 o                         
   4   0  16          6.91         -2.64         5.47 o                         
   5   0  16         13.48         41.57        13.38 o                         
  -4   1  16         46.95         37.10         8.80 o                         
  -3   1  16         63.21         75.85         8.53 o                         
  -2   1  16          5.27         10.08         5.56 o                         
  -1   1  16        416.43        391.25         7.54 o                         
   0   1  16        184.91        187.21        10.39 o                         
   1   1  16         24.90         28.84         4.16 o                         
   2   1  16          4.66          9.74         3.90 o                         
   3   1  16         98.33        107.03         7.16 o                         
   4   1  16        113.91        131.62         7.22 o                         
   5   1  16         21.99         42.51         8.13 o                         
  -4   2  16         68.69         77.98         8.06 o                         
  -3   2  16          5.59          1.41         7.41 o                         
  -2   2  16        107.58        101.75        10.95 o                         
  -1   2  16         60.08         62.91         5.64 o                         
   0   2  16        249.57        231.89         6.18 o                         
   1   2  16         32.52         41.61         4.83 o                         
   2   2  16         32.00         29.28         4.03 o                         
   3   2  16         92.43         99.67         4.63 o                         
   4   2  16        337.72        350.18        12.97 o                         
   5   2  16         15.12         16.82         7.31 o                         
  -4   3  16         78.27         82.77        10.68 o                         
  -3   3  16         85.69        108.50         7.37 o                         
  -2   3  16         36.27         35.23         8.05 o                         
  -1   3  16         40.34         46.29         5.39 o                         
   0   3  16       1058.49        988.15        16.85 o                         
   1   3  16         57.08         63.99         6.33 o                         
   2   3  16        121.60        117.65         4.41 o                         
   3   3  16        313.21        305.79         6.22 o                         
   4   3  16         68.13         72.82         5.67 o                         
   5   3  16         26.32         33.40         6.91 o                         
  -3   4  16         75.02         55.23         6.71 o                         
  -2   4  16        100.39        111.88         6.91 o                         
  -1   4  16         23.06         23.88         5.51 o                         
   0   4  16        976.96        929.53        24.00 o                         
   1   4  16         83.31         92.75         7.75 o                         
   2   4  16         10.37         12.27         3.79 o                         
   3   4  16        142.59        155.84         4.57 o                         
   4   4  16        170.53        166.34         7.06 o                         
   5   4  16         49.83         45.70         4.45 o                         
  -3   5  16        132.66        121.70         8.57 o                         
  -2   5  16         22.14          8.74         7.46 o                         
  -1   5  16         14.64         -9.12        12.47 o                         
   0   5  16         80.19         72.48         5.68 o                         
   1   5  16        334.75        307.14         6.64 o                         
   2   5  16         62.56         59.05         3.36 o                         
   3   5  16         11.63         16.95         6.93 o                         
   4   5  16        113.24        105.29         8.88 o                         
   5   5  16        103.74        139.40        16.57 o                         
  -3   6  16         48.82         37.87         6.89 o                         
  -2   6  16        129.16        148.48         8.66 o                         
  -1   6  16         81.57         78.54         5.83 o                         
   0   6  16         52.79         57.88         4.11 o                         
   1   6  16        580.22        524.72        12.05 o                         
   2   6  16         33.16         33.20         2.79 o                         
   3   6  16         45.84         46.32         5.54 o                         
   4   6  16        264.13        262.48        14.13 o                         
   5   6  16        211.86        236.54        13.81 o                         
  -3   7  16          8.25         14.26         6.69 o                         
  -2   7  16         69.78         66.82         5.98 o                         
  -1   7  16        143.09        145.27         5.55 o                         
   0   7  16          6.36          6.76         7.18 o                         
   1   7  16        747.50        674.25        12.30 o                         
   2   7  16        112.14        104.19        13.14 o                         
   3   7  16          9.54          1.28        12.94 o                         
   4   7  16         46.70         46.82        11.81 o                         
  -2   8  16         46.53         47.32        13.88 o                         
  -1   8  16         30.94         20.39         4.89 o                         
   0   8  16         47.39         44.93         9.99 o                         
   1   8  16         67.28         56.51        15.00 o                         
   2   8  16         86.68         90.00        12.07 o                         
   3   8  16         32.07         28.25        11.81 o                         
   4   8  16         32.76         22.57        13.00 o                         
  -2   9  16         76.38         61.78         7.43 o                         
  -1   9  16         64.85         59.87        10.72 o                         
   0   9  16         53.81         79.01        15.88 o                         
   1   9  16         70.01         88.81        10.60 o                         
   2   9  16        179.01        172.99        12.66 o                         
   3   9  16         56.12         56.95        21.44 o                         
   4   9  16         35.99         16.94        13.94 o                         
  -1  10  16         34.54         33.76        15.44 o                         
   0  10  16         53.67         46.57        24.63 o                         
   1  10  16         46.28         52.48        12.13 o                         
   2  10  16        425.80        450.32        21.19 o                         
   3  10  16          8.36         -9.19        14.19 o                         
   0  11  16         16.68         41.76        16.94 o                         
   1  11  16          1.14         17.66        10.75 o                         
   2  11  16         97.45         99.02        16.19 o                         
   0  -9  17         54.80         38.16        14.42 o                         
   1  -9  17         46.24         31.77        16.82 o                         
  -2  -8  17         23.04         29.38         9.71 o                         
  -1  -8  17          0.32          7.39        10.95 o                         
   0  -8  17         22.39         21.43        10.20 o                         
   1  -8  17        133.94        144.92        12.15 o                         
   2  -8  17        139.79        140.12        10.81 o                         
  -2  -7  17         89.47         97.45        14.10 o                         
  -1  -7  17          6.11          6.83         8.54 o                         
   0  -7  17        111.17        109.46        20.44 o                         
   1  -7  17         84.13         84.22         8.93 o                         
   2  -7  17        156.17        162.81         7.32 o                         
   3  -7  17          0.90          4.08         8.49 o                         
  -3  -6  17         69.29         73.63        10.35 o                         
  -2  -6  17        138.74        151.50        10.23 o                         
  -1  -6  17         25.43         30.09         9.56 o                         
   0  -6  17        252.87        246.06        16.22 o                         
   1  -6  17        101.74        108.43         8.69 o                         
   2  -6  17         40.19         46.08         7.27 o                         
   3  -6  17         29.30         24.59         6.45 o                         
  -3  -5  17         63.15         65.92        11.34 o                         
  -2  -5  17        188.94        203.26        15.83 o                         
  -1  -5  17          6.78          9.86        10.47 o                         
   0  -5  17          6.36          2.71        12.19 o                         
   1  -5  17        143.93        147.30         7.08 o                         
   2  -5  17        284.27        290.34        16.36 o                         
   3  -5  17        210.25        233.83        13.00 o                         
  -3  -4  17          1.85         -1.15         9.21 o                         
  -2  -4  17         98.28        108.15        15.13 o                         
  -1  -4  17        407.81        383.56        11.13 o                         
   0  -4  17          1.41         -6.72         6.72 o                         
   1  -4  17        106.59         97.14         6.63 o                         
   2  -4  17        243.83        262.12         8.40 o                         
   3  -4  17        134.97        143.98         5.99 o                         
   4  -4  17          0.56         -3.56        11.13 o                         
  -3  -3  17         20.16         26.62         9.29 o                         
  -2  -3  17        118.40        119.37         9.21 o                         
  -1  -3  17         98.44         98.09        13.78 o                         
   0  -3  17         78.24         96.30         8.32 o                         
   1  -3  17        236.50        217.19         7.07 o                         
   2  -3  17        255.05        258.51         6.68 o                         
   3  -3  17        285.72        290.04         7.82 o                         
   4  -3  17          0.51         10.69        10.38 o                         
  -3  -2  17         28.37         25.31         9.05 o                         
  -2  -2  17        190.16        200.60         9.68 o                         
  -1  -2  17        256.69        238.91        10.42 o                         
   0  -2  17         36.54         47.89         5.83 o                         
   1  -2  17         85.49         91.90         7.93 o                         
   2  -2  17         23.29         28.40         5.99 o                         
   3  -2  17        220.72        228.85         6.93 o                         
   4  -2  17        352.53        386.96        27.66 o                         
  -3  -1  17         23.43         33.60        13.85 o                         
  -2  -1  17         38.88         63.96        12.15 o                         
  -1  -1  17        128.64        126.71        10.80 o                         
   0  -1  17        249.65        231.87        10.68 o                         
   1  -1  17          0.64         -3.09         5.02 o                         
   2  -1  17        258.20        238.93         5.99 o                         
   3  -1  17        212.33        223.88         9.39 o                         
   4  -1  17        202.84        239.85         9.51 o                         
  -3   0  17         54.30         60.12         7.50 o                         
  -2   0  17         69.23         84.80        10.73 o                         
  -1   0  17        158.04        155.68         7.27 o                         
   0   0  17        118.02        112.69         6.55 o                         
   1   0  17        128.40        139.71         5.32 o                         
   2   0  17        306.76        283.61         6.19 o                         
   3   0  17        261.57        264.37         8.32 o                         
   4   0  17        137.76        153.02         8.66 o                         
   5   0  17         16.18         20.94        13.94 o                         
  -3   1  17        125.07        155.47         8.89 o                         
  -2   1  17         25.75         26.82         7.07 o                         
  -1   1  17        524.53        537.18        15.58 o                         
   0   1  17        246.49        239.30         6.71 o                         
   1   1  17         12.02         23.53         4.84 o                         
   2   1  17        165.95        164.14         5.95 o                         
   3   1  17         61.47         69.60         6.87 o                         
   4   1  17        204.49        208.09        17.16 o                         
   5   1  17        118.47        132.27        14.50 o                         
  -3   2  17        133.55        151.60         8.93 o                         
  -2   2  17         23.80         23.73         7.09 o                         
  -1   2  17          4.64          5.11         5.43 o                         
   0   2  17        217.88        211.54        13.30 o                         
   1   2  17        158.92        148.07         6.16 o                         
   2   2  17         11.64         13.31         5.66 o                         
   3   2  17        167.61        153.38         9.51 o                         
   4   2  17        138.72        137.20         7.62 o                         
   5   2  17        129.75        133.77         9.56 o                         
  -3   3  17         53.40         85.90         8.51 o                         
  -2   3  17        202.77        196.46        15.22 o                         
  -1   3  17        106.93        116.31         6.77 o                         
   0   3  17        131.28        136.02         5.22 o                         
   1   3  17        207.72        178.07         6.20 o                         
   2   3  17         29.52         35.56         3.72 o                         
   3   3  17        177.19        161.25         6.34 o                         
   4   3  17        304.10        302.12         8.36 o                         
   5   3  17        123.57        118.21        12.25 o                         
  -3   4  17         88.01         78.58         8.53 o                         
  -2   4  17        139.83        166.13        22.28 o                         
  -1   4  17         96.20         96.39        12.21 o                         
   0   4  17        189.40        196.20         7.34 o                         
   1   4  17        142.61        131.74         8.80 o                         
   2   4  17        152.63        156.63        10.06 o                         
   3   4  17        120.61        118.76         4.51 o                         
   4   4  17         10.84         11.69         5.19 o                         
   5   4  17        106.62        111.55         6.61 o                         
  -3   5  17         20.28         38.71         7.00 o                         
  -2   5  17         75.39         86.09         7.34 o                         
  -1   5  17         56.71         52.57         7.15 o                         
   0   5  17        147.66        145.84         9.71 o                         
   1   5  17         35.69         39.95         4.32 o                         
   2   5  17         37.78         36.24         3.13 o                         
   3   5  17         61.52         67.43        11.63 o                         
   4   5  17         20.32         20.25        11.19 o                         
  -2   6  17        107.39        126.58        12.14 o                         
  -1   6  17         89.49         84.72         6.28 o                         
   0   6  17         57.77         61.54         5.32 o                         
   1   6  17        160.90        151.55         7.04 o                         
   2   6  17         72.41         57.28         3.57 o                         
   3   6  17         95.36        109.95        13.44 o                         
   4   6  17        128.66        124.08        12.63 o                         
  -2   7  17         78.37         67.93         6.28 o                         
  -1   7  17        147.80        174.39        21.32 o                         
   0   7  17         82.72         80.75         4.88 o                         
   1   7  17        137.58        114.53         7.73 o                         
   2   7  17         68.85         82.20        14.94 o                         
   3   7  17          4.02          7.33         9.00 o                         
   4   7  17        117.32         95.45        13.19 o                         
  -2   8  17         70.23         60.68         6.22 o                         
  -1   8  17         68.35         70.19         9.67 o                         
   0   8  17         29.81         32.95        22.91 o                         
   1   8  17         65.42         83.76        16.25 o                         
   2   8  17         46.60         67.73        10.17 o                         
   3   8  17         46.54         48.39        12.23 o                         
   4   8  17         25.81         30.82        12.94 o                         
  -1   9  17        137.28        197.97        18.50 o                         
   0   9  17         41.95         42.07        16.38 o                         
   1   9  17         37.54         95.26        26.19 o                         
   2   9  17         72.83         83.88        12.60 o                         
   3   9  17         24.93         -0.94        13.88 o                         
   0  10  17        190.24        248.35        30.63 o                         
   1  10  17         13.41         15.88        17.13 o                         
   2  10  17         27.11         42.39        20.32 o                         
   0  -8  18         59.64         59.55         9.75 o                         
   1  -8  18         43.01         68.43         9.55 o                         
  -1  -7  18          0.56         18.48        11.44 o                         
   0  -7  18         51.95        103.74        27.13 o                         
   1  -7  18         95.13         82.32         9.64 o                         
   2  -7  18         70.12         89.45        14.26 o                         
  -2  -6  18         13.63         17.85        14.91 o                         
  -1  -6  18         45.12         53.93        25.94 o                         
   0  -6  18         77.58         74.21         8.92 o                         
   1  -6  18         48.12         60.01         7.28 o                         
   2  -6  18         19.30         27.48         5.96 o                         
  -2  -5  18         30.57         37.56         9.46 o                         
  -1  -5  18         19.01         14.89        15.94 o                         
   0  -5  18        191.80        188.16         9.50 o                         
   1  -5  18        126.95        127.50         9.96 o                         
   2  -5  18          1.09          7.12         6.75 o                         
   3  -5  18        132.13        145.52         7.96 o                         
  -3  -4  18         65.41         74.74        10.57 o                         
  -2  -4  18        170.36        175.88        16.16 o                         
  -1  -4  18         14.43         19.63         9.87 o                         
   0  -4  18         19.75         17.79         8.52 o                         
   1  -4  18        146.97        163.69         6.71 o                         
   2  -4  18         74.56         85.62         7.94 o                         
   3  -4  18         93.71        126.34        10.37 o                         
  -3  -3  18         20.04         20.09        15.31 o                         
  -2  -3  18        111.74        111.78        15.72 o                         
  -1  -3  18         52.60         54.27         7.90 o                         
   0  -3  18         68.32         70.80         6.19 o                         
   1  -3  18        225.75        209.26         7.45 o                         
   2  -3  18        132.85        119.05         6.09 o                         
   3  -3  18          3.23          0.44         9.31 o                         
   4  -3  18         10.36          9.07        11.88 o                         
  -3  -2  18         51.54         70.16        10.00 o                         
  -2  -2  18        182.61        161.72         9.72 o                         
  -1  -2  18         64.94         78.50        10.75 o                         
   0  -2  18          8.65         11.65         8.76 o                         
   1  -2  18        141.43        139.55         6.11 o                         
   2  -2  18        173.39        186.73         6.85 o                         
   3  -2  18         33.57         25.63         5.26 o                         
   4  -2  18         57.04         70.55        11.06 o                         
  -3  -1  18         29.32         46.91         8.34 o                         
  -2  -1  18         89.78        104.04         9.89 o                         
  -1  -1  18        165.61        187.43        13.77 o                         
   0  -1  18        121.92        138.18         8.47 o                         
   1  -1  18          1.66         27.70         9.15 o                         
   2  -1  18        142.62        141.25         6.29 o                         
   3  -1  18         12.86         11.56         5.41 o                         
   4  -1  18        101.52        125.79        12.00 o                         
  -3   0  18        126.14        130.78        11.92 o                         
  -2   0  18         84.32        110.48         9.58 o                         
  -1   0  18        108.06        118.09         9.53 o                         
   0   0  18         63.74         77.63         5.49 o                         
   1   0  18         69.92         82.12         5.85 o                         
   2   0  18        199.36        186.13         6.37 o                         
   3   0  18        137.43        132.20         8.31 o                         
   4   0  18          4.27         11.19         7.54 o                         
  -3   1  18        184.81        205.75        13.70 o                         
  -2   1  18        133.96        125.85        11.55 o                         
  -1   1  18        210.71        232.77        10.41 o                         
   0   1  18         11.70         14.70         5.77 o                         
   1   1  18         41.01         40.03         4.74 o                         
   2   1  18        249.54        247.84         8.03 o                         
   3   1  18         67.04         79.87         7.40 o                         
   4   1  18          2.15         -5.69         7.87 o                         
  -3   2  18         61.04         60.94         9.04 o                         
  -2   2  18          6.81          8.03         6.86 o                         
  -1   2  18        307.18        310.83         8.85 o                         
   0   2  18        181.81        192.78         7.74 o                         
   1   2  18         95.58        100.09         5.24 o                         
   2   2  18         14.00          9.01         5.00 o                         
   3   2  18        124.02        127.62         5.09 o                         
   4   2  18          0.43          4.32         6.02 o                         
  -3   3  18        101.54         89.01        11.26 o                         
  -2   3  18         92.35        125.24        12.62 o                         
  -1   3  18         59.64         59.20         7.40 o                         
   0   3  18        114.99        117.34         6.85 o                         
   1   3  18         30.88         39.68         7.84 o                         
   2   3  18         34.15         36.86         5.27 o                         
   3   3  18        335.72        300.75        17.54 o                         
   4   3  18         24.58         21.45         9.16 o                         
  -3   4  18         24.96         28.62         7.40 o                         
  -2   4  18        240.18        294.56        10.12 o                         
  -1   4  18         89.46        107.38         5.95 o                         
   0   4  18        265.93        264.23        10.40 o                         
   1   4  18         80.12         63.70         4.47 o                         
   2   4  18          2.22         -2.52         4.68 o                         
   3   4  18         99.80         99.86         4.88 o                         
   4   4  18        104.17        103.11        15.31 o                         
  -2   5  18        182.90        170.36        10.47 o                         
  -1   5  18         12.53          9.30         6.94 o                         
   0   5  18        101.80        104.88         9.16 o                         
   1   5  18         81.12         82.35         6.50 o                         
   2   5  18        261.29        260.03         5.81 o                         
   3   5  18         18.84         16.75         5.25 o                         
  -2   6  18         52.23         56.10         7.10 o                         
  -1   6  18         82.33         73.58         6.61 o                         
   0   6  18        105.83         93.64         7.16 o                         
   1   6  18         51.33         76.98        27.88 o                         
   2   6  18         23.78         35.08        16.88 o                         
   3   6  18         11.09         12.88        13.88 o                         
  -1   7  18        198.51        232.43         9.76 o                         
   0   7  18         79.59         73.28         6.17 o                         
   1   7  18        113.08        121.64        17.00 o                         
   2   7  18         49.58         82.51        15.56 o                         
   3   7  18         44.97         51.23        11.43 o                         
  -1   8  18         98.85         97.82         6.85 o                         
   0   8  18         21.48         -2.06        16.06 o                         
   1   8  18        116.26        177.71        18.82 o                         
   2   8  18         14.25          1.63        16.00 o
[truncated: 15,553 more chars]
